# Supplementary material for: Differential assembly of RNP granules via activation of distinct dsRNA sensors by adenovirus mutants
Source: PLoS Pathog. 2026 Jul 24;22(7):e1014452. doi: 10.1371/journal.ppat.1014452 (PMC13426940; doi:10.1371/journal.ppat.1014452)
Supplement: S1 Table — (XLSX) [file ppat.1014452.s008.xlsx]

## Sheet: README
S1 Table - APEX Proteomics Data	Description
APEXdata_UnFiltered_AllData	Abundances for the complete dataset.
APEXdata_Filtered_AllData	Abundances and subsequent analysis for the filtered proteins (filtered by confidence level, as described in the methods).
SA_APEX_predictedSGproteins	Proteins identified in 3/3 replicates of APEX SA and 0 replicates of untreated.
pIC_APEX_predictedRLBproteins	Proteins identified in 3/3 replicates of APEX poly(I:C) and 0 replicates of untreated.
SA-pIC_APEX_Volcano_plot_data	Proteins identifed in 3/3 replicates of SA or pIC with log2 fold change > 0.585, p<0.05 compared to untreated and SA or pIC z-score > 0.
SA-pIC_Venn_diagram	Venn diagram of proteins identified in SA and pIC datasets.

## Sheet: APEXdata_UnFiltered_AllData
	Proteins.Unique.Sequence.ID	Checked	Protein.FDR.Confidence..Combined	Master	Accession	Description	Exp..q.value..Combined	Sum.PEP.Score	Coverage....	X..Peptides	X..PSMs	X..Unique.Peptides	X..AAs	MW..kDa.	calc..pI	Score.Sequest.HT..Sequest.HT	X..Peptides..by.Search.Engine...Sequest.HT	X..Protein.Pathway.Groups	Abundances_UNT_rep1_Apex	Abundances_SA_rep2_Apex	Abundances_MOCK_rep2_Apex	Abundances_pIC_rep3_Apex	Abundances_pIC_rep2_Apex	Abundances_UNT_rep2_Apex	Abundances_UNT_rep3_Apex	Abundances_MOCK_rep1_Apex	Abundances_MOCK_rep3_Apex	Abundances_SA_rep1_Apex	Abundances_SA_rep3_Apex	Abundances_pIC_rep1_Apex	Abundances_SA_rep3_Input	Abundances_pIC_rep3_Input	Abundances_MOCK_rep3_Input	Abundances_MOCK_rep1_Input	Abundances_MOCK_rep2_Input	Abundances_pIC_rep2_Input	Abundances_SA_rep1_Input	Abundances_UNT_rep1_Input	Abundances_SA_rep2_Input	Abundances_UNT_rep3_Input	Abundances_pIC_rep1_Input	Abundances_UNT_rep2_Input	X..Protein.Groups	Modifications	GeneId	Organism
Q76LA6	-4.38102e+18	FALSE	High	IsMasterProtein	Q76LA6	L-ascorbate peroxidase OS=Glycine max OX=3847 GN=apx2 PE=2 SV=1	0	25.937	12	3	340	3	250	27.1	5.99	846.27	3	0	1.52182e+08	1.20566e+09	8.68996e+08	8.10245e+08	1.16815e+09	1.816e+08	1.57223e+08	8.75131e+08	7.79725e+08	1682138053	2091677012	8.38708e+08	7.45277e+08	759802750	935811920	8.6488e+08	7.05696e+08	705023792	362649095	573543244	5.94532e+08	386597143	550754041	7.12974e+08	1		apx2	Glycine max
P23763	-9.22183e+18	FALSE	High	None	P23763	Vesicle-associated membrane protein 1 OS=Homo sapiens OX=9606 GN=VAMP1 PE=1 SV=1	0.008	3.673	6	1	31	0	118	12.9	6.65	57.52	1	0	NA	NA	NA	NA	NA	NA	NA	NA	NA	NA	NA	NA	NA	NA	NA	NA	NA	NA	NA	NA	NA	NA	NA	NA	2		VAMP1	Homo sapiens
O95881	-9.218e+18	FALSE	High	IsMasterProtein	O95881	Thioredoxin domain-containing protein 12 OS=Homo sapiens OX=9606 GN=TXNDC12 PE=1 SV=1	0	36.107	35	5	110	5	172	19.2	5.4	274.14	5	0	1.06171e+07	2.24812e+07	1.61658e+07	1.65261e+07	14601284	576034	1.45579e+07	1.77357e+07	534027	33713876	24475223	25609424	1.72464e+08	225636265	2.3951e+08	2.31397e+08	246310978	176457570	211847490	245481106	1.61111e+08	185809785	223901068	1.85972e+08	1		TXNDC12	Homo sapiens
O00330	-9.21762e+18	FALSE	High	IsMasterProtein	O00330	Pyruvate dehydrogenase protein X component, mitochondrial OS=Homo sapiens OX=9606 GN=PDHX PE=1 SV=3	0	56.022	17	6	51	6	501	54.1	8.66	160.61	6	0	NA	NA	NA	NA	NA	NA	NA	NA	NA	NA	NA	NA	9.70265e+07	1.10521e+08	104253452	7.77915e+07	74706333	6.8687e+07	129881458	9.20041e+07	5.14942e+07	9.31989e+07	7.10737e+07	8.63984e+07	1		PDHX	Homo sapiens
Q96GX9	-9.2166e+18	FALSE	High	IsMasterProtein	Q96GX9	Methylthioribulose-1-phosphate dehydratase OS=Homo sapiens OX=9606 GN=APIP PE=1 SV=1	0	33.991	26	5	61	5	242	27.1	7.12	172.8	5	0	5.746e+07	1.51822e+08	1.70546e+08	1.46613e+08	1.81479e+08	2.56178e+06	3.19058e+06	1.53883e+08	1.24372e+08	205146186	5.20824e+08	1.51643e+08	4.86933e+08	5.37072e+08	7.81546e+08	744547771	550278982	5.63195e+08	6.164e+08	716675211	5.54537e+08	4.8312e+08	6.87891e+08	6.03655e+08	1		APIP	Homo sapiens
Q9UI95	-9.21589e+18	FALSE	Medium	IsMasterProtein	Q9UI95	Mitotic spindle assembly checkpoint protein MAD2B OS=Homo sapiens OX=9606 GN=MAD2L2 PE=1 SV=2	0.014	2.799	4	1	1	1	211	24.3	6.52	2	1	0	NA	NA	NA	NA	NA	NA	NA	NA	NA	NA	NA	NA	NA	NA	NA	NA	NA	NA	NA	NA	NA	NA	NA	NA	1		MAD2L2	Homo sapiens
O76071	-9.21151e+18	FALSE	High	IsMasterProtein	O76071	Probable cytosolic iron-sulfur protein assembly protein CIAO1 OS=Homo sapiens OX=9606 GN=CIAO1 PE=1 SV=1	0	86.473	53	11	136	11	339	37.8	4.97	410.23	11	0	7.8638e+07	1.59482e+08	1.27151e+08	1.31846e+08	1.27905e+08	7.4534e+07	4.07888e+07	1.46796e+08	1.25735e+08	1.99667e+08	2.25776e+08	1.13055e+08	1.22302e+08	123406466	1.69206e+08	1.65602e+08	2.28633e+08	1.68681e+08	2.2198e+08	1.89779e+08	1.03548e+08	2.13604e+08	1.91712e+08	1.89975e+08	1		CIAO1	Homo sapiens
Q13423	-9.20808e+18	FALSE	High	IsMasterProtein	Q13423	NAD(P) transhydrogenase, mitochondrial OS=Homo sapiens OX=9606 GN=NNT PE=1 SV=3	0	227.271	36	33	535	33	1086	113.8	8.09	1455.53	33	0	5.07047e+08	8.02634e+08	8.27799e+08	8.41312e+08	9.83522e+08	5.24075e+08	3.43165e+08	9.48911e+08	7.8092e+08	1.30838e+09	1.35617e+09	9.40015e+08	7.63339e+08	1.0962e+09	1.24824e+09	9.80775e+08	2.84583e+09	930439116	1.37647e+09	1.15478e+09	6.95442e+08	1.17927e+09	1.07774e+09	8.17403e+08	1		NNT	Homo sapiens
O15066	-9.20727e+18	FALSE	High	None	O15066	Kinesin-like protein KIF3B OS=Homo sapiens OX=9606 GN=KIF3B PE=1 SV=1	0	12.949	2	1	11	1	747	85.1	7.69	29.47	1	0	NA	6.4355e+06	495548	2.16265e+06	586441	NA	NA	719627	533631	8.83584e+06	1.36061e+07	3.53406e+06	4.31538e+06	4525428	1.10256e+07	10610943	3.23018e+06	4.97695e+06	7.10212e+06	9.79465e+06	5.27073e+06	5.46518e+06	1.10808e+07	8.09656e+06	1		KIF3B	Homo sapiens
O75385	-9.20178e+18	FALSE	Low	IsMasterProtein	O75385	Serine/threonine-protein kinase ULK1 OS=Homo sapiens OX=9606 GN=ULK1 PE=1 SV=2	0.051	1.739	1	1	12	1	1050	112.6	8.79	5.03	1	0	11223657	39314874	27546559	37502694	3.01913e+07	14033213	1.69476e+07	2.96704e+07	2.76806e+07	2.99934e+07	3.39851e+07	28888508	3.59993e+06	5761290	5389118	4.40225e+06	2351773	3.19827e+06	26544109	2.09162e+07	1.35022e+07	1.78529e+07	9.95411e+06	7614709	1		ULK1	Homo sapiens
P62875	-9.20119e+18	FALSE	High	IsMasterProtein	P62875	DNA-directed RNA polymerases I, II, and III subunit RPABC5 OS=Homo sapiens OX=9606 GN=POLR2L PE=1 SV=1	0	26.172	66	3	88	3	67	7.6	7.77	234.73	3	0	3.37198e+07	5.34508e+07	6.28122e+07	5.9077e+07	4.87699e+07	4.22447e+07	44700541	67228741	7.6901e+07	8.60475e+07	3.09343e+08	56325722	2.03108e+08	153171098	2.66482e+08	268334621	215137748	216326048	2.16905e+08	2.69606e+08	1.92708e+08	6.42078e+07	2.98126e+08	2.11801e+08	1		POLR2L	Homo sapiens
Q9UIJ7	-9.19922e+18	FALSE	High	IsMasterProtein	Q9UIJ7	GTP:AMP phosphotransferase AK3, mitochondrial OS=Homo sapiens OX=9606 GN=AK3 PE=1 SV=4	0	40.869	41	9	44	9	227	25.6	9.16	92.53	9	0	1.23849e+07	5.41545e+07	5.52015e+07	2.83908e+07	4.31796e+07	1.3447e+07	2.73477e+07	75663550	9.03452e+07	6.69383e+07	3.75188e+07	40491682	53984279	1.86261e+08	1.22717e+08	1.42959e+08	1.76425e+08	1.65959e+08	1.94066e+08	1.2837e+08	1.17099e+08	1.84005e+08	1.38686e+08	6.65403e+07	1		AK3	Homo sapiens
O60942	-9.19777e+18	FALSE	High	IsMasterProtein	O60942	mRNA-capping enzyme OS=Homo sapiens OX=9606 GN=RNGTT PE=1 SV=1	0.001	7.863	4	2	4	2	597	68.5	8.13	3.87	2	0	2.97495e+06	3.78517e+06	15288451	4.10233e+06	5.00963e+06	971372	1.38791e+06	5.57215e+06	2.70607e+06	6.20786e+06	1.31947e+07	1.26453e+07	9128687	11963966	1.58337e+07	15887013	1.58261e+07	9.98506e+06	9.47773e+06	6591006	7.04915e+06	9.39729e+06	1.43363e+07	1.05445e+07	1		RNGTT	Homo sapiens
Q6F5E8	-9.197e+18	FALSE	High	IsMasterProtein	Q6F5E8	Capping protein, Arp2/3 and myosin-I linker protein 2 OS=Homo sapiens OX=9606 GN=CARMIL2 PE=1 SV=2	0	29.576	4	5	25	5	1435	154.6	6.76	50.57	5	0	754043	1854675	927665	NA	1.42432e+06	NA	1.35629e+06	28278096	NA	913966	NA	NA	1.86954e+07	5.14451e+06	66760057	2.36825e+07	2.46541e+07	25564949	1.02154e+07	15847363	1.30452e+07	1.29314e+07	4.23231e+07	1.19685e+07	1		CARMIL2	Homo sapiens
Q00577	-9.1953e+18	FALSE	High	IsMasterProtein	Q00577	Transcriptional activator protein Pur-alpha OS=Homo sapiens OX=9606 GN=PURA PE=1 SV=2	0	26.318	20	6	41	6	322	34.9	6.44	104.21	6	0	648808	1.73839e+07	22000165	14156180	1.19946e+07	4.52231e+06	1.03138e+07	1.72731e+07	11573599	28696524	19934549	1.16383e+07	138507298	1.65177e+08	1.48727e+08	136174182	8.79653e+07	1.15648e+08	176159828	1.15863e+08	102438919	1.45631e+08	1.19489e+08	119058571	1		PURA	Homo sapiens
Q9C0J8	-9.19483e+18	FALSE	High	IsMasterProtein	Q9C0J8	pre-mRNA 3' end processing protein WDR33 OS=Homo sapiens OX=9606 GN=WDR33 PE=1 SV=2	0	134.57	22	24	170	23	1336	145.8	9.17	365.54	24	0	2.03286e+08	3.54773e+08	3.1467e+08	3.90772e+08	5.22963e+08	2.07729e+08	2.514e+08	3.85952e+08	3.72537e+08	2.76071e+08	2.8834e+08	2.65178e+08	2.20088e+08	2.53217e+08	3.46151e+08	3.08037e+08	3.6103e+08	3.07001e+08	2.9476e+08	222860614	2.06333e+08	2.68774e+08	2.73329e+08	2.35003e+08	1		WDR33	Homo sapiens
Q9UGI8	-9.19362e+18	FALSE	High	IsMasterProtein	Q9UGI8	Testin OS=Homo sapiens OX=9606 GN=TES PE=1 SV=1	0	106.417	43	18	144	18	421	48	7.68	329.5	18	0	70647069	6.0469e+07	1.06284e+08	9.03059e+07	7.11875e+07	7.20639e+07	5.25928e+07	1.46827e+08	4.94099e+07	7.99947e+07	1.0152e+08	8.56036e+07	4.19599e+08	5.4289e+08	4.13138e+08	3.25653e+08	464548449	3.27041e+08	5.90598e+08	3.27849e+08	2.90161e+08	5.65553e+08	3.58385e+08	422292760	1	Acetyl [N-Term]	TES	Homo sapiens
Q13185	-9.18959e+18	FALSE	High	IsMasterProtein	Q13185	Chromobox protein homolog 3 OS=Homo sapiens OX=9606 GN=CBX3 PE=1 SV=4	0	106.359	58	9	374	7	183	20.8	5.33	1381.05	9	0	2.52713e+07	55571015	5.64874e+07	51326907	6.96408e+07	2.17334e+07	2.76629e+07	4.6804e+07	6.51752e+07	5.22415e+07	45364910	47204351	8.25921e+08	1.04499e+09	1.14304e+09	1.07546e+09	1.42766e+09	1.00061e+09	1275929199	1.12215e+09	9.53996e+08	1084325788	1.14494e+09	942142915	1		CBX3	Homo sapiens
Q15750	-9.17916e+18	FALSE	High	IsMasterProtein	Q15750	TGF-beta-activated kinase 1 and MAP3K7-binding protein 1 OS=Homo sapiens OX=9606 GN=TAB1 PE=1 SV=1	0	53.081	28	9	32	9	504	54.6	5.52	83.82	9	0	5.00521e+06	1.62498e+07	1.06467e+07	1.73513e+07	1.43567e+07	1.07676e+06	8.43247e+06	NA	9.02247e+06	29307098	3.02738e+07	1.15801e+07	8.71129e+07	3.63033e+07	5.6843e+07	5.5399e+07	3.50489e+07	7.05496e+07	3.69117e+07	145576514	3.22949e+07	3.54261e+07	4.99462e+07	3.8151e+07	1		TAB1	Homo sapiens
Q9BXC9	-9.17798e+18	FALSE	Medium	IsMasterProtein	Q9BXC9	Bardet-Biedl syndrome 2 protein OS=Homo sapiens OX=9606 GN=BBS2 PE=1 SV=1	0.041	1.934	1	1	1	1	721	79.8	6.15	1.61	1	0	2.88866e+06	9841422	10960721	10420557	8573556	NA	4794343	12365667	9792824	10774920	15720712	7823172	10027636	8481599	4433685	4.96633e+06	16363615	8084255	15802260	14913122	9368297	14573705	14699688	10134718	1		BBS2	Homo sapiens
Q9NV72	-9.17476e+18	FALSE	High	IsMasterProtein	Q9NV72	Zinc finger protein 701 OS=Homo sapiens OX=9606 GN=ZNF701 PE=1 SV=3	0.002	5.775	3	2	11	1	531	60.9	9.28	16.95	2	0	3337105	718289	4.94962e+06	NA	2.01793e+06	314776	127661	1.91216e+06	2.4936e+06	690402	1616641	5.28302e+06	26758290	1.1982e+07	14596300	50892280	16387245	3.51422e+06	49295317	52581796	2.79796e+07	29061628	45384725	1.52331e+07	1		ZNF701	Homo sapiens
P57105	-9.17178e+18	FALSE	High	IsMasterProtein	P57105	Synaptojanin-2-binding protein OS=Homo sapiens OX=9606 GN=SYNJ2BP PE=1 SV=2	0	46.176	65	7	153	7	145	15.9	6.3	426.68	7	0	4.58717e+07	1.40579e+08	7.93541e+07	122129288	1.14889e+08	3.43394e+07	3.69987e+07	1.70611e+08	1.60571e+08	1.32749e+08	2.58109e+08	162833324	7.91599e+07	124672746	1.33252e+08	1.24819e+08	1.45125e+08	69274532	114905138	9.89614e+07	59425076	1.34587e+08	8.38836e+07	9.96381e+07	1		SYNJ2BP	Homo sapiens
P45974	-9.17137e+18	FALSE	High	IsMasterProtein	P45974	Ubiquitin carboxyl-terminal hydrolase 5 OS=Homo sapiens OX=9606 GN=USP5 PE=1 SV=2	0	214.378	46	30	500	28	858	95.7	5.03	1425.14	30	0	2.11896e+08	4.15764e+08	4.38551e+08	5.27157e+08	5.35569e+08	2.08584e+08	2.538e+08	3.97449e+08	4.51555e+08	5.69174e+08	608948426	5.45637e+08	1.80543e+09	9.12315e+08	9.42844e+08	7.0723e+08	9.81844e+08	8.18137e+08	1.18273e+09	6.99086e+08	1.93044e+09	8.38063e+08	7.10492e+08	9.33111e+08	1		USP5	Homo sapiens
P04075	-9.16962e+18	FALSE	High	IsMasterProtein	P04075	Fructose-bisphosphate aldolase A OS=Homo sapiens OX=9606 GN=ALDOA PE=1 SV=2	0	379.878	88	31	2807	23	364	39.4	8.09	9314.73	31	0	4.80417e+09	8.76905e+09	9.46985e+09	9.04389e+09	8.96517e+09	5.34629e+09	6.59757e+09	9.60016e+09	8.68818e+09	1.29387e+10	1.31293e+10	7.21692e+09	1.47154e+10	1.54395e+10	2.17658e+10	1.85556e+10	2.50638e+10	1.87604e+10	1.78111e+10	1.94612e+10	1.67495e+10	1.5643e+10	1.96257e+10	1.68861e+10	1		ALDOA	Homo sapiens
O43617	-9.1689e+18	FALSE	High	IsMasterProtein	O43617	Trafficking protein particle complex subunit 3 OS=Homo sapiens OX=9606 GN=TRAPPC3 PE=1 SV=1	0	25.653	41	8	165	8	180	20.3	4.96	354.74	8	0	1.54875e+08	2.9017e+08	2.73896e+08	3.31485e+08	3.38785e+08	1.32673e+08	1.56022e+08	310526241	286385182	456120365	4.95006e+08	3.23507e+08	273416293	378468101	428397622	521270072	624244560	2.68124e+08	3.76035e+08	418509530	2.80615e+08	2.75136e+08	404447964	3.606e+08	1		TRAPPC3	Homo sapiens
Q5XKE5	-9.16708e+18	FALSE	High	IsMasterProteinRejected	Q5XKE5	Keratin, type II cytoskeletal 79 OS=Homo sapiens OX=9606 GN=KRT79 PE=1 SV=2	0	36.671	12	8	166	0	535	57.8	7.2	338.52	8	0	NA	NA	NA	NA	NA	NA	NA	NA	NA	NA	NA	NA	NA	NA	NA	NA	NA	NA	NA	NA	NA	NA	NA	NA	0		KRT79	Homo sapiens
Q9BSJ2	-9.16496e+18	FALSE	High	IsMasterProtein	Q9BSJ2	Gamma-tubulin complex component 2 OS=Homo sapiens OX=9606 GN=TUBGCP2 PE=1 SV=2	0	265.637	49	34	404	34	902	102.5	6.84	1216.53	34	0	1.14505e+08	3.09723e+08	2.31154e+08	2.68337e+08	2.16533e+08	1.14375e+08	1.03862e+08	3.09273e+08	2.47737e+08	3.83058e+08	4.84763e+08	2.56594e+08	3.79576e+08	4.44039e+08	4.95287e+08	4.83694e+08	2.65516e+08	3.80536e+08	5.11923e+08	5.59273e+08	3.71016e+08	4.49992e+08	5.44752e+08	4.06442e+08	1		TUBGCP2	Homo sapiens
P0DPB6	-9.16304e+18	FALSE	High	IsMasterProtein	P0DPB6	DNA-directed RNA polymerases I and III subunit RPAC2 OS=Homo sapiens OX=9606 GN=POLR1D PE=1 SV=1	0	55.917	46	6	69	6	133	15.2	5.8	267.02	6	0	9.78825e+06	5.81801e+06	1.06539e+07	2.56848e+07	9.23505e+06	3.51471e+06	42182343	2.98999e+07	5308989	1.07555e+08	1.62565e+08	5.94625e+06	1.86646e+08	2.01403e+08	2.58884e+08	2.04681e+08	151092895	1.73658e+08	197541982	2.39734e+08	1.75423e+08	1.81483e+08	2.19509e+08	1.87004e+08	1		POLR1D	Homo sapiens
Q71RC2	-9.15824e+18	FALSE	High	IsMasterProtein	Q71RC2	La-related protein 4 OS=Homo sapiens OX=9606 GN=LARP4 PE=1 SV=3	0	161.911	42	23	331	23	724	80.5	6.61	972.61	23	0	1.98569e+07	5.56405e+08	6.31476e+08	2.4719e+08	5.37837e+08	1.84175e+07	6.04307e+07	5.6948e+08	4.76346e+08	636664741	7.87469e+08	3.22982e+08	5.71666e+08	5.86492e+08	9.22062e+08	8.22747e+08	6.4991e+08	5.43664e+08	6.94391e+08	970459002	6.54324e+08	5.82719e+08	9.8536e+08	6.35668e+08	1		LARP4	Homo sapiens
P0DJD0	-9.15676e+18	FALSE	High	IsMasterProtein	P0DJD0	RANBP2-like and GRIP domain-containing protein 1 OS=Homo sapiens OX=9606 GN=RGPD1 PE=2 SV=1	0	116.082	15	22	278	2	1748	196.5	6.14	702.99	22	0	641395	NA	NA	NA	NA	NA	NA	1.6262e+06	NA	15597305	18231428	NA	9162149	24899882	17044442	13593967	18364136	8889716	22215674	13139464	5.47143e+06	23111892	18163916	8578349	1		RGPD1	Homo sapiens
P31751	-9.1557e+18	FALSE	High	IsMasterProtein	P31751	RAC-beta serine/threonine-protein kinase OS=Homo sapiens OX=9606 GN=AKT2 PE=1 SV=2	0	27.401	16	8	32	4	481	55.7	6.37	68.03	8	0	818072	5.79115e+06	3.10967e+06	3.80596e+06	3.25782e+06	1.26067e+06	1.40061e+06	4212460	3.11626e+06	4280020	8.51424e+06	3.61067e+06	4.7647e+06	6.03647e+06	7.05123e+06	6318922	7.90831e+06	4.2684e+06	4.56763e+06	6.21043e+06	4.2473e+06	4.084e+06	6.01811e+06	3.69909e+06	1		AKT2	Homo sapiens
Q9ULK4	-9.15324e+18	FALSE	High	IsMasterProtein	Q9ULK4	Mediator of RNA polymerase II transcription subunit 23 OS=Homo sapiens OX=9606 GN=MED23 PE=1 SV=2	0	58.295	12	13	79	13	1368	156.4	7.4	180.43	13	0	7.64596e+06	2.68025e+07	2.06299e+07	2.58744e+07	1.08981e+07	9.1009e+06	1.40376e+07	2.39393e+07	1.62864e+07	4.29926e+07	5.2645e+07	2.74107e+07	4.32585e+07	5.53217e+07	72781564	6.91574e+07	49378356	4.48866e+07	5.08309e+07	6.40391e+07	4.08682e+07	4.78647e+07	6.5101e+07	5.12156e+07	1		MED23	Homo sapiens
Q92538	-9.15122e+18	FALSE	High	IsMasterProtein	Q92538	Golgi-specific brefeldin A-resistance guanine nucleotide exchange factor 1 OS=Homo sapiens OX=9606 GN=GBF1 PE=1 SV=2	0	311.019	35	44	516	44	1859	206.3	5.73	1444.95	44	0	9.39547e+07	3.22965e+08	3.02593e+08	2.89895e+08	2.36751e+08	1.77478e+08	3.81448e+08	4.35226e+08	2.86325e+08	4.31193e+08	5.69543e+08	2.81465e+08	3.18142e+08	3.81396e+08	4.22481e+08	4.00268e+08	4.71262e+08	3.5118e+08	4.95778e+08	4.51479e+08	3.36e+08	4.16898e+08	4.88172e+08	3.54625e+08	1		GBF1	Homo sapiens
P04632	-9.14706e+18	FALSE	High	IsMasterProtein	P04632	Calpain small subunit 1 OS=Homo sapiens OX=9606 GN=CAPNS1 PE=1 SV=1	0	75.026	50	9	137	9	268	28.3	5.2	334.14	9	0	5.51695e+07	1.59885e+08	1.02858e+08	1.50489e+08	138078902	103718901	1.38957e+08	1.16219e+08	1.43204e+08	1.20239e+08	1.92833e+08	1.07777e+08	2.12595e+08	3.26664e+08	2.61615e+08	2.9654e+08	362358939	2.55052e+08	3.41248e+08	2.7839e+08	2.2589e+08	2.76892e+08	277512319	2.4072e+08	1		CAPNS1	Homo sapiens
O14686	-9.14498e+18	FALSE	High	IsMasterProtein	O14686	Histone-lysine N-methyltransferase 2D OS=Homo sapiens OX=9606 GN=KMT2D PE=1 SV=2	0.008	3.633	0	1	1	1	5537	593	5.58	1.64	1	0	NA	NA	NA	NA	NA	NA	NA	NA	NA	948036	886789	NA	NA	NA	1.19337e+06	953282	NA	728277	NA	1.48946e+06	455686	NA	1.00296e+06	1.05164e+06	1		KMT2D	Homo sapiens
Q96FV9	-9.14482e+18	FALSE	High	IsMasterProtein	Q96FV9	THO complex subunit 1 OS=Homo sapiens OX=9606 GN=THOC1 PE=1 SV=1	0	96.822	33	20	142	20	657	75.6	4.98	338.82	20	0	9.039e+07	2.07059e+08	2.00319e+08	249362752	1.98822e+08	8.71438e+07	8.90633e+07	1.46916e+08	1.82425e+08	2.57916e+08	3.22255e+08	2.14028e+08	224920445	277841484	2.24234e+08	2.19699e+08	2.98568e+08	1.92599e+08	2.2592e+08	2.3275e+08	1.34562e+08	1.68027e+08	2.5978e+08	2.22497e+08	1		THOC1	Homo sapiens
P63104	-9.14263e+18	FALSE	High	IsMasterProtein	P63104	14-3-3 protein zeta/delta OS=Homo sapiens OX=9606 GN=YWHAZ PE=1 SV=1	0	177.633	69	20	2118	13	245	27.7	4.79	5806.37	20	0	1.37558e+09	3.09578e+09	3.17021e+09	3.01676e+09	3.25678e+09	1.4536e+09	1.57258e+09	3.18612e+09	2.93226e+09	4.32257e+09	4.8728e+09	3.01288e+09	3.94594e+09	5.09806e+09	6.21277e+09	4.98405e+09	6.87139e+09	4.56324e+09	6.09316e+09	5.59748e+09	4.24802e+09	5.31468e+09	5.56662e+09	4.50466e+09	1	Acetyl [N-Term]	YWHAZ	Homo sapiens
P58546	-9.13777e+18	FALSE	High	IsMasterProtein	P58546	Myotrophin OS=Homo sapiens OX=9606 GN=MTPN PE=1 SV=2	0	56.401	62	5	131	5	118	12.9	5.52	407.46	5	0	3.27709e+06	7.28736e+07	6.74638e+07	3.71662e+07	7.00554e+07	5.50398e+06	9.2422e+06	5.70863e+07	5.30997e+07	65431521	8.29911e+07	5.44882e+07	141362542	144844652	1.42865e+08	156064894	204707814	1.23577e+08	1.78138e+08	1.37733e+08	1.58364e+08	1.32616e+08	1.59266e+08	116655670	1		MTPN	Homo sapiens
Q9HA77	-9.13402e+18	FALSE	High	IsMasterProtein	Q9HA77	Probable cysteine--tRNA ligase, mitochondrial OS=Homo sapiens OX=9606 GN=CARS2 PE=1 SV=1	0	33.329	12	6	18	6	564	62.2	8.34	46.9	6	0	1.7059e+07	5.04343e+07	2.65576e+07	44893997	1.92838e+07	1.4599e+07	3786649	11246660	27068939	NA	4.26605e+07	2.16893e+07	1.96426e+07	2.00337e+07	9316569	1.57645e+07	75914253	1.27638e+07	49609207	8674843	2.72434e+06	1.25172e+07	NA	18104347	1		CARS2	Homo sapiens
Q53T59	-9.13264e+18	FALSE	High	IsMasterProtein	Q53T59	HCLS1-binding protein 3 OS=Homo sapiens OX=9606 GN=HS1BP3 PE=1 SV=1	0	11.455	6	2	11	2	392	42.8	5.01	21.61	2	0	1.24782e+06	3.63486e+06	2.774e+07	8.12802e+06	2.33756e+07	1.33843e+06	1.46276e+07	2.2054e+07	2.55533e+07	1.75564e+07	NA	1.2065e+07	2.17317e+07	19398050	1.81806e+07	2.45366e+07	2.70351e+06	4.53385e+06	2.03939e+07	3.65799e+06	2166101	1.33135e+07	4234361	7.00282e+06	1		HS1BP3	Homo sapiens
P83436	-9.12835e+18	FALSE	High	IsMasterProtein	P83436	Conserved oligomeric Golgi complex subunit 7 OS=Homo sapiens OX=9606 GN=COG7 PE=1 SV=1	0	50.116	16	10	43	10	770	86.3	5.47	88.42	10	0	3.2182e+07	7.00445e+07	8.1989e+07	8.56653e+07	7.21661e+07	4.61299e+07	3.32802e+07	9.22889e+07	5.74644e+07	8.61492e+07	7.58484e+07	9.45771e+07	6.33437e+07	6.0106e+07	3.51272e+07	1.02843e+08	7.27131e+07	4.89754e+07	7.53785e+07	7.19252e+07	5.92121e+07	4.97807e+07	4.16628e+07	1.12711e+08	1		COG7	Homo sapiens
Q05639	-9.12542e+18	FALSE	High	IsMasterProtein	Q05639	Elongation factor 1-alpha 2 OS=Homo sapiens OX=9606 GN=EEF1A2 PE=1 SV=1	0	293.785	68	22	3085	10	463	50.4	9.03	11238.5	22	0	1.06356e+08	2.43629e+08	288870093	2.8012e+08	2.97832e+08	1.23892e+08	1.51292e+08	2.39408e+08	2.57823e+08	3.75071e+08	5.43828e+08	2.56387e+08	5.92872e+08	8.3138e+08	1971481693	5.42795e+08	4.78642e+08	3.76858e+08	7.66146e+08	4.25456e+08	2.91177e+08	6.93589e+08	4.16625e+08	389967210	1		EEF1A2	Homo sapiens
Q5M9N0	-9.12535e+18	FALSE	Low	IsMasterProtein	Q5M9N0	Coiled-coil domain-containing protein 158 OS=Homo sapiens OX=9606 GN=CCDC158 PE=2 SV=2	0.074	1.439	1	1	2	1	1113	127.1	6.46	3.38	1	0	NA	4437420	2.62461e+06	32640938	63215276	NA	NA	2.28063e+06	772274	9992060	4.18832e+06	19359280	NA	NA	NA	NA	4163743	NA	1.76524e+06	712937	NA	2024143	NA	NA	1		CCDC158	Homo sapiens
A0A0B4J2D5	-9.12079e+18	FALSE	High	IsMasterProtein	A0A0B4J2D5	Glutamine amidotransferase-like class 1 domain-containing protein 3B, mitochondrial OS=Homo sapiens OX=9606 GN=GATD3B PE=1 SV=1	0	90.519	47	8	171	8	268	28.1	8.27	621.12	8	0	2.59058e+07	1.40415e+08	9.98954e+07	1.58255e+08	112028606	2.26616e+07	3.07473e+07	5.49453e+07	1.25614e+08	1.66821e+08	1.00955e+08	1.29364e+08	436694381	7.33795e+08	730668057	634612474	822169570	563317521	6.99512e+08	636558406	3.9691e+08	6.3768e+08	6.14595e+08	5.69928e+08	1		GATD3B	Homo sapiens
Q12979	-9.12045e+18	FALSE	High	None	Q12979	Active breakpoint cluster region-related protein OS=Homo sapiens OX=9606 GN=ABR PE=1 SV=2	0.004	4.559	1	1	1	1	859	97.5	6.55	2.11	1	0	NA	NA	5908964	NA	6.97777e+06	3.10581e+06	NA	5.90473e+06	7.78149e+06	NA	NA	4.44521e+06	NA	NA	NA	NA	NA	NA	NA	NA	NA	NA	NA	NA	1		ABR	Homo sapiens
P13929	-9.11967e+18	FALSE	High	IsMasterProtein	P13929	Beta-enolase OS=Homo sapiens OX=9606 GN=ENO3 PE=1 SV=5	0	85.443	21	6	1260	1	434	47	7.71	4464.88	6	0	4.71579e+06	14755290	30399722	26410860	50224588	24717084	19851540	24571416	40271204	34694864	61182316	16771711	17939270	32014802	53815544	46135420	66906852	45685376	33763868	49995200	34930852	37211672	42969772	25299796	1		ENO3	Homo sapiens
Q9H5N1	-9.11712e+18	FALSE	High	IsMasterProtein	Q9H5N1	Rab GTPase-binding effector protein 2 OS=Homo sapiens OX=9606 GN=RABEP2 PE=1 SV=2	0.001	7.66	7	4	5	4	569	63.5	4.78	2.07	4	0	38018679	8.20912e+06	2.16114e+06	NA	9.1189e+06	NA	3.14335e+06	15278046	9.87602e+06	131062757	1.17549e+07	6.99052e+06	2.69285e+06	1388476	2.95394e+06	NA	1.9315e+07	1.26339e+07	19981482	1.2759e+06	8807980	1.04465e+07	14643846	8.03871e+06	1		RABEP2	Homo sapiens
Q8N5A5	-9.1157e+18	FALSE	High	IsMasterProtein	Q8N5A5	Zinc finger CCCH-type with G patch domain-containing protein OS=Homo sapiens OX=9606 GN=ZGPAT PE=1 SV=3	0	8.681	2	1	10	1	531	57.3	5.43	31.8	1	0	8596969	14841862	18038360	13488315	1.83395e+07	6.88486e+06	8292943	18592942	13706804	23877854	1.09859e+06	14007820	1.94758e+06	3.49886e+06	6.5571e+06	6623701	26072473	1.11053e+06	2528529	4186787	1.25568e+06	2857552	3.60671e+06	3.13078e+06	1		ZGPAT	Homo sapiens
P0DPF3	-9.11532e+18	FALSE	Low	None	P0DPF3	Neuroblastoma breakpoint family member 9 OS=Homo sapiens OX=9606 GN=NBPF9 PE=2 SV=1	0.093	1.31	1	1	13	1	1111	127.7	4.77	31	1	0	53073788	141200484	160028684	128511316	148337028	55501684	69686004	124733676	102288756	167152076	263284336	123065732	146430544	217563616	291210144	207567440	507279824	199561360	252615936	226288944	168430272	210901872	197362848	192537424	1		NBPF9	Homo sapiens
Q14C86	-9.10075e+18	FALSE	High	IsMasterProtein	Q14C86	GTPase-activating protein and VPS9 domain-containing protein 1 OS=Homo sapiens OX=9606 GN=GAPVD1 PE=1 SV=2	0	237.101	29	35	554	35	1478	164.9	5.22	1628.66	35	0	1.1656e+09	2.24562e+09	2.38383e+09	2.42933e+09	2.30621e+09	1.26252e+09	1.29367e+09	2.28252e+09	2.29982e+09	3.02717e+09	3.42021e+09	2.22482e+09	1.91719e+09	2.61123e+09	2.7845e+09	2349369571	3.1833e+09	2.22833e+09	2.76765e+09	2.61773e+09	2.09673e+09	2529575032	2361865412	2.15601e+09	1		GAPVD1	Homo sapiens
Q9Y6D5	-9.09913e+18	FALSE	High	IsMasterProtein	Q9Y6D5	Brefeldin A-inhibited guanine nucleotide-exchange protein 2 OS=Homo sapiens OX=9606 GN=ARFGEF2 PE=1 SV=3	0	47.005	11	17	46	8	1785	201.9	6.33	57.49	17	0	3.21026e+07	7.29998e+07	5.77507e+07	6.45087e+07	6.32912e+07	3.15502e+07	2.55248e+07	7.28974e+07	6.3265e+07	1.01918e+08	1.2207e+07	7.08437e+07	3.64078e+07	6.76191e+07	5.77133e+07	5.4098e+07	1.03286e+08	8.58006e+07	8.69737e+07	8.13342e+07	6.51622e+07	8.75508e+07	9.05552e+07	54180306	1		ARFGEF2	Homo sapiens
Q15434	-9.09718e+18	FALSE	High	IsMasterProtein	Q15434	RNA-binding motif, single-stranded-interacting protein 2 OS=Homo sapiens OX=9606 GN=RBMS2 PE=1 SV=1	0	35.453	15	5	75	4	407	43.9	9.07	152.89	5	0	2.07418e+06	1.10446e+08	6.88445e+07	7.0441e+07	8.60745e+07	1.77574e+07	8.13055e+06	3.43484e+07	5.54949e+07	1.18443e+08	1.40785e+08	7.93913e+07	67205225	5.99142e+07	69730764	6.79531e+07	8.48006e+07	5.07873e+07	5.66218e+07	5.8716e+07	3.88887e+07	4.98382e+07	58415580	50618352	1		RBMS2	Homo sapiens
Q9P0T7	-9.09606e+18	FALSE	High	IsMasterProtein	Q9P0T7	Proton-transporting V-type ATPase complex assembly regulator TMEM9 OS=Homo sapiens OX=9606 GN=TMEM9 PE=1 SV=1	0	25.838	21	3	49	3	183	20.6	6.65	130.7	3	0	9.70695e+07	1.87733e+08	234830323	201974998	1.98816e+08	9.81593e+07	1.17118e+08	197661661	2.12165e+08	292736513	335194826	211818447	277415917	233185679	305640824	265219744	373022043	3.46691e+08	2.77215e+08	3.17292e+08	3.01341e+08	233069264	267614474	3.27885e+08	1		TMEM9	Homo sapiens
P26641	-9.08897e+18	FALSE	High	IsMasterProtein	P26641	Elongation factor 1-gamma OS=Homo sapiens OX=9606 GN=EEF1G PE=1 SV=3	0	364.334	69	30	2831	30	437	50.1	6.67	8581.02	30	0	6.20655e+09	1.38464e+10	1.42337e+10	1.56055e+10	1.63292e+10	5.6849e+09	6.29924e+09	1.32721e+10	1.33645e+10	2.05414e+10	2.2938e+10	1.55959e+10	1.4809e+10	1.46252e+10	2.23392e+10	1.84197e+10	2.60467e+10	1.75811e+10	16149265786	1.99182e+10	1.59987e+10	1.44778e+10	1.98453e+10	1.62985e+10	1		EEF1G	Homo sapiens
Q9UJX6	-9.08863e+18	FALSE	High	IsMasterProtein	Q9UJX6	Anaphase-promoting complex subunit 2 OS=Homo sapiens OX=9606 GN=ANAPC2 PE=1 SV=1	0	36.949	12	8	32	8	822	93.8	5.22	84.17	8	0	3.529e+07	9.06168e+07	9.88711e+07	1.00103e+08	9.49731e+07	1.16869e+08	5.02317e+07	1.03382e+08	87730287	1.15555e+08	5.38998e+07	9.95621e+07	1.58379e+07	1.6595e+07	3.42268e+07	2.51446e+07	3.52244e+07	13334271	1.94496e+07	2.82952e+07	1.69471e+07	1.87605e+07	1.70047e+07	1.40777e+07	1		ANAPC2	Homo sapiens
P51970	-9.08665e+18	FALSE	High	IsMasterProtein	P51970	NADH dehydrogenase [ubiquinone] 1 alpha subcomplex subunit 8 OS=Homo sapiens OX=9606 GN=NDUFA8 PE=1 SV=3	0	47.723	32	6	126	6	172	20.1	7.65	281.09	6	0	1.8409e+06	3.70435e+06	5.126e+06	6.3796e+06	1.1179e+06	1.10802e+06	2.13083e+06	4.0177e+06	2.147e+06	4.16116e+06	1.12164e+06	2.73462e+06	1.8108e+08	2.19216e+08	2.57291e+08	291973568	2.92341e+08	1.91768e+08	237711813	2.66093e+08	158881916	179362568	2.60971e+08	1.94326e+08	1		NDUFA8	Homo sapiens
Q4G0F5	-9.08517e+18	FALSE	High	IsMasterProtein	Q4G0F5	Vacuolar protein sorting-associated protein 26B OS=Homo sapiens OX=9606 GN=VPS26B PE=1 SV=2	0	40.116	27	7	92	6	336	39.1	7.36	244.34	7	0	2.11266e+07	3.78287e+07	2.92937e+07	3.21176e+07	4.37293e+07	2529760	5.00882e+06	3.01798e+07	2.80208e+07	3.8335e+07	46991402	3.21099e+07	2.75657e+07	3.52629e+07	4.67208e+07	9.28528e+07	67130902	35534139	3.22987e+07	38948006	30239560	3.01766e+07	4.23864e+07	3.56985e+07	1		VPS26B	Homo sapiens
Q16777	-9.08255e+18	FALSE	High	IsMasterProtein	Q16777	Histone H2A type 2-C OS=Homo sapiens OX=9606 GN=H2AC20 PE=1 SV=4	0	81.168	60	7	1801	1	129	14	10.9	5155.3	7	0	NA	NA	NA	NA	NA	NA	NA	NA	NA	NA	NA	NA	NA	NA	NA	NA	NA	NA	NA	NA	NA	NA	NA	NA	1		H2AC20	Homo sapiens
Q9P2K6	-9.07633e+18	FALSE	Low	IsMasterProtein	Q9P2K6	Kelch-like protein 42 OS=Homo sapiens OX=9606 GN=KLHL42 PE=1 SV=2	0.086	1.354	2	1	1	1	505	56.8	5.74	0	1	0	NA	2638276	NA	2.12747e+06	NA	NA	1.82387e+06	NA	NA	525782	NA	NA	1.38151e+06	1088315	1.09652e+06	703218	948887	794548	NA	NA	NA	NA	NA	NA	1		KLHL42	Homo sapiens
O95772	-9.07613e+18	FALSE	Medium	IsMasterProtein	O95772	STARD3 N-terminal-like protein OS=Homo sapiens OX=9606 GN=STARD3NL PE=1 SV=1	0.035	2.045	4	1	3	1	234	26.6	4.81	5.96	1	0	21702738	NA	106870080	126698688	95836976	NA	NA	NA	107496384	135878528	98563064	116705984	100709408	82283272	142769920	120139712	162513120	148972912	100990576	137497600	103266064	83370992	134136512	140758240	1		STARD3NL	Homo sapiens
Q9BQ67	-9.07482e+18	FALSE	High	IsMasterProtein	Q9BQ67	Glutamate-rich WD repeat-containing protein 1 OS=Homo sapiens OX=9606 GN=GRWD1 PE=1 SV=1	0	218.514	72	19	372	19	446	49.4	4.92	1298.6	19	0	2.13235e+08	3.10851e+08	3.42368e+08	4.30449e+08	3.18256e+08	2.11194e+08	2.14903e+08	3.61327e+08	4.27837e+08	4.34654e+08	5.30178e+08	3.90579e+08	5.47693e+08	4.0453e+08	5.86616e+08	5.17172e+08	5.89273e+08	4.36171e+08	4.36978e+08	4.94282e+08	3.86342e+08	409151816	5.0857e+08	4.20778e+08	1		GRWD1	Homo sapiens
P11586	-9.074e+18	FALSE	High	IsMasterProtein	P11586	C-1-tetrahydrofolate synthase, cytoplasmic OS=Homo sapiens OX=9606 GN=MTHFD1 PE=1 SV=3	0	614.33	73	56	3231	55	935	101.5	7.3	10176.8	56	0	3.5958e+09	5.29094e+09	6.35085e+09	6.71488e+09	6.14113e+09	3.9737e+09	4.87217e+09	5.85542e+09	6.45157e+09	8.91419e+09	9.14982e+09	6.53389e+09	7.20241e+09	8.41482e+09	9.97354e+09	8.83739e+09	1.13271e+10	8.08617e+09	8.8846e+09	9.06045e+09	7.21828e+09	7.78889e+09	9208838069	7.80101e+09	1		MTHFD1	Homo sapiens
Q08AM6	-9.06943e+18	FALSE	High	IsMasterProtein	Q08AM6	Protein VAC14 homolog OS=Homo sapiens OX=9606 GN=VAC14 PE=1 SV=1	0	81.604	24	13	113	13	782	87.9	6.13	321.6	13	0	1.07626e+08	2.19767e+08	2.34107e+08	2.51765e+08	1.91286e+08	1.16263e+08	1.14198e+08	2.44288e+08	2.30007e+08	3.19156e+08	2.95998e+08	2.2194e+08	4.32717e+07	4.04325e+07	5.77897e+07	1.28183e+08	7.02787e+07	1.03067e+08	4.59358e+07	3.26973e+07	2.64717e+07	1.22036e+08	4.05036e+07	1.11909e+08	1		VAC14	Homo sapiens
Q13228	-9.06008e+18	FALSE	High	IsMasterProtein	Q13228	Methanethiol oxidase OS=Homo sapiens OX=9606 GN=SELENBP1 PE=1 SV=2	0	15.405	8	3	6	3	472	52.4	6.37	14.67	3	0	NA	NA	1.64526e+06	NA	2.08669e+06	NA	2120045	NA	1.51495e+06	NA	NA	NA	6.4518e+06	19388531	12080921	4628423	16831226	7294584	25201995	8.06561e+06	5.00728e+06	14258990	11727331	1.48367e+07	1		SELENBP1	Homo sapiens
P78549	-9.05588e+18	FALSE	High	IsMasterProtein	P78549	Endonuclease III-like protein 1 OS=Homo sapiens OX=9606 GN=NTHL1 PE=1 SV=2	0	10.653	12	4	21	4	312	34.4	9.67	31.88	4	0	1699508	7.18639e+06	9.75823e+06	7.08342e+06	5.33012e+06	3.79283e+06	4.125e+06	1.07952e+07	6.64296e+06	1.59566e+07	1.18296e+07	7.42904e+06	1.30732e+07	5.18519e+06	1.53712e+07	2.37636e+07	1.17268e+06	NA	1.18653e+07	1.98227e+07	16270659	4.81917e+06	2.50952e+07	6.84206e+06	1		NTHL1	Homo sapiens
Q96F45	-9.05395e+18	FALSE	High	IsMasterProtein	Q96F45	Zinc finger protein 503 OS=Homo sapiens OX=9606 GN=ZNF503 PE=1 SV=1	0	97.478	23	8	55	7	646	62.5	8.7	187.34	8	0	4777994	NA	NA	NA	2740085	554912	NA	4.17625e+06	NA	NA	NA	NA	7.99326e+06	8.43395e+06	4.95269e+07	7.89391e+07	1.43923e+08	9.12497e+06	9.03533e+06	3.49363e+07	5.34353e+06	8.6701e+06	4.88327e+07	9320126	1		ZNF503	Homo sapiens
Q86XN8	-9.05285e+18	FALSE	Medium	None	Q86XN8	RNA-binding protein MEX3D OS=Homo sapiens OX=9606 GN=MEX3D PE=1 SV=3	0.025	2.205	1	1	1	0	651	64.8	5.35	1.93	1	0	NA	NA	NA	NA	NA	NA	NA	NA	NA	NA	NA	NA	NA	NA	NA	NA	NA	NA	NA	NA	NA	NA	NA	NA	2		MEX3D	Homo sapiens
Q9UNN8	-9.04938e+18	FALSE	High	IsMasterProtein	Q9UNN8	Endothelial protein C receptor OS=Homo sapiens OX=9606 GN=PROCR PE=1 SV=1	0	18.97	15	3	46	3	238	26.7	7.18	136.96	3	0	1.09834e+08	2.39451e+08	2.59339e+08	2.65144e+08	2.12775e+08	1.45026e+08	5.86683e+06	2.5685e+08	2.61551e+08	1.25944e+07	1.75626e+07	2.50625e+08	1.09937e+07	20793646	2.56176e+07	2.14234e+07	419735301	1.39141e+07	1.776e+07	2.04176e+07	8.1406e+06	1.6392e+07	1.47791e+07	16602191	1		PROCR	Homo sapiens
Q7L7L0	-9.04164e+18	FALSE	High	IsMasterProtein	Q7L7L0	Histone H2A type 3 OS=Homo sapiens OX=9606 GN=H2AW PE=1 SV=3	0	101.818	63	8	1782	2	130	14.1	11.05	5080.64	8	0	1.1861e+06	7528449	3.40919e+06	7580554	6.48605e+06	4.08029e+06	3.16247e+06	NA	5.45174e+06	5.89345e+06	7.66601e+06	1.51997e+07	18259143	9.71832e+06	2.7318e+07	2.60329e+07	3.0305e+07	2.27329e+07	26594078	35881752	2.18934e+07	2.08846e+07	3.18716e+07	1.76814e+07	1		H2AW	Homo sapiens
P30154	-9.04035e+18	FALSE	High	IsMasterProtein	P30154	Serine/threonine-protein phosphatase 2A 65 kDa regulatory subunit A beta isoform OS=Homo sapiens OX=9606 GN=PPP2R1B PE=1 SV=3	0	240.122	54	26	667	17	601	66.2	4.94	2255.85	26	0	8.87893e+07	4.56572e+08	3.22933e+08	2.74999e+08	3.27196e+08	1.09127e+08	1.03621e+08	3.08052e+08	2.70657e+08	6.77739e+08	7.43196e+08	2.88435e+08	1.81858e+08	2.4397e+08	3.85394e+08	2.99374e+08	4.57534e+08	2.54157e+08	2.76161e+08	4.12847e+08	2.34118e+08	276770975	3.60944e+08	2.03447e+08	1		PPP2R1B	Homo sapiens
Q92805	-9.03986e+18	FALSE	High	IsMasterProtein	Q92805	Golgin subfamily A member 1 OS=Homo sapiens OX=9606 GN=GOLGA1 PE=1 SV=3	0.004	4.37	3	2	3	2	767	88.1	5.27	3.91	2	0	33718776	3.33651e+07	NA	5.50137e+07	1.59357e+06	32519308	1.68823e+06	54506100	47261316	NA	NA	53118452	NA	229083	118697	NA	5.06542e+07	NA	4.02946e+07	NA	NA	190821	NA	NA	1		GOLGA1	Homo sapiens
Q9BYG5	-9.03743e+18	FALSE	Medium	IsMasterProtein	Q9BYG5	Partitioning defective 6 homolog beta OS=Homo sapiens OX=9606 GN=PARD6B PE=1 SV=1	0.015	2.741	2	1	1	1	372	41.2	5.58	2.14	1	0	NA	3.00826e+06	17849180	2645454	22973596	NA	11253783	12831975	17939808	NA	NA	11723033	NA	3.22391e+06	NA	2.91322e+06	NA	NA	NA	NA	1.25654e+06	1.19627e+06	NA	NA	1		PARD6B	Homo sapiens
Q99729	-9.03358e+18	FALSE	High	IsMasterProtein	Q99729	Heterogeneous nuclear ribonucleoprotein A/B OS=Homo sapiens OX=9606 GN=HNRNPAB PE=1 SV=2	0	110.677	34	16	484	14	332	36.2	8.21	1088.55	16	0	3.93897e+06	2.50123e+08	5.10559e+07	9.86699e+06	4.53181e+07	583122	3.65479e+07	7.15452e+07	6.69429e+07	3.12391e+08	4.10744e+08	5.02606e+07	1.07268e+09	1.07979e+09	1.27665e+09	1.24523e+09	1.51924e+09	9.59556e+08	1.54331e+09	1.45518e+09	1.12595e+09	1.10094e+09	1.35136e+09	1.05255e+09	1		HNRNPAB	Homo sapiens
P27540	-9.02817e+18	FALSE	High	IsMasterProtein	P27540	Aryl hydrocarbon receptor nuclear translocator OS=Homo sapiens OX=9606 GN=ARNT PE=1 SV=1	0	21.952	8	3	8	3	789	86.6	6.54	18.05	3	0	NA	NA	NA	NA	NA	NA	NA	NA	NA	NA	NA	NA	NA	NA	NA	NA	NA	NA	NA	NA	NA	NA	NA	NA	1		ARNT	Homo sapiens
Q5T280	-9.02718e+18	FALSE	High	IsMasterProtein	Q5T280	Putative methyltransferase C9orf114 OS=Homo sapiens OX=9606 GN=SPOUT1 PE=1 SV=3	0	35.786	16	5	27	5	376	42	7.43	98.04	5	0	1.00036e+07	2.99872e+07	27035212	2.32162e+07	1.61964e+07	3.56681e+06	7.94408e+06	7.27213e+06	2.64444e+07	24166538	2.70829e+07	2.20757e+07	7.89289e+06	5079054	1.91851e+07	14907896	5.28942e+07	1.64098e+07	3.20874e+07	3.22708e+07	4.47823e+06	28617665	1.622e+07	1.42638e+07	1		SPOUT1	Homo sapiens
Q96BX8	-9.02389e+18	FALSE	Low	IsMasterProtein	Q96BX8	MOB kinase activator 3A OS=Homo sapiens OX=9606 GN=MOB3A PE=1 SV=1	0.056	1.659	3	1	3	1	217	25.4	8.63	0	1	0	2.54093e+06	NA	19278624	NA	NA	2.21362e+06	2.46637e+06	NA	NA	NA	26614406	13275391	NA	NA	NA	NA	55665588	10451507	NA	NA	NA	NA	NA	NA	1		MOB3A	Homo sapiens
P53597	-9.02339e+18	FALSE	High	IsMasterProtein	P53597	Succinate--CoA ligase [ADP/GDP-forming] subunit alpha, mitochondrial OS=Homo sapiens OX=9606 GN=SUCLG1 PE=1 SV=4	0	54.831	22	6	121	6	346	36.2	8.79	347.99	6	0	26011626	2.15342e+07	4.59738e+07	26276826	2.30311e+07	35858295	1.79407e+07	6.87153e+07	2.04391e+07	2.71314e+07	9.12856e+07	1.54859e+07	2.61165e+08	436007017	4.57444e+08	379172857	494988085	6.0286e+08	6.07163e+08	2.99547e+08	430058118	6.40689e+08	5.96242e+08	5.45081e+08	1		SUCLG1	Homo sapiens
O75381	-9.02245e+18	FALSE	High	IsMasterProtein	O75381	Peroxisomal membrane protein PEX14 OS=Homo sapiens OX=9606 GN=PEX14 PE=1 SV=1	0	47.467	31	8	80	8	377	41.2	4.94	183.82	8	0	3.38569e+07	6.73188e+07	6.66281e+07	8.38185e+07	7.90123e+07	4.08361e+07	3.10931e+07	7.97061e+07	7.58392e+07	1.00562e+08	1.02654e+08	8.31042e+07	4.7594e+07	5.62974e+07	6.19478e+07	6.56884e+07	9.41211e+07	5.86601e+07	5.24084e+07	6.9213e+07	4.07021e+07	4.36689e+07	6.28165e+07	4.27286e+07	1		PEX14	Homo sapiens
O60234	-9.02007e+18	FALSE	High	IsMasterProtein	O60234	Glia maturation factor gamma OS=Homo sapiens OX=9606 GN=GMFG PE=1 SV=1	0.002	5.689	13	2	19	1	142	16.8	5.26	35.39	2	0	22567396	NA	NA	NA	NA	23979138	NA	55435316	NA	NA	NA	NA	NA	NA	NA	NA	NA	NA	NA	NA	1.13812e+06	NA	46431028	NA	1		GMFG	Homo sapiens
O15264	-9.01744e+18	FALSE	Medium	None	O15264	Mitogen-activated protein kinase 13 OS=Homo sapiens OX=9606 GN=MAPK13 PE=1 SV=1	0.013	2.916	2	1	8	0	365	42.1	8.38	17.75	1	0	NA	NA	NA	NA	NA	NA	NA	NA	NA	NA	NA	NA	NA	NA	NA	NA	NA	NA	NA	NA	NA	NA	NA	NA	4		MAPK13	Homo sapiens
P46977	-9.01212e+18	FALSE	High	IsMasterProtein	P46977	Dolichyl-diphosphooligosaccharide--protein glycosyltransferase subunit STT3A OS=Homo sapiens OX=9606 GN=STT3A PE=1 SV=2	0	103.692	30	21	511	19	705	80.5	8.07	1071.7	21	0	2.50753e+08	5.13275e+08	5.30621e+08	5.62416e+08	4.8464e+08	2.51724e+08	2.17816e+08	5.55561e+08	4.70824e+08	7.16331e+08	7.69864e+08	551740663	5.21915e+08	7.72625e+08	6.47704e+08	6.43257e+08	8.03002e+08	5.10932e+08	5.93799e+08	5.84826e+08	4.12847e+08	5.23825e+08	7.36146e+08	5.58462e+08	1		STT3A	Homo sapiens
P10644	-9.01093e+18	FALSE	High	IsMasterProtein	P10644	cAMP-dependent protein kinase type I-alpha regulatory subunit OS=Homo sapiens OX=9606 GN=PRKAR1A PE=1 SV=1	0	77.498	35	14	156	14	381	43	5.35	385	14	0	4.2428e+07	1.80312e+08	2.42813e+08	1.77488e+08	1.97221e+08	5.33677e+07	6.76632e+07	1.50168e+08	1.63913e+08	2.24681e+08	213643725	172907935	2.34105e+08	279575356	2.76867e+08	2.92648e+08	5.64071e+08	274819890	334576357	1.88912e+08	2.85689e+08	3.25439e+08	2.32359e+08	2.12464e+08	1	Acetyl [N-Term]	PRKAR1A	Homo sapiens
Q9Y4G6	-9.00966e+18	FALSE	High	IsMasterProtein	Q9Y4G6	Talin-2 OS=Homo sapiens OX=9606 GN=TLN2 PE=1 SV=4	0	74.983	6	15	165	2	2542	271.4	5.57	473.25	15	0	NA	NA	NA	NA	NA	NA	NA	NA	NA	NA	151954	NA	839213	1.5212e+06	1.24839e+06	1161547	1.26003e+06	1.02785e+06	1.30763e+06	1.05111e+06	814588	1.11591e+06	907401	997645	1		TLN2	Homo sapiens
O15498	-9.00711e+18	FALSE	High	IsMasterProtein	O15498	Synaptobrevin homolog YKT6 OS=Homo sapiens OX=9606 GN=YKT6 PE=1 SV=1	0	84.147	65	11	260	11	198	22.4	6.92	744.84	11	0	1.17052e+08	2.43266e+08	1.78066e+08	2.66476e+08	1.75878e+08	1.24273e+08	1.1507e+08	2.08699e+08	2.31069e+08	2.42632e+08	2.97558e+08	2.28587e+08	2.20487e+08	2.47804e+08	2.46023e+08	2.81969e+08	3.21961e+08	1.97263e+08	209675599	219586041	1.60863e+08	1.71864e+08	2.48755e+08	2.68707e+08	1		YKT6	Homo sapiens
Q9BRT3	-9.00378e+18	FALSE	High	IsMasterProtein	Q9BRT3	Migration and invasion enhancer 1 OS=Homo sapiens OX=9606 GN=MIEN1 PE=1 SV=1	0.006	3.862	10	1	22	1	115	12.4	4.37	26.88	1	0	2.79413e+06	7.69158e+06	6.2696e+06	5.44032e+06	10741084	4427662	2.1115e+06	10072266	1.29294e+07	21374872	9230812	7.80787e+06	7920341	15900618	15841170	17613516	25441662	16101638	22900831	2.31814e+07	14380620	21653182	2.1314e+07	15091823	1		MIEN1	Homo sapiens
Q9H173	-9.00044e+18	FALSE	High	IsMasterProtein	Q9H173	Nucleotide exchange factor SIL1 OS=Homo sapiens OX=9606 GN=SIL1 PE=1 SV=1	0.007	3.792	3	1	1	1	461	52.1	5.36	2.28	1	0	NA	1.54565e+06	4700.28	2.10189e+06	1.07176e+06	NA	326009	647557	1.83546e+06	NA	NA	NA	NA	NA	NA	NA	NA	NA	NA	NA	NA	NA	NA	NA	1		SIL1	Homo sapiens
Q6JQN1	-9.00019e+18	FALSE	High	IsMasterProtein	Q6JQN1	Acyl-CoA dehydrogenase family member 10 OS=Homo sapiens OX=9606 GN=ACAD10 PE=1 SV=1	0.004	4.525	2	1	1	1	1059	118.8	8.06	2.44	1	0	31989.5	10058.9	NA	NA	NA	NA	NA	NA	8360.75	NA	NA	NA	584025	NA	NA	2.72425e+06	2.80718e+06	NA	NA	NA	653510	NA	NA	1.46654e+06	1		ACAD10	Homo sapiens
Q08623	-8.99874e+18	FALSE	High	IsMasterProtein	Q08623	Pseudouridine-5'-phosphatase OS=Homo sapiens OX=9606 GN=PUDP PE=1 SV=3	0	8.781	16	3	9	3	228	25.2	5.31	16.07	3	0	1.36113e+07	2.0589e+07	7.63277e+06	2.23684e+07	7.48885e+06	2.64522e+06	3.52284e+06	23301863	2.27414e+07	1.02783e+07	7.11862e+06	2.12645e+07	7.50532e+06	7745928	7759885	2.11136e+07	1.69594e+07	1.97312e+07	6327502	6064878	5.01175e+06	5281472	8.84908e+06	12569392	1		PUDP	Homo sapiens
Q9UBS4	-8.99583e+18	FALSE	High	IsMasterProtein	Q9UBS4	DnaJ homolog subfamily B member 11 OS=Homo sapiens OX=9606 GN=DNAJB11 PE=1 SV=1	0	97.107	35	12	122	12	358	40.5	6.18	383.05	12	0	5713722	3.06549e+07	1.92028e+07	22124830	25031867	1.20677e+07	8.33387e+06	1.25418e+07	2.12744e+07	31595850	36828400	1.9806e+07	130162764	178195135	2.11797e+08	1.94383e+08	2.34103e+08	1.50905e+08	1.49804e+08	204366751	1.58414e+08	1.40243e+08	206853043	1.669e+08	1		DNAJB11	Homo sapiens
P61026	-8.99395e+18	FALSE	High	IsMasterProtein	P61026	Ras-related protein Rab-10 OS=Homo sapiens OX=9606 GN=RAB10 PE=1 SV=1	0	86.421	60	14	388	10	200	22.5	8.38	980.37	14	0	2.09795e+08	5.3225e+08	6.32368e+08	5.8226e+08	5.92877e+08	1.58707e+08	2.53822e+08	5.79269e+08	5.06678e+08	8.50049e+08	9.23211e+08	6.4575e+08	5.47269e+08	6.19051e+08	9.21512e+08	786269160	1.34299e+09	7.59357e+08	6.35249e+08	7.70283e+08	5.69704e+08	5.84303e+08	7.82876e+08	6.87243e+08	1		RAB10	Homo sapiens
Q8TED0	-8.99151e+18	FALSE	High	IsMasterProtein	Q8TED0	U3 small nucleolar RNA-associated protein 15 homolog OS=Homo sapiens OX=9606 GN=UTP15 PE=1 SV=3	0	110.913	41	20	320	20	518	58.4	9.11	769.61	20	0	3.6012e+08	4.05431e+08	4.46944e+08	4.67183e+08	4.04904e+08	2.32784e+08	2.84887e+08	3.78816e+08	4.26867e+08	5.16261e+08	5.16264e+08	5.03406e+08	1.36376e+09	2.19259e+08	3.21657e+08	3.05126e+08	3.97495e+08	1.05579e+09	2.80796e+08	3.31249e+08	1.22377e+09	2.28339e+08	3.20657e+08	1.10487e+09	1		UTP15	Homo sapiens
Q7L5N7	-8.98586e+18	FALSE	High	IsMasterProtein	Q7L5N7	Lysophosphatidylcholine acyltransferase 2 OS=Homo sapiens OX=9606 GN=LPCAT2 PE=1 SV=1	0	27.001	14	6	21	6	544	60.2	6.55	36.56	6	0	3.9989e+07	1.03369e+07	6.85136e+07	1.04906e+08	6.74418e+07	2.10426e+07	7.87548e+06	5.40503e+07	6.49399e+07	5.94691e+07	6.2489e+07	6.34254e+07	5.77721e+07	7.14503e+07	4.20018e+07	1.32007e+07	4.3528e+07	2.64646e+07	1.15337e+07	2.50773e+07	1.16031e+07	51845042	1.08475e+07	4.07014e+07	1		LPCAT2	Homo sapiens
P61758	-8.98523e+18	FALSE	High	IsMasterProtein	P61758	Prefoldin subunit 3 OS=Homo sapiens OX=9606 GN=VBP1 PE=1 SV=4	0	78.919	58	11	268	11	197	22.6	7.11	732.64	11	0	8.69545e+06	4.87999e+07	4.62201e+07	2.95748e+07	4.69986e+07	1.14015e+07	925530	4.56969e+07	5.09307e+07	2.99652e+07	4.07137e+07	5.0427e+07	5.14388e+08	4.42283e+08	6.3237e+08	5.92897e+08	8.61351e+08	4.48876e+08	5.96175e+08	7.08605e+08	4.27993e+08	5.03839e+08	7.20127e+08	4.08357e+08	1		VBP1	Homo sapiens
P62633	-8.98422e+18	FALSE	High	IsMasterProtein	P62633	Cellular nucleic acid-binding protein OS=Homo sapiens OX=9606 GN=CNBP PE=1 SV=1	0	102.902	59	9	258	9	177	19.5	7.71	800.95	9	0	14034155	6.85656e+07	2.84623e+07	3.9576e+07	1.02702e+08	1.29682e+07	14051989	8.1817e+07	1.75176e+07	1.02515e+08	8.46354e+07	37174893	6.64425e+08	4.59826e+08	8.87065e+08	6.72017e+08	885309961	7.41961e+08	5.23487e+08	9.03652e+08	674408088	558564715	8.602e+08	6.04423e+08	1		CNBP	Homo sapiens
Q07889	-8.98098e+18	FALSE	Low	IsMasterProtein	Q07889	Son of sevenless homolog 1 OS=Homo sapiens OX=9606 GN=SOS1 PE=1 SV=1	0.094	1.303	1	1	4	1	1333	152.4	6.84	0	1	0	498208	3.4541e+07	1.11863e+06	NA	NA	NA	1.5398e+07	40050924	NA	26241004	NA	NA	NA	NA	55188668	57701808	67391880	NA	NA	NA	NA	59356676	NA	NA	1		SOS1	Homo sapiens
O43815	-8.9805e+18	FALSE	High	IsMasterProtein	O43815	Striatin OS=Homo sapiens OX=9606 GN=STRN PE=1 SV=4	0	50.554	19	11	25	10	780	86.1	5.27	55.56	11	0	2.82212e+07	7.13946e+07	49523747	5.59894e+07	63823658	40500787	2.52867e+07	46927328	6.82775e+07	4.71432e+07	5.66095e+07	5.2704e+07	158953148	5.06264e+07	7.29239e+06	2.54082e+07	62297325	8.61108e+07	7.98402e+07	4.67812e+07	1.00043e+08	8.89331e+07	6.26461e+07	9.6476e+07	1		STRN	Homo sapiens
O76080	-8.97961e+18	FALSE	High	IsMasterProtein	O76080	AN1-type zinc finger protein 5 OS=Homo sapiens OX=9606 GN=ZFAND5 PE=1 SV=1	0	12.536	13	2	8	2	213	23.1	8.51	19.31	2	0	NA	2.453e+06	NA	NA	NA	NA	NA	NA	NA	1.30828e+06	NA	1.46556e+06	NA	4.06095e+06	1.86677e+07	1.58676e+07	1.05371e+07	NA	NA	1.50617e+07	NA	NA	1.70903e+07	3.1058e+06	1		ZFAND5	Homo sapiens
Q9BVS4	-8.97306e+18	FALSE	High	IsMasterProtein	Q9BVS4	Serine/threonine-protein kinase RIO2 OS=Homo sapiens OX=9606 GN=RIOK2 PE=1 SV=2	0	47.24	20	7	38	7	552	63.2	5.94	112.28	7	0	5.52338e+06	1.31545e+07	7.2951e+06	1.0672e+07	8.92442e+06	4.78654e+06	4.2068e+06	1.52752e+07	5.18945e+06	7.46734e+06	8.25696e+06	4814455	3007219	3.88038e+06	1.56042e+07	10866066	22953946	NA	6.81462e+06	1.37638e+07	3.29906e+06	NA	2.12981e+07	2954856	1		RIOK2	Homo sapiens
Q9UL54	-8.9709e+18	FALSE	High	IsMasterProtein	Q9UL54	Serine/threonine-protein kinase TAO2 OS=Homo sapiens OX=9606 GN=TAOK2 PE=1 SV=2	0	13.228	4	5	15	4	1235	138.2	7.27	16.94	5	0	11916154	3.0515e+07	36464285	3.16893e+07	3.46235e+07	1.28115e+07	22515178	2.81546e+07	32747881	3.17176e+06	1.10838e+07	3.49345e+07	2.63231e+06	NA	1.96372e+06	3.75298e+06	15768441	1.33336e+06	4.92319e+06	NA	3.24138e+06	62976680	NA	4.83655e+06	1		TAOK2	Homo sapiens
Q15047	-8.96637e+18	FALSE	High	IsMasterProtein	Q15047	Histone-lysine N-methyltransferase SETDB1 OS=Homo sapiens OX=9606 GN=SETDB1 PE=1 SV=1	0	10.859	4	4	7	4	1291	143.1	6.02	7.74	4	0	3.10343e+06	11700416	1.25047e+07	2.28216e+07	6245083	NA	4.88693e+06	1.53746e+07	19376379	12678908	15415180	19007635	419398048	1.39121e+08	6797955	521442812	NA	NA	477226336	618174336	4.49435e+08	324977536	5.03787e+08	2.81598e+08	1		SETDB1	Homo sapiens
Q9Y496	-8.96572e+18	FALSE	High	IsMasterProtein	Q9Y496	Kinesin-like protein KIF3A OS=Homo sapiens OX=9606 GN=KIF3A PE=1 SV=4	0	54.504	16	10	70	9	699	80	6.54	148.53	10	0	5.20112e+07	2.12666e+08	2.5856e+08	2.45373e+08	3.05216e+08	6.26808e+07	6.857e+07	1.36611e+08	2.11793e+08	3.41434e+08	3.75312e+08	2.53052e+08	1.12131e+08	1.5647e+08	1.35144e+08	1.79765e+08	127808739	1.02259e+08	1.20444e+08	1.72025e+08	9.18914e+07	8.78449e+07	1.31724e+08	1.67069e+08	1		KIF3A	Homo sapiens
P15407	-8.95747e+18	FALSE	Medium	IsMasterProtein	P15407	Fos-related antigen 1 OS=Homo sapiens OX=9606 GN=FOSL1 PE=1 SV=1	0.042	1.91	6	1	4	1	271	29.4	8.02	6.46	1	0	NA	14212246	13780211	14168514	11234633	NA	10151341	16407149	12020152	17011722	19005656	13006177	8.12014e+06	9776086	9715621	6883144	7590830	11901168	7399392	6106071	4.95083e+06	9034508	9459377	12846309	1		FOSL1	Homo sapiens
Q8NGA1	-8.95694e+18	FALSE	High	IsMasterProtein	Q8NGA1	Olfactory receptor 1M1 OS=Homo sapiens OX=9606 GN=OR1M1 PE=2 SV=1	0.001	6.209	2	1	34	1	313	34.8	8.91	32.56	1	0	1.5718e+07	3.0882e+07	57454334	34677774	76737913	37104198	3.6498e+07	61405952	58202882	54133742	80917992	60015353	5.34555e+06	6019018	12559711	1.01296e+07	2.18424e+07	1.50911e+07	1.98751e+07	1.61646e+07	1.02012e+07	1.69712e+07	1.21409e+07	5917684	1		OR1M1	Homo sapiens
Q9H1E3	-8.95295e+18	FALSE	High	IsMasterProtein	Q9H1E3	Nuclear ubiquitous casein and cyclin-dependent kinase substrate 1 OS=Homo sapiens OX=9606 GN=NUCKS1 PE=1 SV=1	0	54.925	24	7	121	7	243	27.3	5.08	297.45	7	0	1.06757e+07	840869	1.99948e+06	235084	1.55775e+07	5.23161e+06	3.79939e+06	1.34532e+07	1.44486e+06	1.70752e+07	1436009	425714	1.22482e+08	5.18286e+08	4.08567e+08	4.06129e+08	6.27782e+08	114426164	6.25189e+08	324684525	1.32819e+08	4.95188e+08	452083494	1.10688e+08	1		NUCKS1	Homo sapiens
Q6STE5	-8.95187e+18	FALSE	High	IsMasterProteinRejected	Q6STE5	SWI/SNF-related matrix-associated actin-dependent regulator of chromatin subfamily D member 3 OS=Homo sapiens OX=9606 GN=SMARCD3 PE=1 SV=1	0	17.879	11	5	25	0	483	55	9.35	53.66	5	0	NA	NA	NA	NA	NA	NA	NA	NA	NA	NA	NA	NA	NA	NA	NA	NA	NA	NA	NA	NA	NA	NA	NA	NA	0		SMARCD3	Homo sapiens
O60645	-8.95041e+18	FALSE	High	IsMasterProtein	O60645	Exocyst complex component 3 OS=Homo sapiens OX=9606 GN=EXOC3 PE=1 SV=3	0	57.945	17	11	96	11	745	85.5	6.29	227.83	11	0	4.41363e+07	1.29267e+08	1.37938e+08	1.23945e+08	1.19213e+08	6.16856e+07	5.41192e+07	1.38877e+08	1.05816e+08	1.8577e+08	2.71216e+08	1.16783e+08	7.66971e+07	1.01092e+08	1.74495e+08	1.29338e+08	156053646	1.29622e+08	1.74114e+08	1.4247e+08	9.58393e+07	1.57463e+08	1.73149e+08	9.52963e+07	1		EXOC3	Homo sapiens
Q86U28	-8.94281e+18	FALSE	High	IsMasterProtein	Q86U28	Iron-sulfur cluster assembly 2 homolog, mitochondrial OS=Homo sapiens OX=9606 GN=ISCA2 PE=1 SV=2	0.004	4.525	8	1	1	1	154	16.5	5.25	2.42	1	0	NA	NA	NA	NA	NA	NA	NA	NA	NA	NA	NA	NA	NA	NA	NA	NA	NA	NA	NA	NA	NA	NA	NA	NA	1		ISCA2	Homo sapiens
Q9P1F3	-8.93768e+18	FALSE	High	IsMasterProtein	Q9P1F3	Costars family protein ABRACL OS=Homo sapiens OX=9606 GN=ABRACL PE=1 SV=1	0	31.699	36	2	51	2	81	9.1	6.29	200.51	2	0	550661	75276.8	2.58118e+06	633524	794101	3.77656e+06	2.03249e+06	1.56292e+06	9.76136e+06	1.60314e+06	6.85041e+06	1.51996e+06	4.98186e+07	9.11836e+07	4.55184e+07	5.32651e+07	7.58875e+07	6.66339e+07	98582284	8.58062e+07	4.81778e+07	7.42657e+07	59137587	7.05864e+07	1	Acetyl [N-Term]	ABRACL	Homo sapiens
Q9NR28	-8.9261e+18	FALSE	High	IsMasterProtein	Q9NR28	Diablo homolog, mitochondrial OS=Homo sapiens OX=9606 GN=DIABLO PE=1 SV=1	0	55.269	50	9	208	9	239	27.1	5.9	571.56	9	0	1.03678e+08	2.56634e+08	2.73428e+08	2.7525e+08	2.66863e+08	1.31875e+08	1.27651e+08	2.63886e+08	2.56139e+08	3.53456e+08	3.91308e+08	2.46629e+08	6.23927e+08	3.62021e+08	2.30693e+08	2.79347e+08	4.13528e+08	2.17375e+08	3.60531e+08	2.79905e+08	2.34177e+08	2.44636e+08	2.32793e+08	5.75904e+08	1		DIABLO	Homo sapiens
Q6XZF7	-8.92609e+18	FALSE	Low	IsMasterProtein	Q6XZF7	Dynamin-binding protein OS=Homo sapiens OX=9606 GN=DNMBP PE=1 SV=1	0.08	1.397	1	1	2	1	1577	177.2	5.39	0	1	0	435661	NA	NA	663334	NA	220498	376766	NA	NA	NA	1.94418e+06	NA	NA	981260	NA	NA	NA	NA	612153	NA	NA	NA	NA	NA	1		DNMBP	Homo sapiens
Q12996	-8.92536e+18	FALSE	High	IsMasterProtein	Q12996	Cleavage stimulation factor subunit 3 OS=Homo sapiens OX=9606 GN=CSTF3 PE=1 SV=1	0	180.937	45	25	448	25	717	82.9	8.12	1372.96	25	0	2.02027e+08	5.48344e+08	5.16284e+08	5.73797e+08	4.53094e+08	2.28529e+08	1.89102e+08	5.17794e+08	5.34501e+08	5.26676e+08	580901688	4.65637e+08	385996834	4.39868e+08	5.08109e+08	4.3305e+08	1.01608e+09	3.86826e+08	4.16295e+08	3.89797e+08	3.23854e+08	3.54634e+08	4.01005e+08	4.16102e+08	1		CSTF3	Homo sapiens
Q9UHQ1	-8.92203e+18	FALSE	High	IsMasterProtein	Q9UHQ1	Nuclear prelamin A recognition factor OS=Homo sapiens OX=9606 GN=NARF PE=1 SV=1	0	10.634	8	3	8	3	456	51.1	7.08	6.36	3	0	9893321	17177195	1.23358e+07	18162920	7.16273e+06	7.92555e+06	5882558	9982988	1.41852e+07	16647123	1.69354e+07	11455610	2.6188e+06	21677308	2.70459e+07	50910191	2.52076e+07	4.80274e+06	14807482	28278090	1.82741e+07	11756116	NA	2117937	1		NARF	Homo sapiens
Q9BVC4	-8.91832e+18	FALSE	High	IsMasterProtein	Q9BVC4	Target of rapamycin complex subunit LST8 OS=Homo sapiens OX=9606 GN=MLST8 PE=1 SV=1	0	16.248	9	2	4	2	326	35.9	5.86	15.07	2	0	NA	NA	NA	2.185e+06	834360	NA	NA	2.71444e+06	NA	2.74339e+06	7.99279e+06	1.46183e+06	5.58007e+06	9.18768e+06	9.68023e+06	8.59776e+06	NA	NA	2.77275e+06	7.48177e+06	1.44788e+06	3.65301e+06	8.54156e+06	8054171	1		MLST8	Homo sapiens
Q719H9	-8.91592e+18	FALSE	Medium	None	Q719H9	BTB/POZ domain-containing protein KCTD1 OS=Homo sapiens OX=9606 GN=KCTD1 PE=1 SV=1	0.014	2.861	3	1	4	1	257	29.4	7.08	7.22	1	0	NA	3399159	1.27921e+06	2.27686e+06	1.11735e+06	NA	NA	NA	1.85438e+06	2.4512e+06	3.72649e+06	2.56148e+06	7169122	4887640	10181382	11507280	15136945	7.18062e+06	NA	9655811	5.01082e+06	2.81811e+06	12068307	7.32406e+06	1		KCTD1	Homo sapiens
Q9NYB9	-8.91118e+18	FALSE	High	IsMasterProtein	Q9NYB9	Abl interactor 2 OS=Homo sapiens OX=9606 GN=ABI2 PE=1 SV=1	0	18.79	10	4	58	2	513	55.6	6.16	152.14	4	0	42093444	1.63096e+06	39799728	16958536	25217828	33159724	NA	21085380	NA	7.60335e+06	79758338	NA	3.80305e+07	5.72307e+06	51417236	34276504	NA	3.02909e+07	54388800	40855140	33603296	47553664	34088472	34143116	1		ABI2	Homo sapiens
Q9Y6I4	-8.90041e+18	FALSE	High	IsMasterProtein	Q9Y6I4	Ubiquitin carboxyl-terminal hydrolase 3 OS=Homo sapiens OX=9606 GN=USP3 PE=1 SV=2	0.001	7.115	6	2	3	2	520	58.9	8.18	5.47	2	0	NA	NA	NA	434367	NA	NA	NA	416921	NA	894159	NA	NA	NA	NA	2.46074e+06	NA	NA	1.0755e+06	1.11198e+06	NA	587399	2.17317e+06	1.54944e+06	NA	1		USP3	Homo sapiens
Q99590	-8.90016e+18	FALSE	High	IsMasterProtein	Q99590	Protein SCAF11 OS=Homo sapiens OX=9606 GN=SCAF11 PE=1 SV=2	0	50.303	9	10	33	10	1463	164.6	8.41	89.17	10	0	2.1898e+08	335352928	3.42091e+08	382436256	2.95426e+08	2.52628e+08	190333472	3.19798e+08	322938240	1.02355e+06	2.02868e+06	2.99273e+08	2.67182e+07	2.96756e+07	4.05951e+07	37951450	4.51561e+08	3.04445e+07	390613209	358912470	2.5387e+08	3.59642e+08	3.05336e+07	29418652	1		SCAF11	Homo sapiens
Q9H9Q4	-8.89976e+18	FALSE	High	IsMasterProtein	Q9H9Q4	Non-homologous end-joining factor 1 OS=Homo sapiens OX=9606 GN=NHEJ1 PE=1 SV=1	0	39.15	25	4	35	4	299	33.3	5.97	134.83	4	0	1.40998e+07	19010269	2.47957e+07	2.87731e+07	2.44331e+07	1.63796e+07	1.22639e+07	2.31884e+07	2.40635e+07	3.17915e+07	3.33719e+07	2.32965e+07	1.3973e+07	6.57099e+06	11087718	9448671	2.97328e+07	15142902	1.39137e+07	21847011	1.6807e+07	1.30162e+07	1.93744e+07	8346993	1		NHEJ1	Homo sapiens
Q9BUH6	-8.8944e+18	FALSE	High	IsMasterProtein	Q9BUH6	Protein PAXX OS=Homo sapiens OX=9606 GN=PAXX PE=1 SV=2	0	21.597	24	4	15	4	204	21.6	5.48	40.6	4	0	442210	NA	5.60191e+06	6.03749e+06	NA	5.25688e+06	1.19551e+06	1.38542e+07	5.23119e+06	4.87144e+07	7.81865e+07	2.58178e+06	2.53415e+07	42050898	4.83367e+07	28898117	6.67796e+07	3.68539e+07	41417185	55825603	3.69677e+07	5.29572e+07	42225241	3.6227e+07	1		PAXX	Homo sapiens
O15530	-8.8942e+18	FALSE	High	IsMasterProtein	O15530	3-phosphoinositide-dependent protein kinase 1 OS=Homo sapiens OX=9606 GN=PDPK1 PE=1 SV=1	0	15.985	11	4	11	4	556	63.1	7.36	25.75	4	0	166590	1.698e+06	1.11169e+06	873710	669091	57000.2	1.82521e+06	383978	372874	3.30886e+06	3.68294e+06	NA	7.37591e+06	5799479	3261212	3.93904e+06	NA	3.48308e+06	9587560	4768992	8532000	6.53689e+06	651939	4726932	1		PDPK1	Homo sapiens
O95749	-8.89385e+18	FALSE	High	IsMasterProtein	O95749	Geranylgeranyl pyrophosphate synthase OS=Homo sapiens OX=9606 GN=GGPS1 PE=1 SV=1	0	25.025	23	6	49	6	300	34.8	6.14	87.93	6	0	9.6035e+06	3.8728e+07	3.36195e+07	4.83989e+07	2.18074e+07	8.8898e+06	2.24292e+07	3.09865e+07	47180481	2.19251e+08	2.28141e+08	4.45202e+07	468145493	5.33029e+08	588062468	5.28219e+08	733405804	4.68924e+08	6.22315e+08	5.99715e+08	481743871	4.99567e+08	6.13932e+08	526156649	1		GGPS1	Homo sapiens
Q6P1L5	-8.89375e+18	FALSE	High	IsMasterProtein	Q6P1L5	Protein FAM117B OS=Homo sapiens OX=9606 GN=FAM117B PE=1 SV=2	0	8.227	3	1	2	1	589	61.9	9.82	5.18	1	0	NA	NA	NA	NA	NA	NA	NA	NA	NA	NA	NA	NA	NA	NA	NA	NA	NA	NA	NA	NA	NA	NA	NA	NA	1		FAM117B	Homo sapiens
Q9NZC9	-8.89045e+18	FALSE	Low	IsMasterProtein	Q9NZC9	SWI/SNF-related matrix-associated actin-dependent regulator of chromatin subfamily A-like protein 1 OS=Homo sapiens OX=9606 GN=SMARCAL1 PE=1 SV=1	0.052	1.715	1	1	7	1	954	105.9	9.06	13.1	1	0	NA	NA	NA	NA	NA	NA	NA	NA	NA	NA	NA	NA	NA	NA	NA	NA	NA	NA	NA	NA	NA	NA	NA	NA	1		SMARCAL1	Homo sapiens
O43824	-8.8895e+18	FALSE	High	IsMasterProtein	O43824	Putative GTP-binding protein 6 OS=Homo sapiens OX=9606 GN=GTPBP6 PE=2 SV=4	0	23.094	12	5	36	5	516	56.9	9.42	113.88	5	0	7.68772e+06	2.77219e+07	1.01579e+07	29132900	6.30253e+07	14838012	1.10326e+07	1.65602e+07	2.52474e+07	71873047	8.17704e+07	3.477e+07	7.07176e+06	2.68117e+06	1.29246e+07	3.38069e+07	3.11393e+07	1.90962e+07	1.439e+07	1.66574e+07	2.11564e+07	3.60136e+06	22831291	21598669	1		GTPBP6	Homo sapiens
Q8ND24	-8.88918e+18	FALSE	High	IsMasterProtein	Q8ND24	RING finger protein 214 OS=Homo sapiens OX=9606 GN=RNF214 PE=1 SV=2	0	46.871	17	10	47	10	703	77.6	6.95	107.44	10	0	1.20068e+07	3.73709e+07	4.16796e+07	2.48444e+07	3.42203e+07	1.76276e+07	1.93997e+07	5.97688e+07	3.71404e+07	4.83276e+07	6.58248e+07	3.22578e+07	4.0079e+07	5.95707e+07	60283227	6.14179e+07	108801132	4.86026e+07	5.85861e+07	82082801	4.93021e+07	5.64913e+07	6.85575e+07	56379709	1		RNF214	Homo sapiens
P48739	-8.88267e+18	FALSE	High	IsMasterProtein	P48739	Phosphatidylinositol transfer protein beta isoform OS=Homo sapiens OX=9606 GN=PITPNB PE=1 SV=2	0	203.758	74	22	769	18	271	31.5	6.87	2299.75	22	0	7.18694e+08	1.5158e+09	1.55596e+09	1.64469e+09	1.5562e+09	7.79551e+08	7.42888e+08	1694108974	1.50966e+09	2.05203e+09	2.26505e+09	1.61221e+09	1.29197e+09	1.57359e+09	1.77429e+09	1.52865e+09	2445591696	1.46965e+09	1.82448e+09	1.67345e+09	1.16513e+09	1.50194e+09	1.6204e+09	1.48487e+09	1		PITPNB	Homo sapiens
Q00341	-8.8825e+18	FALSE	High	IsMasterProtein	Q00341	Vigilin OS=Homo sapiens OX=9606 GN=HDLBP PE=1 SV=2	0	290.868	45	47	656	46	1268	141.4	6.87	1897.5	47	0	1.18531e+08	7.39898e+08	4.9742e+08	3.44033e+08	4.46681e+08	1.57765e+08	9.25867e+07	4.73152e+08	4.5224e+08	9.76955e+08	9.4665e+08	3.94697e+08	1.20952e+09	1.1592e+09	2012581362	1711664287	2.11654e+09	1.5019e+09	1.29497e+09	1640576466	1.29153e+09	1.07213e+09	1.76833e+09	1.41944e+09	1		HDLBP	Homo sapiens
P48741	-8.87978e+18	FALSE	High	None	P48741	Putative heat shock 70 kDa protein 7 OS=Homo sapiens OX=9606 GN=HSPA7 PE=5 SV=2	0	69.482	16	6	984	0	367	40.2	7.87	3029.9	6	0	NA	NA	NA	NA	NA	NA	NA	NA	NA	NA	NA	NA	NA	NA	NA	NA	NA	NA	NA	NA	NA	NA	NA	NA	2		HSPA7	Homo sapiens
Q96D71	-8.87604e+18	FALSE	High	IsMasterProtein	Q96D71	RalBP1-associated Eps domain-containing protein 1 OS=Homo sapiens OX=9606 GN=REPS1 PE=1 SV=3	0	34.968	11	8	27	8	796	86.6	5.69	60.27	8	0	2.25653e+06	7.54882e+06	1.06459e+07	9.64662e+06	1.31448e+07	9.86034e+06	5.9448e+06	1.29236e+07	1.16129e+07	1.02696e+07	3.17257e+07	1.18017e+07	1.12505e+08	1.52356e+08	1.76869e+08	1.58097e+08	2.36708e+08	1.126e+08	126000413	1.38939e+08	1.07558e+08	1.0098e+08	1.15238e+08	1.26183e+08	1	Acetyl [N-Term]	REPS1	Homo sapiens
Q9ULM6	-8.87321e+18	FALSE	High	IsMasterProtein	Q9ULM6	CCR4-NOT transcription complex subunit 6 OS=Homo sapiens OX=9606 GN=CNOT6 PE=1 SV=2	0.001	6.952	3	2	3	1	557	63.3	7.27	4.87	2	0	672786	3253475	2.36489e+06	3.32502e+06	2.85809e+06	2.33409e+06	NA	3.21757e+06	3.06024e+06	NA	NA	1195491	NA	NA	NA	NA	NA	NA	NA	NA	NA	NA	NA	NA	1		CNOT6	Homo sapiens
Q16342	-8.85711e+18	FALSE	High	IsMasterProtein	Q16342	Programmed cell death protein 2 OS=Homo sapiens OX=9606 GN=PDCD2 PE=1 SV=2	0	21.277	10	3	22	3	344	38.6	5.38	61.01	3	0	136167	NA	64387.9	21831.5	NA	67566.3	NA	89745.3	NA	188053	NA	37941.3	1.67175e+06	826013	1.95001e+06	2.06245e+06	1.2224e+07	1.46556e+06	1.69152e+06	1.69488e+06	2.55888e+06	NA	5.76013e+06	1.59284e+06	1		PDCD2	Homo sapiens
Q16836	-8.85704e+18	FALSE	High	IsMasterProtein	Q16836	Hydroxyacyl-coenzyme A dehydrogenase, mitochondrial OS=Homo sapiens OX=9606 GN=HADH PE=1 SV=3	0	128.096	58	12	340	12	314	34.3	8.85	993.88	12	0	2.55243e+08	4.5987e+08	3.77976e+08	5.66671e+08	5.4616e+08	2.97358e+08	2.28021e+08	5.88085e+08	5.00519e+08	7.4659e+08	5.58063e+08	4.99603e+08	7.86457e+08	9.49629e+08	1.14824e+09	8.90555e+08	1.45378e+09	9.75108e+08	1.07818e+09	1.05572e+09	8.64282e+08	962369149	1.10005e+09	9.51534e+08	1		HADH	Homo sapiens
Q5T0F9	-8.85531e+18	FALSE	Low	None	Q5T0F9	Coiled-coil and C2 domain-containing protein 1B OS=Homo sapiens OX=9606 GN=CC2D1B PE=1 SV=1	0.078	1.415	1	1	2	1	858	94.2	5.26	1.64	1	0	NA	520047	29942436	17839166	526109	NA	NA	NA	19918694	NA	49660209	17371780	2.57208e+06	5017530	NA	NA	NA	NA	NA	2.57724e+06	NA	NA	NA	NA	1		CC2D1B	Homo sapiens
Q96F24	-8.85518e+18	FALSE	High	IsMasterProtein	Q96F24	Nuclear receptor-binding factor 2 OS=Homo sapiens OX=9606 GN=NRBF2 PE=1 SV=1	0.008	3.522	11	1	1	1	287	32.4	5.87	0	1	0	NA	NA	NA	NA	NA	NA	NA	NA	NA	NA	NA	NA	NA	NA	NA	NA	NA	NA	NA	NA	NA	NA	2.34643e+06	2.13884e+06	1		NRBF2	Homo sapiens
Q9NYZ3	-8.85478e+18	FALSE	High	IsMasterProtein	Q9NYZ3	G2 and S phase-expressed protein 1 OS=Homo sapiens OX=9606 GN=GTSE1 PE=1 SV=3	0	54.983	18	8	27	8	720	76.6	9.39	51.72	8	0	7.59746e+06	2.76644e+07	6.14681e+07	2.71521e+07	2.22616e+07	6653033	8442543	1.3207e+06	2.18972e+07	4.01967e+07	29244854	8.32458e+07	9.63712e+07	1.10497e+08	8.53938e+07	8.42347e+07	1.29358e+08	8.90896e+07	168026692	1.01143e+08	1.09657e+08	1.47454e+08	8.13606e+07	9.23566e+07	1		GTSE1	Homo sapiens
Q96N58	-8.85434e+18	FALSE	Medium	None	Q96N58	Zinc finger protein 578 OS=Homo sapiens OX=9606 GN=ZNF578 PE=1 SV=2	0.012	3.04	3	1	6	1	590	68.5	8.95	11.2	1	0	3337105	718289	4.94962e+06	NA	2.01793e+06	314776	127661	1.91216e+06	2.4936e+06	690402	1616641	5.28302e+06	26758290	1.1982e+07	14596300	50892280	16387245	3.51422e+06	49295317	52581796	2.79796e+07	29061628	45384725	1.52331e+07	1		ZNF578	Homo sapiens
Q14532	-8.84799e+18	FALSE	High	None	Q14532	Keratin, type I cuticular Ha2 OS=Homo sapiens OX=9606 GN=KRT32 PE=1 SV=3	0.01	3.296	2	1	25	0	448	50.3	4.84	49.43	1	0	NA	NA	NA	NA	NA	NA	NA	NA	NA	NA	NA	NA	NA	NA	NA	NA	NA	NA	NA	NA	NA	NA	NA	NA	5		KRT32	Homo sapiens
Q76KX8	-8.84679e+18	FALSE	Medium	None	Q76KX8	Zinc finger protein 534 OS=Homo sapiens OX=9606 GN=ZNF534 PE=1 SV=1	0.015	2.735	1	1	5	0	674	77.1	9.25	5.75	1	0	NA	NA	NA	NA	NA	NA	NA	NA	NA	NA	NA	NA	NA	NA	NA	NA	NA	NA	NA	NA	NA	NA	NA	NA	4		ZNF534	Homo sapiens
Q7Z2W9	-8.84342e+18	FALSE	High	IsMasterProtein	Q7Z2W9	39S ribosomal protein L21, mitochondrial OS=Homo sapiens OX=9606 GN=MRPL21 PE=1 SV=2	0	18.622	26	4	13	4	205	22.8	9.89	35.87	4	0	1.65749e+07	8833713	2.4945e+07	1.1704e+07	29431577	7.92591e+06	4195995	4.4623e+07	2.86513e+07	5.49259e+07	2.29174e+07	1.97842e+07	6.47344e+06	12387647	2.09229e+07	22267851	7.1734e+06	2.66877e+07	4.13563e+07	3.78577e+07	1.53798e+07	4.76915e+07	4.67955e+07	17231679	1		MRPL21	Homo sapiens
Q5HYK3	-8.84194e+18	FALSE	High	IsMasterProtein	Q5HYK3	2-methoxy-6-polyprenyl-1,4-benzoquinol methylase, mitochondrial OS=Homo sapiens OX=9606 GN=COQ5 PE=1 SV=2	0	17.961	16	4	8	4	327	37.1	6.95	18.4	4	0	4.57417e+06	12912251	21965185	31322044	33325164	3.22634e+06	2.40216e+06	32679259	1.32905e+07	1.98134e+07	34511829	1.97627e+07	1.89046e+07	1.84604e+07	13395515	1.89206e+07	2.06904e+07	1.84412e+07	2.1104e+07	11898229	13712466	1.90937e+07	12636460	10425417	1		COQ5	Homo sapiens
P69905	-8.84154e+18	FALSE	High	IsMasterProtein	P69905	Hemoglobin subunit alpha OS=Homo sapiens OX=9606 GN=HBA1 PE=1 SV=2	0	63.277	42	5	168	5	142	15.2	8.68	474.93	5	0	54358027	7.7712e+07	9.98451e+07	4.24938e+08	1.68126e+08	4.60029e+07	1.13788e+08	9.11718e+07	1.32537e+08	8.76624e+07	2.07747e+08	219965522	451598358	8.18342e+08	3.84671e+08	4.14112e+08	622301242	5.20371e+08	661577959	317848710	816896810	657344812	3.02104e+08	5.8974e+08	1		HBA1	Homo sapiens
Q9NVI1	-8.84048e+18	FALSE	High	IsMasterProtein	Q9NVI1	Fanconi anemia group I protein OS=Homo sapiens OX=9606 GN=FANCI PE=1 SV=4	0	329.058	43	45	576	44	1328	149.2	6.74	1745.32	45	0	3.0863e+08	9.90257e+08	1.08633e+09	1.16683e+09	1.06084e+09	3.41687e+08	4.03763e+08	1.03765e+09	9.62309e+08	1.09319e+09	5.57883e+08	1.19611e+09	1.87575e+09	2.69939e+09	2.56429e+09	2.23658e+09	3.01123e+09	2.39708e+09	2.9318e+09	2.50784e+09	2.06744e+09	2.6976e+09	2.55859e+09	2.05835e+09	1		FANCI	Homo sapiens
Q96EQ0	-8.83497e+18	FALSE	High	IsMasterProtein	Q96EQ0	Small glutamine-rich tetratricopeptide repeat-containing protein beta OS=Homo sapiens OX=9606 GN=SGTB PE=1 SV=1	0	13.096	11	2	14	2	304	33.4	4.92	43.88	2	0	NA	928892	6.59185e+06	NA	2.37436e+07	NA	NA	1.00712e+06	NA	34564784	154926052	3.05507e+06	14613517	20435142	31000272	23464080	4.82512e+07	27823376	7073253	7.94776e+06	6.8119e+06	NA	NA	27292078	1		SGTB	Homo sapiens
Q92733	-8.83133e+18	FALSE	High	IsMasterProtein	Q92733	Proline-rich protein PRCC OS=Homo sapiens OX=9606 GN=PRCC PE=1 SV=1	0	32.243	8	3	31	3	491	52.4	5.1	94.45	3	0	7.22541e+06	2.94013e+06	1.2868e+06	1.10604e+06	754928	2.81294e+06	NA	1.16249e+07	5.54256e+06	NA	43624.5	407906	3.54233e+06	1.21336e+06	2.32307e+06	8.92338e+06	1.06096e+07	4.74914e+07	7.37297e+07	1.45885e+07	7.25417e+06	1.03818e+07	1.46807e+07	4.07597e+06	1		PRCC	Homo sapiens
P13473	-8.82664e+18	FALSE	High	IsMasterProtein	P13473	Lysosome-associated membrane glycoprotein 2 OS=Homo sapiens OX=9606 GN=LAMP2 PE=1 SV=2	0	20.671	7	3	70	3	410	44.9	5.63	162.42	3	0	659945	3.59596e+06	1.17479e+06	2.1323e+06	3.55469e+06	336596	219148	2.86265e+06	1.20763e+06	5.57865e+06	4.2066e+06	2.44301e+06	7.54166e+07	1.1979e+08	9.70887e+07	8.05557e+07	1.20433e+08	6.22653e+07	1.2949e+08	8.3111e+07	58728451	1.14496e+08	7.69846e+07	66963631	1		LAMP2	Homo sapiens
P39023	-8.82626e+18	FALSE	High	IsMasterProtein	P39023	60S ribosomal protein L3 OS=Homo sapiens OX=9606 GN=RPL3 PE=1 SV=2	0	360.262	62	31	2675	31	403	46.1	10.18	7292.82	31	0	4.00667e+09	1.0193e+10	1.06612e+10	1.1424e+10	1.17173e+10	3.77878e+09	4.36694e+09	1.09997e+10	9.034e+09	1.53595e+10	1.862e+10	1.19038e+10	7.26581e+09	6.81572e+09	1.15654e+10	1.00657e+10	1.26293e+10	8.69953e+09	7.67375e+09	1.0306e+10	7.38967e+09	6.44821e+09	1.00101e+10	8.44502e+09	1		RPL3	Homo sapiens
Q8TAE6	-8.82413e+18	FALSE	High	IsMasterProtein	Q8TAE6	Protein phosphatase 1 regulatory subunit 14C OS=Homo sapiens OX=9606 GN=PPP1R14C PE=1 SV=3	0.002	5.612	10	1	1	1	165	17.8	5.16	2.66	1	0	NA	1.75949e+06	NA	2.52895e+06	1.66563e+06	NA	NA	1.04375e+06	2.86099e+06	NA	NA	NA	2.22524e+06	3.91462e+06	1.33455e+06	3.60322e+06	NA	4.03771e+06	3544142	3016787	NA	1.9742e+06	NA	2.75641e+06	1		PPP1R14C	Homo sapiens
Q9H4E7	-8.81811e+18	FALSE	Medium	None	Q9H4E7	Differentially expressed in FDCP 6 homolog OS=Homo sapiens OX=9606 GN=DEF6 PE=1 SV=1	0.014	2.815	1	1	9	1	631	73.9	6.05	13.02	1	0	28899270	60115216	60122964	58442888	69275032	25483116	33139202	61270228	47333656	92454808	100369900	73916656	43350864	56093116	1.09402e+08	74981848	100515008	55642080	74743050	8.96504e+07	54926201	53616956	1.04656e+08	51864092	1		DEF6	Homo sapiens
Q15642	-8.81424e+18	FALSE	High	IsMasterProtein	Q15642	Cdc42-interacting protein 4 OS=Homo sapiens OX=9606 GN=TRIP10 PE=1 SV=3	0	28.024	13	6	30	6	601	68.3	5.73	90.33	6	0	1.07805e+07	1.33533e+07	5.02104e+06	7.27039e+06	3.11895e+07	1.05822e+07	1.41243e+07	3.15034e+07	1.09658e+07	2.597e+07	2.74136e+07	1.60471e+07	5.1858e+07	5.0615e+07	5.96184e+07	6.23404e+07	4.04204e+07	4.80064e+07	6.91079e+07	6.73707e+07	51783626	5.85812e+07	7.44683e+07	3.79834e+07	1		TRIP10	Homo sapiens
P29692	-8.80912e+18	FALSE	High	IsMasterProtein	P29692	Elongation factor 1-delta OS=Homo sapiens OX=9606 GN=EEF1D PE=1 SV=5	0	236.595	63	18	689	15	281	31.1	5.01	2557.92	18	0	2.15295e+07	3.3596e+08	6.0574e+08	1.79845e+08	4.73592e+08	1.80583e+07	6.04653e+07	4.43793e+08	3.89288e+08	3.41286e+08	4.55157e+08	3.8148e+08	2.0146e+09	2121060760	2.49779e+09	2.2152e+09	3.1071e+09	2.14807e+09	2.37044e+09	2.41448e+09	2.03775e+09	2.05389e+09	2.44887e+09	2.13366e+09	1		EEF1D	Homo sapiens
Q6ZMG9	-8.80595e+18	FALSE	High	IsMasterProtein	Q6ZMG9	Ceramide synthase 6 OS=Homo sapiens OX=9606 GN=CERS6 PE=1 SV=1	0	13.93	5	1	11	1	384	44.9	7.65	60.73	1	0	1.52871e+06	1.49233e+06	903658	1.11429e+06	1.1424e+06	868738	757995	205888	1.57346e+06	1.52088e+06	340114	1.12106e+06	5142395	7835515	5.46934e+06	5935189	NA	4314051	7074166	7812470	3.90577e+06	5.03132e+06	7.48844e+06	4.97629e+06	1		CERS6	Homo sapiens
A0PJW6	-8.80473e+18	FALSE	Medium	IsMasterProtein	A0PJW6	Transmembrane protein 223 OS=Homo sapiens OX=9606 GN=TMEM223 PE=1 SV=1	0.015	2.726	5	1	1	1	202	22	11.02	1.99	1	0	NA	71662544	47322560	49218568	NA	NA	24931542	NA	50470916	97062496	109315312	50530192	89123840	125948352	113543912	105075312	132750792	87297480	116048608	114417544	84588856	102801144	117133176	93296680	1		TMEM223	Homo sapiens
Q96S66	-8.80471e+18	FALSE	High	IsMasterProtein	Q96S66	Chloride channel CLIC-like protein 1 OS=Homo sapiens OX=9606 GN=CLCC1 PE=1 SV=1	0	74.568	36	14	70	14	551	62	5.55	155.31	14	0	1.86495e+07	5.62739e+07	5.27148e+07	5.87328e+07	5.79986e+07	18699230	1.76321e+07	6.9771e+07	7.23594e+07	1.05067e+08	1.0552e+08	8.11225e+07	6.02949e+07	6.76778e+07	8.3108e+07	7.86966e+07	1.17641e+08	9.70177e+07	9.26341e+07	7.6258e+07	5.74988e+07	6.74457e+07	120829590	6.34522e+07	1		CLCC1	Homo sapiens
P51532	-8.79656e+18	FALSE	High	IsMasterProtein	P51532	Transcription activator BRG1 OS=Homo sapiens OX=9606 GN=SMARCA4 PE=1 SV=2	0	274.514	27	41	486	41	1647	184.5	7.88	1361.24	41	0	3.63665e+08	7.69967e+08	8.01637e+08	7.64074e+08	572515351	2.53145e+08	4.43507e+08	6.53947e+08	5.58519e+08	8.06512e+08	9.41566e+08	5.02693e+08	5.51349e+08	6.17956e+08	6.90041e+08	8.67813e+08	8.74531e+08	5.77552e+08	7.43225e+08	8.44338e+08	4.99608e+08	6.2322e+08	8.49337e+08	4.96627e+08	1		SMARCA4	Homo sapiens
Q9ULM3	-8.79592e+18	FALSE	High	IsMasterProtein	Q9ULM3	YEATS domain-containing protein 2 OS=Homo sapiens OX=9606 GN=YEATS2 PE=1 SV=2	0	9.994	2	2	29	1	1422	150.7	8.98	55.5	2	0	435773	3.14736e+06	1.43259e+06	1.88173e+06	1.24284e+06	851133	831439	2.07593e+06	1.80359e+06	4.40598e+06	4.52874e+06	2759238	6.04629e+06	6.05663e+06	7.82466e+06	6144460	9950652	4.51508e+06	10343817	9286522	4976075	6164457	7.95789e+06	6529561	1		YEATS2	Homo sapiens
Q92621	-8.78844e+18	FALSE	High	IsMasterProtein	Q92621	Nuclear pore complex protein Nup205 OS=Homo sapiens OX=9606 GN=NUP205 PE=1 SV=3	0	514.133	44	66	1136	66	2012	227.8	6.19	3346.54	66	0	1.35927e+09	2.70475e+09	3.15577e+09	3.10132e+09	2.68087e+09	1.43943e+09	1.52497e+09	2.75815e+09	2.72897e+09	3.52971e+09	3.62221e+09	2.83637e+09	1.99519e+09	2.10501e+09	2.70749e+09	2.55307e+09	3.1817e+09	2.28325e+09	2.70805e+09	2.81486e+09	2.11281e+09	2.27014e+09	2.88264e+09	2.30011e+09	1		NUP205	Homo sapiens
Q2TAA2	-8.78766e+18	FALSE	High	IsMasterProtein	Q2TAA2	Isoamyl acetate-hydrolyzing esterase 1 homolog OS=Homo sapiens OX=9606 GN=IAH1 PE=1 SV=1	0	11.285	16	3	28	3	248	27.6	5.3	61.72	3	0	7.52301e+06	2.23504e+07	4.34446e+07	12587979	1.75848e+07	9.83176e+06	6.77058e+06	1.8034e+07	3.22217e+07	3.41793e+07	6.37558e+07	14310987	1.19658e+07	1.3409e+07	2.18952e+07	4.91079e+07	12962952	1.79045e+07	14867407	2.19869e+07	8.91101e+06	1.32587e+07	1.95421e+07	50567557	1		IAH1	Homo sapiens
Q58FG0	-8.78728e+18	FALSE	High	None	Q58FG0	Putative heat shock protein HSP 90-alpha A5 OS=Homo sapiens OX=9606 GN=HSP90AA5P PE=2 SV=1	0	89.617	16	9	1213	4	334	38.7	6.57	3690.11	9	0	1260350012	2.75869e+09	2.96679e+09	2858237530	2.86198e+09	1558610532	1.55218e+09	2.77428e+09	2805294770	3.82896e+09	4860650144	2679576682	2412316174	2.86299e+09	2.95979e+09	2460145857	3.52277e+09	2.45982e+09	3.28314e+09	2.84452e+09	2.55596e+09	2.79862e+09	2.71153e+09	2.48627e+09	1		HSP90AA5P	Homo sapiens
P53365	-8.78702e+18	FALSE	High	IsMasterProtein	P53365	Arfaptin-2 OS=Homo sapiens OX=9606 GN=ARFIP2 PE=1 SV=1	0	85.136	43	11	101	10	341	37.8	6.04	340.84	11	0	1.96481e+07	7.69684e+07	7.58733e+07	1.06079e+08	8.51471e+07	2.38867e+07	2.58862e+07	5.57956e+07	5.86201e+07	5.50198e+07	6.42155e+07	8.18961e+07	74982218	9.10946e+07	1.02109e+08	1.03385e+08	1.9157e+08	4.54791e+07	4.75262e+07	8.58112e+07	6.40494e+07	58826250	7.81839e+07	9.79509e+07	1		ARFIP2	Homo sapiens
P28838	-8.78524e+18	FALSE	High	IsMasterProtein	P28838	Cytosol aminopeptidase OS=Homo sapiens OX=9606 GN=LAP3 PE=1 SV=3	0	212.537	65	27	866	27	519	56.1	7.93	2529.03	27	0	5.88389e+08	7.92278e+08	9.74828e+08	1.05283e+09	9.12295e+08	6.12224e+08	7.35558e+08	9.90457e+08	1.09238e+09	1.11124e+09	1.16051e+09	8.62595e+08	2.11862e+09	1.68664e+09	2.17635e+09	1.9476e+09	2.61301e+09	1966081988	1.93962e+09	2.18656e+09	2.11e+09	1700671151	2.14927e+09	2.05461e+09	1		LAP3	Homo sapiens
Q06124	-8.78257e+18	FALSE	High	IsMasterProtein	Q06124	Tyrosine-protein phosphatase non-receptor type 11 OS=Homo sapiens OX=9606 GN=PTPN11 PE=1 SV=3	0	171.959	53	26	418	26	593	68	7.3	1176.6	26	0	2.83608e+08	7.33616e+08	6.88583e+08	7.52706e+08	3.98359e+08	3.89473e+08	2.93521e+08	5.73601e+08	5.07442e+08	6.28173e+08	9.49561e+08	4.64937e+08	6.27679e+08	1.00757e+09	1.10006e+09	8.59216e+08	1068189217	703179867	8.29619e+08	7.66918e+08	5.20493e+08	7.91618e+08	7.50861e+08	7.43835e+08	1		PTPN11	Homo sapiens
P38606	-8.78185e+18	FALSE	High	IsMasterProtein	P38606	V-type proton ATPase catalytic subunit A OS=Homo sapiens OX=9606 GN=ATP6V1A PE=1 SV=2	0	267.074	68	34	734	34	617	68.3	5.52	2170.85	34	0	5.9834e+08	1.05345e+09	1.10039e+09	1.05255e+09	1.08086e+09	6.83716e+08	6.46944e+08	1.18843e+09	1.12483e+09	1.74331e+09	1.91334e+09	1.05622e+09	9.14268e+08	1.21998e+09	1.40465e+09	1.34678e+09	1.72698e+09	9.24348e+08	1651619569	1.57988e+09	1.02346e+09	1.36396e+09	1.34108e+09	9.80115e+08	1		ATP6V1A	Homo sapiens
Q9NY12	-8.78108e+18	FALSE	High	IsMasterProtein	Q9NY12	H/ACA ribonucleoprotein complex subunit 1 OS=Homo sapiens OX=9606 GN=GAR1 PE=1 SV=1	0	45.954	33	7	213	7	217	22.3	10.92	552.64	7	0	96228110	145315531	147015401	145409961	1.30964e+08	9.2732e+07	1.15387e+08	159937497	1.45496e+08	168622526	221739810	141333012	2.1128e+08	223585204	325185614	3.09975e+08	442205518	2.25918e+08	246252492	3.07799e+08	2.32841e+08	2.08267e+08	310721044	2.53747e+08	1		GAR1	Homo sapiens
Q7Z7L7	-8.78026e+18	FALSE	Medium	IsMasterProtein	Q7Z7L7	Protein zer-1 homolog OS=Homo sapiens OX=9606 GN=ZER1 PE=1 SV=1	0.015	2.679	2	1	1	1	766	88.1	5.62	1.71	1	0	NA	NA	NA	NA	NA	NA	NA	NA	NA	NA	NA	NA	NA	NA	NA	NA	NA	NA	NA	NA	NA	NA	NA	NA	1		ZER1	Homo sapiens
Q71UI9	-8.77847e+18	FALSE	High	IsMasterProtein	Q71UI9	Histone H2A.V OS=Homo sapiens OX=9606 GN=H2AZ2 PE=1 SV=3	0	48.483	31	5	1279	3	128	13.5	10.58	3289.55	5	0	5.6459e+08	1092839360	9.96089e+08	1.12943e+09	1.21865e+09	6.7697e+08	7.33158e+08	1.18272e+09	1.10644e+09	1.5572e+09	1.87377e+09	1.31534e+09	1500405416	2144270992	2.00188e+09	1.72282e+09	2508454160	1646009232	2291094368	1981408928	1538591040	1954296472	1835003640	1737018976	1		H2AZ2	Homo sapiens
Q12929	-8.77827e+18	FALSE	Medium	IsMasterProtein	Q12929	Epidermal growth factor receptor kinase substrate 8 OS=Homo sapiens OX=9606 GN=EPS8 PE=1 SV=1	0.035	2.035	2	1	1	1	822	91.8	7.5	2.23	1	0	NA	NA	260662	NA	25803.8	NA	58580.8	NA	NA	NA	516039	NA	2.32271e+06	NA	313340	688175	NA	NA	1.81967e+06	1.04798e+06	624302	826598	NA	447931	1		EPS8	Homo sapiens
Q9NSC2	-8.77641e+18	FALSE	High	IsMasterProtein	Q9NSC2	Sal-like protein 1 OS=Homo sapiens OX=9606 GN=SALL1 PE=1 SV=2	0.001	7.293	1	1	5	1	1324	140.3	7.02	10.64	1	0	NA	10737701	NA	22011538	NA	NA	NA	NA	NA	NA	NA	NA	2.24952e+07	3.02779e+07	40113281	4.25687e+07	46063381	1.91017e+07	44611677	5.44501e+07	25507035	31602229	43765412	26431373	1		SALL1	Homo sapiens
Q8IV38	-8.7758e+18	FALSE	High	IsMasterProtein	Q8IV38	Ankyrin repeat and MYND domain-containing protein 2 OS=Homo sapiens OX=9606 GN=ANKMY2 PE=1 SV=1	0.003	4.932	3	1	12	1	441	49.3	6.25	26.68	1	0	NA	NA	5.22628e+06	3.30279e+06	NA	NA	1.97628e+06	NA	4.9109e+06	6420488	5.53802e+06	NA	NA	8921883	NA	NA	NA	13638463	NA	NA	10638880	8.34625e+06	NA	9150505	1		ANKMY2	Homo sapiens
Q9H7C4	-8.77569e+18	FALSE	Low	IsMasterProtein	Q9H7C4	Syncoilin OS=Homo sapiens OX=9606 GN=SYNC PE=1 SV=3	0.083	1.373	2	1	1	1	482	55.3	4.61	1.77	1	0	22952266	3.21764e+06	2.88807e+06	2.87085e+06	NA	6622674	18056422	NA	4.7684e+06	5927411	NA	3818945	31548606	46417372	46927704	39916372	56829300	28122578	39254792	34220460	29384482	34511008	38014300	28445534	1		SYNC	Homo sapiens
Q13291	-8.7738e+18	FALSE	Low	IsMasterProtein	Q13291	Signaling lymphocytic activation molecule OS=Homo sapiens OX=9606 GN=SLAMF1 PE=1 SV=1	0.063	1.583	3	1	1	1	335	37.2	8.46	0	1	0	21714182	30474388	59857740	50708668	47703528	20607862	26123270	49737704	43495964	59185128	60503900	39964300	59261476	66152008	72366872	60437948	89965328	45569720	52632756	62556060	37965544	46308772	66224808	NA	1		SLAMF1	Homo sapiens
Q96IW7	-8.77243e+18	FALSE	High	IsMasterProtein	Q96IW7	Vesicle-trafficking protein SEC22a OS=Homo sapiens OX=9606 GN=SEC22A PE=1 SV=1	0.008	3.658	4	1	6	1	307	34.9	8.24	10.6	1	0	5.7092e+06	NA	2305911	NA	2.30858e+06	2.76481e+06	1.96425e+06	2268234	2.18613e+06	2.37705e+06	2.97346e+07	1.36716e+06	5.7459e+06	1.20589e+07	3.0049e+06	8.05202e+06	NA	2.08061e+06	4.02393e+07	28411940	50283692	5838081	2.12848e+06	NA	1		SEC22A	Homo sapiens
Q16718	-8.77042e+18	FALSE	High	IsMasterProtein	Q16718	NADH dehydrogenase [ubiquinone] 1 alpha subcomplex subunit 5 OS=Homo sapiens OX=9606 GN=NDUFA5 PE=1 SV=3	0	82.664	66	7	106	7	116	13.5	5.99	477.78	7	0	1.41838e+07	42338898	3.76771e+07	3.83029e+07	2.34007e+07	18895718	16895240	28106138	4.39739e+07	NA	6930157	4.29624e+07	1.07039e+08	1.72774e+08	179614984	1.81497e+08	2.34783e+08	1.13993e+08	1.43636e+08	1.50221e+08	81297750	1.45838e+08	1.82468e+08	1.14604e+08	1		NDUFA5	Homo sapiens
P35658	-8.76914e+18	FALSE	High	IsMasterProtein	P35658	Nuclear pore complex protein Nup214 OS=Homo sapiens OX=9606 GN=NUP214 PE=1 SV=2	0	245.906	21	33	322	33	2090	213.5	7.47	913.05	33	0	2.7334e+08	9.55826e+08	9.05217e+08	1.00799e+09	1.32413e+09	4.13575e+08	3.81634e+08	1030787911	7.63304e+08	1.24596e+09	1.2378e+09	9.50819e+08	7.52827e+08	7.76103e+08	1.74378e+09	780008421	1.8087e+09	1.36024e+09	1.25476e+09	1.43253e+09	1175589271	1.13351e+09	1.54418e+09	7.87264e+08	1		NUP214	Homo sapiens
Q8N8E3	-8.76821e+18	FALSE	Medium	IsMasterProtein	Q8N8E3	Centrosomal protein of 112 kDa OS=Homo sapiens OX=9606 GN=CEP112 PE=1 SV=2	0.019	2.427	1	1	5	1	955	112.7	6.68	10.64	1	0	NA	NA	NA	NA	NA	NA	NA	NA	NA	NA	NA	NA	NA	NA	NA	NA	NA	NA	NA	NA	NA	NA	NA	NA	1		CEP112	Homo sapiens
P18583	-8.76428e+18	FALSE	High	IsMasterProtein	P18583	Protein SON OS=Homo sapiens OX=9606 GN=SON PE=1 SV=4	0	261.622	23	38	404	38	2426	263.7	5.64	1043.98	38	0	2.14777e+08	5.61522e+08	5.90184e+08	4.32426e+08	5.4819e+08	3.07295e+08	3.91405e+08	4.6613e+08	3.92709e+08	6.97099e+08	7.18678e+08	4.1045e+08	1263864944	1.75934e+09	1.9204e+09	1.56434e+09	1.87388e+09	1.51574e+09	1.72116e+09	1.71245e+09	1.17732e+09	1.66324e+09	1.71277e+09	1.40001e+09	1		SON	Homo sapiens
O14647	-8.76239e+18	FALSE	High	IsMasterProtein	O14647	Chromodomain-helicase-DNA-binding protein 2 OS=Homo sapiens OX=9606 GN=CHD2 PE=1 SV=2	0	52.456	6	11	119	3	1828	211.2	8.1	289.17	11	0	NA	1.07173e+06	1.0628e+06	NA	339148	NA	374159	690047	1.01759e+06	5.92709e+06	4305774	953942	1.39864e+07	1.74109e+06	1.65452e+07	1.8853e+06	NA	1.0469e+07	2.65532e+06	1.27001e+07	1.08509e+07	1.46277e+07	1.62244e+07	1.32211e+07	1		CHD2	Homo sapiens
P35251	-8.76061e+18	FALSE	High	IsMasterProtein	P35251	Replication factor C subunit 1 OS=Homo sapiens OX=9606 GN=RFC1 PE=1 SV=4	0	179.239	28	26	272	26	1148	128.2	9.36	769.84	26	0	1.08395e+08	2.09923e+08	1.97049e+08	1.97039e+08	1.81916e+08	1.25353e+08	1.18213e+08	2.06918e+08	1.78553e+08	2.20625e+08	2.72215e+08	2.01144e+08	1.86715e+08	2.85279e+08	2.5096e+08	2.26777e+08	2.51295e+08	1.68167e+08	2.48564e+08	1.66432e+08	1.4644e+08	2.15336e+08	1.8943e+08	1.75118e+08	1		RFC1	Homo sapiens
Q9HAU0	-8.75903e+18	FALSE	High	IsMasterProtein	Q9HAU0	Pleckstrin homology domain-containing family A member 5 OS=Homo sapiens OX=9606 GN=PLEKHA5 PE=1 SV=1	0.001	6.482	3	2	3	2	1116	127.4	7.53	2.42	2	0	2922295	6602393	10879557	7238828	5.43716e+06	NA	NA	13919657	4.85084e+06	12290481	3177126	6521686	9667978	5309966	15978477	NA	19108350	1.39294e+07	17962510	39496326	12156431	12246854	NA	NA	1		PLEKHA5	Homo sapiens
P19823	-8.75473e+18	FALSE	High	IsMasterProtein	P19823	Inter-alpha-trypsin inhibitor heavy chain H2 OS=Homo sapiens OX=9606 GN=ITIH2 PE=1 SV=2	0	17.109	6	4	41	4	946	106.4	6.86	101.39	4	0	5.6621e+06	1.61711e+07	1.66354e+07	2.65555e+07	19076338	863280	5.67701e+06	5.4714e+06	10978707	1.4016e+07	1.52835e+07	1.2104e+07	26380149	6.20166e+07	2.40653e+07	3.95136e+07	82409160	2.2709e+07	44213936	4.71371e+07	3.26811e+07	3.89876e+07	3.98603e+07	2.81595e+07	1		ITIH2	Homo sapiens
P18754	-8.75224e+18	FALSE	High	IsMasterProtein	P18754	Regulator of chromosome condensation OS=Homo sapiens OX=9606 GN=RCC1 PE=1 SV=1	0	349.286	64	19	1218	19	421	44.9	7.52	4721.92	19	0	1115781225	1.4214e+09	1.5153e+09	1.5215e+09	1.84506e+09	1.13493e+09	1.18388e+09	1.81275e+09	1.43172e+09	2.00253e+09	2.52961e+09	1.60157e+09	2.00283e+09	2087282473	2.11186e+09	2.01825e+09	2.55458e+09	1.96818e+09	2.40308e+09	2.14385e+09	2.10442e+09	2.16018e+09	2.28653e+09	1.97e+09	1		RCC1	Homo sapiens
P49441	-8.75201e+18	FALSE	High	IsMasterProtein	P49441	Inositol polyphosphate 1-phosphatase OS=Homo sapiens OX=9606 GN=INPP1 PE=1 SV=1	0	9.127	8	2	3	2	399	44	5.26	8.2	2	0	467162	1.56604e+06	1.35783e+06	1.72735e+06	183212	NA	938785	1.77243e+06	1.54186e+06	2.61182e+06	2.39042e+06	2.00822e+06	1576227	3654725	2.37301e+06	1.92491e+06	3503968	1739777	4.84721e+06	2.04342e+06	1.08053e+06	4.02575e+06	2.08127e+06	1.58137e+06	1		INPP1	Homo sapiens
Q96KB5	-8.75006e+18	FALSE	High	IsMasterProtein	Q96KB5	Lymphokine-activated killer T-cell-originated protein kinase OS=Homo sapiens OX=9606 GN=PBK PE=1 SV=3	0	47.72	29	8	139	8	322	36.1	5.12	368.51	8	0	2.68721e+07	6.91269e+07	7.50059e+07	6.74067e+07	7.68392e+07	3.07606e+07	2.81607e+07	7.48727e+07	7.51508e+07	9.12921e+07	8.54069e+07	8.73674e+07	6.40046e+07	163779560	8.08871e+07	8.86399e+07	116093400	9.00866e+07	1.65479e+08	88689183	6.08717e+07	155830677	1.12506e+08	7.94888e+07	1	Acetyl [N-Term]	PBK	Homo sapiens
P24539	-8.74539e+18	FALSE	High	IsMasterProtein	P24539	ATP synthase F(0) complex subunit B1, mitochondrial OS=Homo sapiens OX=9606 GN=ATP5PB PE=1 SV=2	0	133.086	49	13	629	13	256	28.9	9.36	1936.17	13	0	5.17709e+08	1.09865e+09	1.37337e+09	1.34854e+09	1473792005	5.82216e+08	4.00647e+08	1.4117e+09	1.23902e+09	1.9433e+09	2.20983e+09	1.47703e+09	1.17945e+09	2.0758e+09	1.68626e+09	1.92813e+09	2.43019e+09	1.46107e+09	1.94198e+09	1.68465e+09	1.03749e+09	1.78515e+09	1.50184e+09	1.36475e+09	1		ATP5PB	Homo sapiens
P43304	-8.74099e+18	FALSE	High	IsMasterProtein	P43304	Glycerol-3-phosphate dehydrogenase, mitochondrial OS=Homo sapiens OX=9606 GN=GPD2 PE=1 SV=3	0	156.155	45	25	187	25	727	80.8	7.69	593.35	25	0	1.07806e+08	1.87418e+08	1.76821e+08	1.92708e+08	1.97626e+08	2.52587e+08	6.67356e+07	2.09238e+08	177788263	2.73396e+08	2.68783e+08	2.07706e+08	4.61023e+08	4.08278e+08	2.66977e+08	2.7768e+08	3.74958e+08	3.9144e+08	4.97179e+08	2.53691e+08	3.83318e+08	4.35838e+08	2.66147e+08	3.84915e+08	1		GPD2	Homo sapiens
O95926	-8.74098e+18	FALSE	High	IsMasterProtein	O95926	Pre-mRNA-splicing factor SYF2 OS=Homo sapiens OX=9606 GN=SYF2 PE=1 SV=1	0.001	7.407	15	2	7	2	243	28.7	8.4	15.56	2	0	1.87749e+06	2.01373e+06	NA	2.48071e+06	3.50117e+06	NA	NA	2836850	1.48438e+06	1.74411e+06	NA	3.189e+06	NA	585595264	661136128	NA	1.81207e+06	NA	NA	NA	NA	NA	NA	NA	1		SYF2	Homo sapiens
Q8WW12	-8.74052e+18	FALSE	High	IsMasterProtein	Q8WW12	PEST proteolytic signal-containing nuclear protein OS=Homo sapiens OX=9606 GN=PCNP PE=1 SV=2	0	70.399	51	8	235	8	178	18.9	7.49	782.03	8	0	2.65614e+06	3.3984e+06	3.0832e+06	3.62964e+06	2.84892e+06	1.47054e+06	2.3797e+06	6.72322e+06	3.71731e+06	5.64046e+07	5.77954e+07	934285	516991441	6.88922e+08	795287275	667653462	8.53359e+08	6.10279e+08	8.8463e+08	720980432	5.61987e+08	7.65074e+08	7.54854e+08	541852906	1		PCNP	Homo sapiens
Q15631	-8.73791e+18	FALSE	High	IsMasterProtein	Q15631	Translin OS=Homo sapiens OX=9606 GN=TSN PE=1 SV=1	0	92.978	39	10	457	10	228	26.2	6.44	1430.06	10	0	4.6311e+08	1.01354e+09	9.99255e+08	1.06861e+09	1.04564e+09	4.55603e+08	4.31101e+08	1.03236e+09	9.75368e+08	1.58543e+09	1.9081e+09	1.15147e+09	1.4232e+09	1.54945e+09	1.96201e+09	1.57893e+09	1.76069e+09	1.63279e+09	2.10915e+09	1.88044e+09	1.49982e+09	1.75479e+09	1.85538e+09	1.44524e+09	1		TSN	Homo sapiens
Q15058	-8.72767e+18	FALSE	High	IsMasterProtein	Q15058	Kinesin-like protein KIF14 OS=Homo sapiens OX=9606 GN=KIF14 PE=1 SV=1	0	25.96	4	7	49	7	1648	186.4	7.91	84.66	7	0	6.49005e+06	2.05806e+07	1.81938e+07	17355135	1.47342e+07	7.33609e+06	7.76709e+06	1.78368e+07	2.17202e+07	7.3993e+07	3.20036e+07	1.45021e+07	7.31915e+07	9.14701e+07	7.98716e+07	76453963	1.62e+08	7.14253e+07	8.04553e+07	89089415	5.19973e+07	8.35866e+07	1.04532e+08	6.00773e+07	1		KIF14	Homo sapiens
Q9NVX0	-8.72751e+18	FALSE	High	IsMasterProtein	Q9NVX0	HAUS augmin-like complex subunit 2 OS=Homo sapiens OX=9606 GN=HAUS2 PE=1 SV=1	0	11.228	14	3	11	3	235	26.9	7.88	21.47	3	0	4.26762e+06	6775066	641837	8954925	7955770	NA	9.81235e+06	10437309	7.09663e+06	1.54118e+07	3.22938e+07	7.63771e+06	13944290	1.86424e+07	1.43041e+07	2.50396e+07	NA	8.66556e+06	19913153	5.94652e+06	1.45082e+07	19258178	1.34681e+07	7.12513e+06	1		HAUS2	Homo sapiens
Q99963	-8.72378e+18	FALSE	Medium	IsMasterProtein	Q99963	Endophilin-A3 OS=Homo sapiens OX=9606 GN=SH3GL3 PE=1 SV=1	0.015	2.687	4	1	1	1	347	39.3	5.38	2.24	1	0	NA	NA	NA	NA	NA	NA	NA	NA	NA	NA	NA	NA	NA	NA	NA	NA	NA	NA	NA	NA	NA	NA	NA	NA	1		SH3GL3	Homo sapiens
P23497	-8.72207e+18	FALSE	High	None	P23497	Nuclear autoantigen Sp-100 OS=Homo sapiens OX=9606 GN=SP100 PE=1 SV=3	0	21.722	3	6	213	3	879	100.4	8.22	467.93	6	0	2.6909e+06	3.97998e+06	5.81623e+06	3.96294e+06	4.49113e+06	1.47772e+06	NA	5.4194e+06	3.79557e+06	2.38267e+06	8088535	3634389	9.30308e+08	1.29885e+09	1603933030	1.37338e+09	1.97032e+09	1201969912	1.46354e+09	1476105025	9.91766e+08	1.24158e+09	1.28285e+09	1.21558e+09	1		SP100	Homo sapiens
O00462	-8.71847e+18	FALSE	Medium	None	O00462	Beta-mannosidase OS=Homo sapiens OX=9606 GN=MANBA PE=1 SV=3	0.031	2.105	1	1	9	1	879	100.8	5.52	16.52	1	0	22506668	44384656	98406592	93722168	97916736	26182644	24046280	82510492	95198232	126398632	181868904	90328276	38177288	4.3765e+07	68444504	54726156	70689400	88257592	59441644	53841928	53017449	96726540	69195080	42435677	1		MANBA	Homo sapiens
Q12769	-8.71751e+18	FALSE	High	IsMasterProtein	Q12769	Nuclear pore complex protein Nup160 OS=Homo sapiens OX=9606 GN=NUP160 PE=1 SV=3	0	282.411	35	39	568	39	1436	162	5.5	1699.96	39	0	1.66904e+08	5.12282e+08	5.8308e+08	5.08987e+08	3.329e+08	1.55454e+08	1.84052e+08	4.55108e+08	3.17816e+08	6.10922e+08	7.31488e+08	3.66721e+08	2.90185e+08	5.0835e+08	4.998e+08	5.22544e+08	6.20612e+08	3.34761e+08	5.02684e+08	4.49022e+08	362668765	4.43136e+08	4.79527e+08	1593778615	1		NUP160	Homo sapiens
P27695	-8.71662e+18	FALSE	High	IsMasterProtein	P27695	DNA-(apurinic or apyrimidinic site) endonuclease OS=Homo sapiens OX=9606 GN=APEX1 PE=1 SV=2	0	226.669	71	19	993	19	318	35.5	8.12	3761.82	19	0	6.42184e+08	1.47715e+09	1.52769e+09	1.4092e+09	1.2803e+09	6.93513e+08	7.73482e+08	1368088419	1.49478e+09	2.04702e+09	2.48649e+09	1.25572e+09	1.66779e+09	1.88002e+09	1.86996e+09	1.82093e+09	2210748854	1.92304e+09	2.01985e+09	1.79229e+09	1.69074e+09	1.77706e+09	1.87845e+09	1950879264	1		APEX1	Homo sapiens
Q7L5Y9	-8.71437e+18	FALSE	High	IsMasterProtein	Q7L5Y9	E3 ubiquitin-protein transferase MAEA OS=Homo sapiens OX=9606 GN=MAEA PE=1 SV=1	0	15.573	10	4	7	4	396	45.3	8.69	16.95	4	0	1.59213e+07	NA	1.02056e+06	5.05346e+06	19884134	15234871	1.66322e+07	20384312	1.83737e+06	2.11589e+07	NA	NA	2.99192e+06	2.65553e+06	1.84357e+06	2.53138e+06	3.67958e+06	3.07e+06	5.36502e+06	5.17057e+06	3.47361e+06	6.64269e+06	5.13792e+06	1.6447e+06	1		MAEA	Homo sapiens
Q9BRP4	-8.70625e+18	FALSE	High	IsMasterProtein	Q9BRP4	Proteasomal ATPase-associated factor 1 OS=Homo sapiens OX=9606 GN=PAAF1 PE=1 SV=2	0	28.138	21	7	49	7	392	42.2	6.32	115.83	7	0	2.81124e+07	5.23194e+07	3.28014e+07	5.30362e+07	3.90493e+07	25066210	2.95043e+07	44254911	3.026e+07	4.5162e+07	2.1239e+07	3.72579e+07	2.77254e+07	3.19264e+07	44115509	3.63369e+07	5.62331e+07	5.3344e+07	4.01605e+07	5.64468e+07	4.34905e+07	2.63813e+07	4.50132e+07	4.60505e+07	1		PAAF1	Homo sapiens
A6NFN3	-8.70531e+18	FALSE	High	None	A6NFN3	RNA binding protein fox-1 homolog 3 OS=Homo sapiens OX=9606 GN=RBFOX3 PE=2 SV=4	0	15.76	10	4	21	4	312	33.9	7.27	47.57	4	0	1.52032e+06	8.313e+06	4.02233e+06	9.94446e+06	2.8238e+06	50923252	3.91017e+07	3.53269e+06	5.13127e+07	1.75093e+07	23238423	1981349	4.01987e+07	2.83188e+07	4.15856e+07	3.64445e+07	3.96115e+07	39572138	42544170	43570178	37395798	26094263	3.04217e+07	43747538	1		RBFOX3	Homo sapiens
Q9NXS2	-8.69021e+18	FALSE	High	IsMasterProtein	Q9NXS2	Glutaminyl-peptide cyclotransferase-like protein OS=Homo sapiens OX=9606 GN=QPCTL PE=1 SV=2	0	8.821	6	2	5	2	382	42.9	9.82	11.32	2	0	40704963	81106626	89502330	83751336	95018774	45326431	3.75741e+07	82584734	81430376	105181136	101610228	93249246	117015121	156184660	184053030	136178437	207502536	154894360	174447208	156489176	129991552	157151163	159353838	139089999	1		QPCTL	Homo sapiens
Q14593	-8.68993e+18	FALSE	Medium	None	Q14593	Zinc finger protein 273 OS=Homo sapiens OX=9606 GN=ZNF273 PE=1 SV=3	0.015	2.735	3	1	5	0	569	64.9	9.54	5.75	1	0	NA	NA	NA	NA	NA	NA	NA	NA	NA	NA	NA	NA	NA	NA	NA	NA	NA	NA	NA	NA	NA	NA	NA	NA	4		ZNF273	Homo sapiens
Q7Z2E3	-8.68271e+18	FALSE	High	IsMasterProtein	Q7Z2E3	Aprataxin OS=Homo sapiens OX=9606 GN=APTX PE=1 SV=2	0.002	5.256	8	3	11	3	356	40.7	9.17	3.53	3	0	1.91324e+07	1.60871e+07	3.79983e+07	1.83071e+07	2.45703e+06	1.53327e+07	1.99066e+07	NA	3.04841e+07	3.558e+07	2.93034e+07	2.76246e+07	2.68506e+06	2.6236e+06	5.73457e+07	1.08849e+07	1.30401e+08	42929924	21944666	26154304	14764720	1.96416e+07	23463720	1.70934e+06	1		APTX	Homo sapiens
Q8NBU5	-8.68035e+18	FALSE	High	IsMasterProtein	Q8NBU5	ATPase family AAA domain-containing protein 1 OS=Homo sapiens OX=9606 GN=ATAD1 PE=1 SV=1	0	84.626	38	11	151	11	361	40.7	6.9	419.87	11	0	6.725e+07	139468588	1.63511e+08	1.84077e+08	1.10659e+08	7.15917e+07	5.09444e+07	1.59867e+08	1.62523e+08	202214226	173894399	1.88694e+08	60632015	9.96546e+07	1.29111e+08	1.03634e+08	2.02729e+08	1.07859e+08	1.26668e+08	1.68418e+08	6.77753e+07	1.263e+08	121937358	9.63523e+07	1		ATAD1	Homo sapiens
Q8WWV3	-8.67857e+18	FALSE	Medium	IsMasterProtein	Q8WWV3	Reticulon-4-interacting protein 1, mitochondrial OS=Homo sapiens OX=9606 GN=RTN4IP1 PE=1 SV=2	0.031	2.111	3	1	1	1	396	43.6	9.11	0	1	0	NA	NA	NA	NA	NA	NA	NA	NA	NA	NA	NA	NA	NA	NA	NA	NA	2.59191e+06	NA	NA	NA	NA	NA	NA	NA	1		RTN4IP1	Homo sapiens
P08133	-8.67647e+18	FALSE	High	IsMasterProtein	P08133	Annexin A6 OS=Homo sapiens OX=9606 GN=ANXA6 PE=1 SV=3	0	398.802	68	45	1691	45	673	75.8	5.6	4405.55	45	0	9.06786e+08	2.1344e+09	2.00929e+09	2.06649e+09	1.91944e+09	1.00523e+09	1.05821e+09	2.01924e+09	2.01521e+09	2.7495e+09	3.30723e+09	1.98671e+09	2.36451e+09	3.34532e+09	3.00505e+09	2.69628e+09	3.66304e+09	2.609e+09	3.63405e+09	2.81798e+09	2.35859e+09	3.1509e+09	2.84109e+09	2.64769e+09	1		ANXA6	Homo sapiens
Q9UJC3	-8.67226e+18	FALSE	High	IsMasterProtein	Q9UJC3	Protein Hook homolog 1 OS=Homo sapiens OX=9606 GN=HOOK1 PE=1 SV=2	0	96.048	24	16	114	16	728	84.6	5.15	317.8	16	0	3.03715e+07	4.47432e+07	92458756	6.28322e+07	3.91492e+07	21264003	8.97626e+07	6.44634e+07	4.64118e+07	7.71513e+07	1.12915e+08	2.98771e+07	128354338	1.12317e+08	1.91188e+08	1.53322e+08	1.82046e+08	124145920	1.58847e+08	144443202	8.29405e+07	1.29345e+08	1.45866e+08	1.46157e+08	1		HOOK1	Homo sapiens
P26373	-8.67096e+18	FALSE	High	IsMasterProtein	P26373	60S ribosomal protein L13 OS=Homo sapiens OX=9606 GN=RPL13 PE=1 SV=4	0	92.314	48	13	1009	12	211	24.2	11.65	2721.78	13	0	2.49462e+09	5.05546e+09	6.56265e+09	6.03397e+09	6.44507e+09	2.41844e+09	2.69271e+09	6.05188e+09	5.02149e+09	7.59593e+09	8.42296e+09	6.0817e+09	4637942821	3.44364e+09	5.88572e+09	6360096567	7.06932e+09	4.40989e+09	4.91446e+09	6.75951e+09	4.5834e+09	3.8801e+09	6.48066e+09	4.71113e+09	1		RPL13	Homo sapiens
Q7Z3I7	-8.66481e+18	FALSE	Medium	None	Q7Z3I7	Zinc finger protein 572 OS=Homo sapiens OX=9606 GN=ZNF572 PE=1 SV=1	0.015	2.745	7	1	2	0	529	61.2	8	1.68	1	0	NA	NA	NA	NA	NA	NA	NA	NA	NA	NA	NA	NA	NA	NA	NA	NA	NA	NA	NA	NA	NA	NA	NA	NA	4		ZNF572	Homo sapiens
P31277	-8.6587e+18	FALSE	Medium	IsMasterProtein	P31277	Homeobox protein Hox-D11 OS=Homo sapiens OX=9606 GN=HOXD11 PE=3 SV=3	0.045	1.84	3	1	6	1	338	35.2	8.84	5.22	1	0	579931	1.22895e+06	5.12208e+06	1.05025e+06	1.83029e+06	515867	551917	1.36653e+06	1.01908e+06	1.05925e+06	1.02169e+06	2.07151e+06	NA	1.67504e+06	NA	NA	5.27011e+06	950704	NA	7487857	NA	NA	8953662	3.09622e+06	1		HOXD11	Homo sapiens
O43422	-8.65713e+18	FALSE	High	IsMasterProtein	O43422	52 kDa repressor of the inhibitor of the protein kinase OS=Homo sapiens OX=9606 GN=THAP12 PE=1 SV=2	0.001	6.257	3	2	2	2	761	87.6	5.86	1.64	2	0	NA	3.58356e+06	2438136	2.7176e+06	1.45088e+06	NA	1829561	NA	2.33222e+06	14118715	17557794	2.30676e+06	3543339	NA	NA	NA	NA	NA	NA	2.30768e+06	5857603	1.93562e+06	NA	7.9593e+06	1		THAP12	Homo sapiens
O00308	-8.65618e+18	FALSE	High	None	O00308	NEDD4-like E3 ubiquitin-protein ligase WWP2 OS=Homo sapiens OX=9606 GN=WWP2 PE=1 SV=2	0.004	4.316	1	1	10	1	870	98.9	7.12	26.25	1	0	NA	NA	NA	NA	NA	20934676	NA	NA	NA	NA	15447323	NA	949282	NA	NA	NA	14568437	913944	8.23132e+06	11524887	2.72114e+06	3.62959e+06	10155151	6150576	1		WWP2	Homo sapiens
P23786	-8.65461e+18	FALSE	High	IsMasterProtein	P23786	Carnitine O-palmitoyltransferase 2, mitochondrial OS=Homo sapiens OX=9606 GN=CPT2 PE=1 SV=2	0	134.299	42	22	146	22	658	73.7	8.18	350.87	22	0	8.07969e+07	2.29384e+08	2.74233e+08	2.22062e+08	1.93972e+08	8.62637e+07	4.70885e+07	1.71682e+08	1.69241e+08	2.28761e+08	3.3684e+08	2.54846e+08	123432974	2.91593e+08	186971204	1.93835e+08	3.32228e+08	9.03721e+07	3.51541e+08	2.05662e+08	7.99761e+07	2.89467e+08	131743376	1.58991e+08	1		CPT2	Homo sapiens
Q12792	-8.65177e+18	FALSE	High	IsMasterProtein	Q12792	Twinfilin-1 OS=Homo sapiens OX=9606 GN=TWF1 PE=1 SV=3	0	89.228	42	13	180	10	350	40.3	6.96	528.82	13	0	8.77723e+07	202927925	1.82831e+08	260500500	1.77845e+08	8.25684e+07	1.11675e+08	138851157	1.92406e+08	2.49722e+08	1.83885e+08	1.78469e+08	2.34162e+08	348560490	3.12464e+08	316167816	247472193	2.76035e+08	2.72954e+08	3.52986e+08	228502143	2.76466e+08	2.73808e+08	2.22352e+08	1		TWF1	Homo sapiens
Q8N2G8	-8.65114e+18	FALSE	High	IsMasterProtein	Q8N2G8	GH3 domain-containing protein OS=Homo sapiens OX=9606 GN=GHDC PE=1 SV=2	0	25.858	13	6	28	6	530	57.5	7.88	47.13	6	0	5.29819e+06	26137657	1.89549e+07	2.1067e+07	18248636	4.68845e+06	6.12998e+06	1.96054e+07	1.57546e+07	2.17867e+07	3.09932e+07	18754512	23570594	5.27484e+07	6.62817e+06	6.14439e+06	3.09853e+07	12108295	NA	3.64089e+07	2.43689e+06	1.27766e+06	4.90522e+06	1.98845e+07	1		GHDC	Homo sapiens
P48426	-8.65041e+18	FALSE	High	IsMasterProtein	P48426	Phosphatidylinositol 5-phosphate 4-kinase type-2 alpha OS=Homo sapiens OX=9606 GN=PIP4K2A PE=1 SV=2	0	34.932	15	5	42	3	406	46.2	6.99	91.93	5	0	7.03792e+06	1.36626e+07	1.67712e+07	2.50308e+07	2.47693e+06	3.6239e+06	7.26041e+06	2.41313e+07	1.76086e+07	2.20525e+07	2.15435e+07	2.18435e+07	2.94082e+07	3.87223e+07	2.09418e+07	25040622	4.08861e+07	1.68708e+07	1.68235e+07	1.52822e+07	11187552	3.63205e+07	3.3689e+07	2.62231e+07	1		PIP4K2A	Homo sapiens
Q8N573	-8.64971e+18	FALSE	High	IsMasterProtein	Q8N573	Oxidation resistance protein 1 OS=Homo sapiens OX=9606 GN=OXR1 PE=1 SV=2	0.005	3.995	3	2	3	2	874	97.9	5.47	1.9	2	0	NA	NA	NA	NA	NA	NA	506658	257454	NA	NA	NA	NA	NA	NA	NA	NA	NA	985362	NA	3.23962e+06	2103306	1.6614e+06	NA	NA	1		OXR1	Homo sapiens
Q12906	-8.64945e+18	FALSE	High	IsMasterProtein	Q12906	Interleukin enhancer-binding factor 3 OS=Homo sapiens OX=9606 GN=ILF3 PE=1 SV=3	0	520.261	52	41	3207	33	894	95.3	8.76	9948.14	41	0	3.08356e+09	7.02929e+09	6.35406e+09	7.20804e+09	6.72275e+09	3.53758e+09	4.32551e+09	6.49573e+09	6.59155e+09	9.56793e+09	13028941953	7.04536e+09	4.45649e+09	5.91352e+09	5.53662e+09	5.28008e+09	6.79893e+09	4.33463e+09	6913561475	5.40439e+09	4.66372e+09	5.36202e+09	5.19953e+09	4.55794e+09	1		ILF3	Homo sapiens
P78417	-8.64713e+18	FALSE	High	IsMasterProtein	P78417	Glutathione S-transferase omega-1 OS=Homo sapiens OX=9606 GN=GSTO1 PE=1 SV=2	0	96.491	49	16	625	16	241	27.5	6.6	1497.2	16	0	4.00232e+08	8.09649e+08	7.92743e+08	780952587	9.0063e+08	4.12631e+08	4.39712e+08	9.48224e+08	8.21407e+08	1.13554e+09	1.23171e+09	7.74601e+08	1525147291	2.11256e+09	2.20291e+09	1.93003e+09	2.58009e+09	1.77983e+09	2315833413	2e+09	1.56809e+09	1.93413e+09	1.99984e+09	1.79268e+09	1		GSTO1	Homo sapiens
Q9Y5A7	-8.64095e+18	FALSE	High	IsMasterProtein	Q9Y5A7	NEDD8 ultimate buster 1 OS=Homo sapiens OX=9606 GN=NUB1 PE=1 SV=2	0	80.16	25	14	165	14	615	70.5	5.96	393.32	14	0	3.9274e+07	66288837	9.31733e+07	9.47792e+07	9.64806e+07	3.10145e+07	3.50198e+07	8.48713e+07	81151094	87777779	8.40013e+07	91986092	6.9696e+07	1.21882e+08	1.60169e+08	1.51332e+08	1.53894e+08	67888754	4.36796e+07	8.46137e+07	6.85088e+07	4.77599e+07	129115611	1.81674e+08	1		NUB1	Homo sapiens
Q01064	-8.63624e+18	FALSE	Medium	IsMasterProtein	Q01064	Calcium/calmodulin-dependent 3',5'-cyclic nucleotide phosphodiesterase 1B OS=Homo sapiens OX=9606 GN=PDE1B PE=1 SV=2	0.017	2.556	2	1	2	1	536	61.3	5.52	0	1	0	NA	NA	NA	NA	NA	461187	NA	1.59536e+06	NA	NA	NA	NA	NA	7574250	NA	38107508	NA	NA	NA	4.0048e+06	NA	NA	NA	5.82278e+06	1		PDE1B	Homo sapiens
P33947	-8.6352e+18	FALSE	High	None	P33947	ER lumen protein-retaining receptor 2 OS=Homo sapiens OX=9606 GN=KDELR2 PE=1 SV=1	0	17.448	9	2	52	2	212	24.4	8.72	132.56	2	0	NA	NA	NA	NA	NA	NA	NA	NA	NA	NA	NA	NA	116167472	164051091	1.69047e+08	162266484	180946959	1.41926e+08	199883654	133337300	124215118	183489033	170024986	135911288	1		KDELR2	Homo sapiens
Q6PGP7	-8.63306e+18	FALSE	High	IsMasterProtein	Q6PGP7	Tetratricopeptide repeat protein 37 OS=Homo sapiens OX=9606 GN=TTC37 PE=1 SV=1	0	102.328	20	22	88	22	1564	175.4	7.53	213.05	22	0	7.16239e+07	1.02565e+08	9.07248e+07	8.8837e+07	9.10573e+07	7.07513e+07	6.08774e+07	1.17427e+08	6.35987e+07	1.04961e+08	2.14983e+08	8.53527e+07	137525798	1.81255e+08	2.3775e+08	1.74223e+08	70186710	1.65454e+08	1.68282e+08	1.6729e+08	1.19354e+08	5.86822e+07	1.81602e+08	1.34896e+08	1		TTC37	Homo sapiens
Q03013	-8.63229e+18	FALSE	High	None	Q03013	Glutathione S-transferase Mu 4 OS=Homo sapiens OX=9606 GN=GSTM4 PE=1 SV=3	0	19.885	17	5	52	5	218	25.5	5.9	117.23	5	0	2.91128e+07	51343515	57177324	6.04951e+07	4.91291e+07	7.96717e+07	2.67896e+07	2.9709e+07	5.8166e+07	7.17516e+07	8.81313e+07	49230408	143972903	189180794	1.44173e+08	1.54096e+08	1.36119e+08	1.51473e+08	1.48082e+08	1.14284e+08	110840186	1.51907e+08	1.44607e+08	1.53056e+08	1		GSTM4	Homo sapiens
P48556	-8.62586e+18	FALSE	High	IsMasterProtein	P48556	26S proteasome non-ATPase regulatory subunit 8 OS=Homo sapiens OX=9606 GN=PSMD8 PE=1 SV=2	0	127.337	47	14	354	14	350	39.6	9.7	947.69	14	0	2.64483e+08	5.09091e+08	4.72142e+08	528564690	4.85671e+08	2.64907e+08	2.73741e+08	5.15642e+08	4.53424e+08	7.29087e+08	785237789	4.93778e+08	5.38948e+08	6.44233e+08	8.2201e+08	7.1377e+08	875277071	5.88344e+08	6.82198e+08	713546132	5.19745e+08	581678981	7.20756e+08	5.84976e+08	1		PSMD8	Homo sapiens
Q9HCK8	-8.62558e+18	FALSE	High	IsMasterProtein	Q9HCK8	Chromodomain-helicase-DNA-binding protein 8 OS=Homo sapiens OX=9606 GN=CHD8 PE=1 SV=5	0	79.32	10	20	123	15	2581	290.3	6.47	229.08	20	0	7.10917e+07	6.21935e+07	1.59426e+08	7.73573e+07	9.34386e+07	6.44278e+07	6.81493e+07	1.17515e+08	77729104	1.60016e+08	2.41457e+08	1.04548e+08	124975100	1.45312e+08	2.90324e+08	1.6671e+08	6.11209e+07	8.0176e+07	1.17268e+08	1.09922e+08	6.65613e+07	7.41702e+07	1.44638e+08	1.63069e+08	1		CHD8	Homo sapiens
Q8IWJ2	-8.62469e+18	FALSE	High	IsMasterProtein	Q8IWJ2	GRIP and coiled-coil domain-containing protein 2 OS=Homo sapiens OX=9606 GN=GCC2 PE=1 SV=4	0	42.001	7	10	50	9	1684	195.8	5.14	103.39	10	0	5.67871e+07	93119848	126235582	1.12306e+08	122272019	74037361	4.5741e+07	125568240	138040490	137947548	164971904	140301742	1.22631e+08	1.49363e+08	4.51938e+08	1.5277e+08	4.82965e+08	3.11114e+08	3.88591e+08	1.39038e+08	2.96727e+08	3.48853e+08	4.05759e+08	1.36321e+08	1		GCC2	Homo sapiens
O75449	-8.62416e+18	FALSE	High	IsMasterProtein	O75449	Katanin p60 ATPase-containing subunit A1 OS=Homo sapiens OX=9606 GN=KATNA1 PE=1 SV=1	0	13.721	9	4	28	4	491	55.9	6.9	66.79	4	0	5.59933e+07	1.24006e+08	2.17355e+08	1.46722e+08	164356656	5.58813e+07	4.66128e+07	1.4783e+08	1.60306e+08	190457023	2.03445e+08	230998640	2.52141e+08	7.13407e+07	8.60207e+07	8.79661e+07	5.21301e+08	3.1911e+08	3.52038e+08	4.02844e+08	221305168	3.33249e+08	336783158	6.01544e+07	1		KATNA1	Homo sapiens
P54578	-8.62368e+18	FALSE	High	IsMasterProtein	P54578	Ubiquitin carboxyl-terminal hydrolase 14 OS=Homo sapiens OX=9606 GN=USP14 PE=1 SV=3	0	190.048	63	28	473	28	494	56	5.3	1386.54	28	0	9.10102e+08	1.47913e+09	1.78351e+09	1.62987e+09	1.91529e+09	7.42433e+08	1.08797e+09	1.66297e+09	1.36424e+09	2.28702e+09	2.84627e+09	1.76579e+09	4.03581e+09	4.97069e+09	6.50344e+09	5.05175e+09	6.5456e+09	4.02131e+09	5.08458e+09	5.41023e+09	4.50342e+09	4.46179e+09	5.28893e+09	4.66471e+09	1		USP14	Homo sapiens
P07305	-8.62368e+18	FALSE	High	IsMasterProtein	P07305	Histone H1.0 OS=Homo sapiens OX=9606 GN=H1-0 PE=1 SV=3	0	34.919	21	5	193	5	194	20.9	10.84	529.83	5	0	1.89026e+08	446642191	653288401	5.63072e+08	5.48711e+08	1.6378e+08	1.97251e+08	3.95122e+08	3.50096e+08	6.14585e+08	500298878	869754699	3.03392e+08	6.47998e+08	624799362	5.42495e+08	694739932	4.47159e+08	6.62003e+08	5.24049e+08	2.78874e+08	5.97001e+08	483311547	5.05562e+08	1		H1-0	Homo sapiens
O14936	-8.62236e+18	FALSE	High	IsMasterProtein	O14936	Peripheral plasma membrane protein CASK OS=Homo sapiens OX=9606 GN=CASK PE=1 SV=3	0	37.785	11	7	31	7	926	105.1	6.43	62.64	7	0	7.77295e+06	5.22179e+07	4.81917e+07	5.04539e+07	4.31935e+07	8.64207e+06	2.66798e+07	4.99712e+07	5.17595e+07	7.70829e+07	113237546	4.71874e+07	3.67185e+07	7.03326e+07	5.74775e+07	5.67102e+07	7.11342e+07	3.8897e+07	9.47789e+07	6.97111e+07	50720386	6.55974e+07	7.41855e+07	8.09512e+07	1		CASK	Homo sapiens
Q9UPW6	-8.62198e+18	FALSE	High	IsMasterProtein	Q9UPW6	DNA-binding protein SATB2 OS=Homo sapiens OX=9606 GN=SATB2 PE=1 SV=2	0	23.313	9	6	9	6	733	82.5	6.9	22.95	6	0	NA	1.29972e+07	1.67975e+07	1.05542e+07	12525711	NA	4.46041e+06	9785090	1.04232e+07	1.00591e+07	2.42953e+06	15225860	28389274	4574607	1.43978e+08	58904901	9.43614e+07	3.71356e+07	2.82848e+07	46565622	3.53566e+07	2.5694e+07	57209007	5.42233e+07	1		SATB2	Homo sapiens
P23368	-8.6217e+18	FALSE	High	IsMasterProtein	P23368	NAD-dependent malic enzyme, mitochondrial OS=Homo sapiens OX=9606 GN=ME2 PE=1 SV=1	0	137.38	44	20	283	20	584	65.4	7.61	881.8	20	0	1.38597e+08	2.63782e+08	2.58721e+08	2.84759e+08	2.63732e+08	1.54267e+08	1.42242e+08	3.06076e+08	3.53602e+08	4.04192e+08	5.06547e+08	3.305e+08	3.31624e+08	3.73201e+08	3.99797e+08	3.47882e+08	3.78439e+08	2.91667e+08	3.78626e+08	3.74479e+08	2.51187e+08	317018060	3.70552e+08	3.60452e+08	1		ME2	Homo sapiens
P08729	-8.619e+18	FALSE	High	None	P08729	Keratin, type II cytoskeletal 7 OS=Homo sapiens OX=9606 GN=KRT7 PE=1 SV=5	0	28.314	7	5	296	0	469	51.4	5.48	669.61	5	0	NA	NA	NA	NA	NA	NA	NA	NA	NA	NA	NA	NA	NA	NA	NA	NA	NA	NA	NA	NA	NA	NA	NA	NA	1		KRT7	Homo sapiens
Q9BWJ5	-8.61349e+18	FALSE	High	IsMasterProtein	Q9BWJ5	Splicing factor 3B subunit 5 OS=Homo sapiens OX=9606 GN=SF3B5 PE=1 SV=1	0	36.956	56	4	48	4	86	10.1	6.35	131.84	4	0	1.60809e+07	34502673	4.93416e+07	2.2798e+07	3.28918e+07	7.9237e+06	19177922	4.61352e+07	44976205	75182581	4.54055e+07	4.56205e+07	29835366	3.85178e+07	2.99487e+07	3.9108e+07	37377475	2.98481e+07	36087947	2.50319e+07	4.29886e+07	2.95594e+07	3.99255e+07	2.05892e+07	1		SF3B5	Homo sapiens
Q13888	-8.60515e+18	FALSE	High	IsMasterProtein	Q13888	General transcription factor IIH subunit 2 OS=Homo sapiens OX=9606 GN=GTF2H2 PE=1 SV=1	0	30.277	20	7	88	7	395	44.4	6.76	198.52	7	0	5.71355e+08	1164341254	65146929	1.50686e+09	1.67031e+09	5.77931e+08	6.98125e+08	1.31884e+09	1.13858e+09	1.78816e+09	9.10594e+07	1.56046e+09	5.00491e+07	7.64135e+07	1.09298e+08	1.0957e+08	1.90277e+09	1.34355e+09	1.11335e+09	86488603	1.06654e+09	9.81523e+08	8.37894e+07	2.57662e+07	1		GTF2H2	Homo sapiens
Q14807	-8.60385e+18	FALSE	High	IsMasterProtein	Q14807	Kinesin-like protein KIF22 OS=Homo sapiens OX=9606 GN=KIF22 PE=1 SV=5	0	74.518	26	12	116	12	665	73.2	9.45	319.94	12	0	5.65799e+07	8.26036e+07	1.38269e+08	1.12072e+08	1.16425e+08	7.30382e+07	6.97751e+07	1.58021e+08	1.48287e+08	1.19615e+08	1.31503e+08	1.18354e+08	252261604	246904457	116739007	1.33247e+08	9.10216e+07	1.10752e+08	2.44995e+08	9.14142e+07	172844047	2.25374e+08	104281175	1.74045e+08	1		KIF22	Homo sapiens
Q01432	-8.59958e+18	FALSE	Low	None	Q01432	AMP deaminase 3 OS=Homo sapiens OX=9606 GN=AMPD3 PE=1 SV=1	0.068	1.523	1	1	3	1	767	88.8	6.98	0	1	0	168540	NA	NA	NA	273513	NA	NA	NA	NA	NA	19126618	12108974	10836957	10038025	18494148	16315129	17114260	15702983	10718421	15370377	13524003	9552293	17237120	13998990	1		AMPD3	Homo sapiens
P84243	-8.59734e+18	FALSE	High	IsMasterProtein	P84243	Histone H3.3 OS=Homo sapiens OX=9606 GN=H3-3A PE=1 SV=2	0	36.383	52	6	703	2	136	15.3	11.27	1470.32	6	0	45762.9	NA	NA	NA	NA	NA	NA	63201.4	NA	NA	NA	NA	1.1699e+06	621686	2.18081e+06	12581641	NA	1263224	7044516	9585283	4.35067e+06	NA	12244482	1491415	1		H3-3A	Homo sapiens
Q99961	-8.59509e+18	FALSE	High	IsMasterProtein	Q99961	Endophilin-A2 OS=Homo sapiens OX=9606 GN=SH3GL1 PE=1 SV=1	0	78.986	49	15	190	15	368	41.5	5.43	443.09	15	0	4.21387e+07	1.02083e+08	1.26097e+08	6.7267e+07	8.33067e+07	5.47316e+07	4.10294e+07	1.12233e+08	8.35481e+07	1.23136e+08	3.02754e+08	7.12061e+07	4.40198e+08	4.92837e+08	6.12259e+08	5.61335e+08	7.7024e+08	5.32242e+08	6.31874e+08	5.56384e+08	5.2225e+08	4.35997e+08	6.27932e+08	4.44231e+08	1		SH3GL1	Homo sapiens
P53803	-8.59376e+18	FALSE	Medium	IsMasterProtein	P53803	DNA-directed RNA polymerases I, II, and III subunit RPABC4 OS=Homo sapiens OX=9606 GN=POLR2K PE=1 SV=1	0.025	2.206	12	1	21	1	58	7	9.06	34.42	1	0	1.04351e+08	194821480	2.22833e+08	213905316	2.22448e+08	152578752	1.7203e+08	202121488	190046880	225103941	244223705	2.06222e+08	278035116	257751580	403139008	365366936	479364712	3.45229e+08	3.00536e+08	403661038	275822686	2.61042e+08	426285982	331260672	1		POLR2K	Homo sapiens
Q86UL3	-8.59059e+18	FALSE	High	IsMasterProtein	Q86UL3	Glycerol-3-phosphate acyltransferase 4 OS=Homo sapiens OX=9606 GN=GPAT4 PE=1 SV=1	0	16.34	8	3	8	3	456	52	9.19	19.03	3	0	NA	3.237e+06	770881	4.92603e+06	3.31174e+06	2.01588e+06	NA	6.03876e+06	1.33659e+06	6.4189e+06	2126652	6.93446e+06	9957641	NA	NA	NA	5539964	NA	2.00959e+06	NA	NA	1.7274e+06	NA	NA	1		GPAT4	Homo sapiens
P21912	-8.58847e+18	FALSE	High	IsMasterProtein	P21912	Succinate dehydrogenase [ubiquinone] iron-sulfur subunit, mitochondrial OS=Homo sapiens OX=9606 GN=SDHB PE=1 SV=3	0	106.344	47	14	325	14	280	31.6	8.76	800.23	14	0	2.52128e+08	4.47751e+08	410667995	5.20801e+08	389817394	2.13971e+08	1.89015e+08	477435976	431969643	5.05215e+08	4.67951e+08	4.1899e+08	518376357	856935483	896084364	755616568	1.1864e+09	7.51175e+08	1.07342e+09	7.72662e+08	5.87546e+08	9.07124e+08	8.25455e+08	607948812	1		SDHB	Homo sapiens
P20020	-8.58605e+18	FALSE	High	IsMasterProtein	P20020	Plasma membrane calcium-transporting ATPase 1 OS=Homo sapiens OX=9606 GN=ATP2B1 PE=1 SV=4	0	140.706	23	24	195	14	1220	134.6	5.91	502.48	24	0	4.88403e+07	8.45177e+07	1.66009e+08	1.96296e+08	1.62178e+08	5.14389e+07	5.85243e+07	1.88821e+08	1.25263e+08	2.36416e+08	1.36973e+08	1.68943e+08	9.30986e+07	9.38118e+07	9.75561e+07	1.20512e+08	1.43151e+08	1.18179e+08	1.56758e+08	1.14367e+08	9.48282e+07	1.48926e+08	1.37709e+08	1.10599e+08	1		ATP2B1	Homo sapiens
Q92567	-8.58232e+18	FALSE	High	IsMasterProtein	Q92567	Protein FAM168A OS=Homo sapiens OX=9606 GN=FAM168A PE=1 SV=2	0.001	7.56	7	2	7	2	244	26.2	8.98	18.59	2	0	NA	41656354	4250689	14014247	72917334	NA	238647	NA	5.14946e+06	71148118	73698606	39531436	2.36882e+06	984824	NA	NA	7027391	NA	NA	NA	NA	3.85433e+06	2.5925e+06	NA	1		FAM168A	Homo sapiens
Q96QD8	-8.58206e+18	FALSE	High	IsMasterProtein	Q96QD8	Sodium-coupled neutral amino acid transporter 2 OS=Homo sapiens OX=9606 GN=SLC38A2 PE=1 SV=2	0	36.328	10	3	34	3	506	56	8	120.1	3	0	NA	2.49218e+06	NA	7.69045e+06	NA	NA	80417.7	106852	6.02066e+06	8.68107e+06	1.73688e+06	419901	2.48181e+06	1.65377e+07	1.92047e+07	25330731	2.94028e+07	5.92364e+06	1.58573e+07	1.13832e+07	1.87006e+06	6.19648e+06	1.62884e+07	2.54058e+06	1		SLC38A2	Homo sapiens
Q06481	-8.5808e+18	FALSE	High	IsMasterProtein	Q06481	Amyloid-like protein 2 OS=Homo sapiens OX=9606 GN=APLP2 PE=1 SV=2	0.009	3.45	3	2	3	1	763	86.9	4.79	1.63	2	0	NA	NA	NA	NA	NA	NA	NA	NA	NA	NA	NA	NA	NA	534629	NA	375448	NA	NA	524238	NA	NA	NA	550638	NA	1		APLP2	Homo sapiens
O00267	-8.57971e+18	FALSE	High	IsMasterProtein	O00267	Transcription elongation factor SPT5 OS=Homo sapiens OX=9606 GN=SUPT5H PE=1 SV=1	0	247.404	36	29	344	29	1087	120.9	5.06	1086.21	29	0	1.00481e+08	7.90733e+08	3.84721e+08	3.94146e+08	5.33224e+08	1.23422e+08	4.03475e+07	3.5764e+08	3.64341e+08	966241252	1.15756e+09	416041757	6.58254e+08	8.47288e+08	8.74077e+08	7.93278e+08	1001113470	762075498	1.01348e+09	8.99943e+08	778339359	8.71638e+08	8.7072e+08	8.65982e+08	1		SUPT5H	Homo sapiens
Q9BUN5	-8.57494e+18	FALSE	Medium	IsMasterProtein	Q9BUN5	Coiled-coil domain-containing protein 28B OS=Homo sapiens OX=9606 GN=CCDC28B PE=1 SV=2	0.047	1.789	9	1	1	1	200	22	5.36	0	1	0	117055	105451	38601.3	NA	NA	21863	NA	NA	NA	15389.9	NA	NA	NA	278706	492620	273885	722032	NA	269549	308152	NA	497496	165287	NA	1		CCDC28B	Homo sapiens
P53701	-8.57489e+18	FALSE	High	IsMasterProtein	P53701	Cytochrome c-type heme lyase OS=Homo sapiens OX=9606 GN=HCCS PE=1 SV=1	0	94.287	57	13	386	13	268	30.6	6.68	953.19	13	0	1.65864e+08	3.42102e+08	3.48517e+08	374752751	3.2987e+08	1.36813e+08	1.39553e+08	3.62879e+08	3.54644e+08	4.82442e+08	6.15948e+08	4.09502e+08	3.42236e+08	4.6562e+08	4.74194e+08	5.04199e+08	548403206	3.62686e+08	476916680	4.09715e+08	2.90958e+08	401304679	4.21367e+08	4.05034e+08	1		HCCS	Homo sapiens
Q9Y3D7	-8.57481e+18	FALSE	High	IsMasterProtein	Q9Y3D7	Mitochondrial import inner membrane translocase subunit TIM16 OS=Homo sapiens OX=9606 GN=PAM16 PE=1 SV=2	0	15.245	34	3	59	3	125	13.8	9.7	159.68	3	0	1.95237e+07	2.13973e+07	7.55676e+07	55221829	3.17938e+07	2.17569e+07	2.16017e+07	4.12968e+07	69381265	3.95799e+07	19235688	6.68964e+07	5.53578e+07	73072635	57345352	87126707	1.45397e+08	7.50899e+07	6.3383e+07	1.04254e+08	3.36889e+07	5.99924e+07	98350512	4.87894e+07	1		PAM16	Homo sapiens
Q92620	-8.57431e+18	FALSE	High	IsMasterProtein	Q92620	Pre-mRNA-splicing factor ATP-dependent RNA helicase PRP16 OS=Homo sapiens OX=9606 GN=DHX38 PE=1 SV=2	0	166.307	30	31	248	31	1227	140.4	6.54	662.22	31	0	1.31066e+08	2.25849e+08	180417832	2.61344e+08	2.65092e+08	1.23686e+08	1.40705e+08	2.99191e+08	1.87928e+08	3.26647e+08	3.17597e+08	2.20508e+08	2.19966e+08	351563041	2.86658e+08	2.69701e+08	3.935e+08	2.40531e+08	3.95897e+08	3.04803e+08	1.82852e+08	3.10887e+08	3.06386e+08	2.69429e+08	1		DHX38	Homo sapiens
P46926	-8.57419e+18	FALSE	High	IsMasterProtein	P46926	Glucosamine-6-phosphate isomerase 1 OS=Homo sapiens OX=9606 GN=GNPDA1 PE=1 SV=1	0	116.646	67	13	250	9	289	32.6	6.92	862.74	13	0	1.34884e+08	2.88248e+08	2.71926e+08	2.83589e+08	2.53589e+08	1.36525e+08	1.79632e+08	2.33479e+08	294651493	3.9315e+08	4.01246e+08	2.76452e+08	3.31726e+08	4.60029e+08	442868394	424787848	545581089	3.99756e+08	5.27794e+08	4.59204e+08	3.77505e+08	431337187	4.64966e+08	393547281	1		GNPDA1	Homo sapiens
Q8TEH3	-8.57358e+18	FALSE	Medium	IsMasterProtein	Q8TEH3	DENN domain-containing protein 1A OS=Homo sapiens OX=9606 GN=DENND1A PE=1 SV=2	0.016	2.65	1	1	2	1	1009	110.5	6.96	1.84	1	0	2.30486e+06	NA	4.91725e+06	3618309	3.12529e+06	2.36795e+06	3.01659e+06	3.26015e+06	537834	4720248	NA	3.36246e+06	NA	3.19896e+06	NA	NA	10275137	NA	NA	NA	NA	NA	4.52435e+06	NA	1		DENND1A	Homo sapiens
P0DPH8	-8.57265e+18	FALSE	High	None	P0DPH8	Tubulin alpha-3D chain OS=Homo sapiens OX=9606 GN=TUBA3D PE=1 SV=1	0	341.56	61	22	3297	1	450	49.9	5.1	12060.2	22	0	7.56884e+06	26144277	11761984	21410899	1.30983e+06	8.25692e+06	1.01241e+07	14331837	1.6314e+07	25051388	30041329	1.72698e+07	66328546	135292740	80757394	87777944	91929328	72113992	141284036	74338874	50658809	115691928	82757458	65928524	1		TUBA3D	Homo sapiens
Q9NWX5	-8.56845e+18	FALSE	High	IsMasterProtein	Q9NWX5	Ankyrin repeat and SOCS box protein 6 OS=Homo sapiens OX=9606 GN=ASB6 PE=1 SV=1	0	11.721	7	2	5	2	421	47.1	6.01	13.12	2	0	NA	1.27963e+06	2.04463e+06	1.79671e+06	NA	1.82272e+06	341206	NA	4.27318e+06	5.43569e+06	6.63326e+06	1.57395e+06	NA	NA	2.73858e+06	5001024	3.76194e+06	NA	NA	4.00984e+06	2024025	NA	8.50602e+06	NA	1		ASB6	Homo sapiens
Q8NHU6	-8.567e+18	FALSE	High	IsMasterProtein	Q8NHU6	Tudor domain-containing protein 7 OS=Homo sapiens OX=9606 GN=TDRD7 PE=1 SV=2	0.001	7.692	4	4	5	4	1098	123.5	7.21	5.07	4	0	14793852	4.37958e+06	2.77514e+06	5.93293e+06	2.15076e+06	2.10166e+06	NA	1.68642e+06	NA	NA	NA	NA	NA	NA	NA	NA	3.59837e+06	NA	NA	NA	NA	NA	NA	NA	1		TDRD7	Homo sapiens
Q9Y6M7	-8.56671e+18	FALSE	High	IsMasterProtein	Q9Y6M7	Sodium bicarbonate cotransporter 3 OS=Homo sapiens OX=9606 GN=SLC4A7 PE=1 SV=2	0	18.074	4	3	25	3	1214	136	6.71	73.51	3	0	491320	2.63676e+06	4.1685e+06	2.33969e+06	3.8042e+06	2.24815e+06	2.25419e+06	3607474	3.19678e+06	1.51086e+07	1.57999e+07	1.02057e+07	2.67393e+07	25398391	2.47836e+07	2.37941e+07	7.97777e+06	2.56387e+07	2.73954e+07	3.18508e+07	2.37565e+07	2.34166e+07	2.20371e+07	18401696	1		SLC4A7	Homo sapiens
Q6PCT2	-8.56573e+18	FALSE	High	IsMasterProtein	Q6PCT2	F-box/LRR-repeat protein 19 OS=Homo sapiens OX=9606 GN=FBXL19 PE=1 SV=3	0.001	7.841	4	2	2	2	694	75.7	9.17	4.81	2	0	NA	NA	NA	NA	NA	NA	NA	NA	995539	1.74837e+06	1.24465e+06	NA	NA	2694148	NA	1.41235e+06	NA	NA	5.74048e+06	4286526	NA	4.1513e+06	2.63757e+06	991757	1		FBXL19	Homo sapiens
P25208	-8.5638e+18	FALSE	High	IsMasterProtein	P25208	Nuclear transcription factor Y subunit beta OS=Homo sapiens OX=9606 GN=NFYB PE=1 SV=2	0.008	3.716	6	1	1	1	207	22.8	4.59	2.47	1	0	NA	5769304	NA	NA	NA	NA	NA	NA	NA	NA	NA	NA	NA	NA	NA	NA	NA	NA	NA	16975926	NA	NA	NA	NA	1		NFYB	Homo sapiens
Q96EB6	-8.56301e+18	FALSE	High	IsMasterProtein	Q96EB6	NAD-dependent protein deacetylase sirtuin-1 OS=Homo sapiens OX=9606 GN=SIRT1 PE=1 SV=2	0	75.987	22	12	92	12	747	81.6	4.67	241.19	12	0	3.62656e+07	9.45931e+07	1.08983e+08	9.40778e+07	1.06656e+08	4.32423e+07	4.85143e+07	8.91203e+07	8.30785e+07	1.12511e+08	1.12223e+08	1.16081e+08	6.80857e+07	8.29337e+07	1.1182e+08	1.23473e+08	1.31803e+08	8.41196e+07	9.52276e+07	1.20885e+08	5.99366e+07	101140425	101744693	9.9074e+07	1		SIRT1	Homo sapiens
Q9NP77	-8.56047e+18	FALSE	High	IsMasterProtein	Q9NP77	RNA polymerase II subunit A C-terminal domain phosphatase SSU72 OS=Homo sapiens OX=9606 GN=SSU72 PE=1 SV=1	0	27.689	36	6	75	6	194	22.6	5.33	183.55	6	0	26211284	31169697	29422235	35837363	5.78799e+07	1.26904e+07	1.40705e+07	1.58605e+07	4.07236e+07	4.64062e+07	5.92116e+07	9.83324e+07	137501863	200031627	1.37689e+08	2.05068e+08	199970507	1.22722e+08	1.41329e+08	147906794	1.17317e+08	120551963	1.66791e+08	1.94403e+08	1		SSU72	Homo sapiens
O14976	-8.55929e+18	FALSE	High	IsMasterProtein	O14976	Cyclin-G-associated kinase OS=Homo sapiens OX=9606 GN=GAK PE=1 SV=2	0	68.043	15	16	69	16	1311	143.1	5.73	185.01	16	0	2.76863e+07	1.65276e+08	1.22177e+08	1.84862e+08	3.30462e+08	2.8234e+07	2.36984e+07	1.03337e+08	1.84293e+08	2.27966e+08	3.07288e+08	2.12585e+08	1.06879e+08	1.3114e+08	2.3285e+08	1.63849e+08	2.6308e+08	1.5879e+08	1.33043e+08	1.75881e+08	1.33696e+08	1.35045e+08	1.5136e+08	1.07155e+08	1		GAK	Homo sapiens
Q6S545	-8.54841e+18	FALSE	Medium	None	Q6S545	POTE ankyrin domain family member H OS=Homo sapiens OX=9606 GN=POTEH PE=2 SV=3	0.017	2.519	1	1	44	1	545	60.9	7.3	44.33	1	0	26226490	64356159	53005224	65329128	100878032	27345068	44068792	74296184	61979088	98358368	9.05519e+07	64353816	113796776	189469165	1.94264e+08	1.42385e+08	1.992e+08	197470072	2.41781e+08	1.68477e+08	165036196	2.01256e+08	144115744	1.22443e+08	1		POTEH	Homo sapiens
Q9UKV8	-8.54759e+18	FALSE	High	IsMasterProtein	Q9UKV8	Protein argonaute-2 OS=Homo sapiens OX=9606 GN=AGO2 PE=1 SV=3	0	198.705	43	28	162	22	859	97.1	9.19	488.07	28	0	4.93115e+07	1.29672e+08	1.00002e+08	1.01929e+08	5.52994e+07	3.52029e+07	7.22048e+07	9.61125e+07	1.12692e+08	236002707	2.67106e+08	8.36982e+07	101414311	1.68313e+08	9.27518e+07	63912569	8.38323e+07	6.86359e+07	231265400	89914791	7.49983e+07	2.16335e+08	9.4435e+07	6.49365e+07	1		AGO2	Homo sapiens
Q969Y2	-8.5428e+18	FALSE	High	IsMasterProtein	Q969Y2	tRNA modification GTPase GTPBP3, mitochondrial OS=Homo sapiens OX=9606 GN=GTPBP3 PE=1 SV=2	0	25.925	11	3	36	3	492	52	6.48	157.65	3	0	1.80835e+08	1.62441e+07	1.25432e+07	1.31334e+07	1.55129e+07	3.60381e+07	6.52894e+07	1.52294e+07	1.36488e+07	14032009	1.91141e+07	11606735	1.15011e+07	1.88005e+07	3.1494e+07	2.15177e+07	4.70182e+07	15724165	2.45246e+07	2.69471e+07	1.00868e+07	1.40235e+07	2.48966e+07	1.11173e+07	1		GTPBP3	Homo sapiens
O95251	-8.53922e+18	FALSE	High	IsMasterProtein	O95251	Histone acetyltransferase KAT7 OS=Homo sapiens OX=9606 GN=KAT7 PE=1 SV=1	0	62.845	22	10	63	9	611	70.6	8.85	186.39	10	0	6.67924e+06	2.59034e+07	2.91526e+07	3.85007e+07	1.75242e+07	8.11475e+06	6.33154e+06	2.33467e+07	2.32904e+07	2.97814e+07	51968460	2.78536e+07	3.47607e+07	3.77239e+07	9.65746e+07	6.72595e+07	6.95588e+07	6.05235e+07	9.6432e+07	1.06419e+08	6.81023e+07	7.94178e+07	1.11671e+08	37139332	1		KAT7	Homo sapiens
Q86VP6	-8.53383e+18	FALSE	High	IsMasterProtein	Q86VP6	Cullin-associated NEDD8-dissociated protein 1 OS=Homo sapiens OX=9606 GN=CAND1 PE=1 SV=2	0	595.112	53	57	2596	54	1230	136.3	5.78	7819.91	57	0	1.74263e+09	3.2141e+09	3.62557e+09	3.44439e+09	3.3983e+09	1.66158e+09	2.13269e+09	3.91059e+09	3.42546e+09	4.82006e+09	5.2269e+09	3.6879e+09	2.8641e+09	4.37143e+09	3.95903e+09	3.44775e+09	5.27493e+09	3.23557e+09	4.70505e+09	3774162987	2.95844e+09	4.13601e+09	3.65099e+09	3.09518e+09	1		CAND1	Homo sapiens
Q9P003	-8.5311e+18	FALSE	High	IsMasterProtein	Q9P003	Protein cornichon homolog 4 OS=Homo sapiens OX=9606 GN=CNIH4 PE=1 SV=1	0	27.156	14	1	58	1	139	16.1	6.65	258.88	1	0	2.08319e+07	4.43625e+07	3.44196e+07	40018851	32966909	11650882	1.58006e+07	5.07239e+07	44133883	5.69649e+07	68998565	53835962	3.22972e+07	4.61084e+07	41707082	4.20118e+07	5.8941e+07	37125547	59035679	4.62048e+07	31440690	4.00922e+07	36347314	47383420	1		CNIH4	Homo sapiens
Q9BQ04	-8.52842e+18	FALSE	High	IsMasterProtein	Q9BQ04	RNA-binding protein 4B OS=Homo sapiens OX=9606 GN=RBM4B PE=1 SV=1	0	93.463	45	15	331	1	359	40.1	6.74	803.61	15	0	9864130	14601823	15031883	12671755	NA	8911264	NA	NA	13758584	NA	NA	11629960	NA	NA	NA	NA	15912350	NA	NA	NA	NA	NA	NA	NA	1		RBM4B	Homo sapiens
Q13561	-8.52709e+18	FALSE	High	IsMasterProtein	Q13561	Dynactin subunit 2 OS=Homo sapiens OX=9606 GN=DCTN2 PE=1 SV=4	0	155.547	54	17	253	16	401	44.2	5.21	837.94	17	0	1.12203e+07	1.17645e+07	3.21703e+07	4.58423e+06	1.31459e+07	6.136e+06	2.81902e+07	1.97897e+07	2.76342e+07	3.8969e+07	4.80839e+07	3.99668e+06	5.57234e+08	722071310	7.73578e+08	6.85358e+08	9.32268e+08	6.19026e+08	8.09979e+08	7.74599e+08	5.62001e+08	6.66354e+08	7.52353e+08	6.22878e+08	1		DCTN2	Homo sapiens
A7E2Y1	-8.52139e+18	FALSE	High	None	A7E2Y1	Myosin-7B OS=Homo sapiens OX=9606 GN=MYH7B PE=1 SV=4	0.005	3.976	0	1	28	0	1983	225.7	6.09	84.38	1	0	NA	NA	NA	NA	NA	NA	NA	NA	NA	NA	NA	NA	NA	NA	NA	NA	NA	NA	NA	NA	NA	NA	NA	NA	4		MYH7B	Homo sapiens
Q96IG2	-8.51728e+18	FALSE	High	IsMasterProtein	Q96IG2	F-box/LRR-repeat protein 20 OS=Homo sapiens OX=9606 GN=FBXL20 PE=1 SV=2	0.004	4.495	3	1	1	1	436	48.4	7.49	1.67	1	0	NA	NA	NA	NA	NA	NA	NA	NA	NA	870980	NA	753826	NA	NA	NA	NA	NA	NA	NA	NA	NA	NA	NA	NA	1		FBXL20	Homo sapiens
P52737	-8.51309e+18	FALSE	High	None	P52737	Zinc finger protein 136 OS=Homo sapiens OX=9606 GN=ZNF136 PE=1 SV=1	0.003	5.1	6	1	4	1	540	62.7	9.13	4.37	1	0	NA	243072	NA	NA	NA	NA	NA	269990	NA	818594	275366	NA	NA	NA	NA	NA	1.4996e+06	NA	NA	NA	NA	NA	NA	NA	1		ZNF136	Homo sapiens
P24844	-8.51268e+18	FALSE	High	None	P24844	Myosin regulatory light polypeptide 9 OS=Homo sapiens OX=9606 GN=MYL9 PE=1 SV=4	0	72.841	38	6	212	6	172	19.8	4.92	658.49	6	0	3.70493e+07	1.19363e+08	1.12351e+08	1.56763e+08	1.24897e+08	3.56396e+07	4.62444e+07	1.42727e+08	1.20582e+08	1.99859e+08	177711363	1.69629e+08	505170840	670977763	6.22329e+08	5.7592e+08	834940126	6.13903e+08	7.65207e+08	6.90123e+08	5.1832e+08	6.07946e+08	6.66041e+08	5.77539e+08	1		MYL9	Homo sapiens
Q9UK10	-8.50993e+18	FALSE	Medium	None	Q9UK10	Zinc finger protein 225 OS=Homo sapiens OX=9606 GN=ZNF225 PE=1 SV=2	0.015	2.735	1	1	5	0	706	82.4	8.91	5.75	1	0	NA	NA	NA	NA	NA	NA	NA	NA	NA	NA	NA	NA	NA	NA	NA	NA	NA	NA	NA	NA	NA	NA	NA	NA	4		ZNF225	Homo sapiens
Q9UHW5	-8.50296e+18	FALSE	High	IsMasterProtein	Q9UHW5	GPN-loop GTPase 3 OS=Homo sapiens OX=9606 GN=GPN3 PE=1 SV=2	0	12.141	8	1	2	1	284	32.7	4.5	9.31	1	0	NA	NA	NA	NA	NA	NA	NA	NA	NA	NA	NA	NA	NA	NA	NA	NA	NA	NA	NA	NA	NA	NA	NA	NA	1		GPN3	Homo sapiens
P62820	-8.50069e+18	FALSE	High	IsMasterProtein	P62820	Ras-related protein Rab-1A OS=Homo sapiens OX=9606 GN=RAB1A PE=1 SV=3	0	128.255	75	14	698	6	205	22.7	6.21	2114.61	14	0	1.45017e+08	1.65895e+08	172534069	3.309e+08	3.51957e+08	1.17137e+08	1.28659e+08	3.6752e+08	265892075	4.47336e+08	4.62176e+08	3.64833e+08	2.31873e+08	2.89768e+08	4.59015e+08	2.89413e+08	374171121	3.66628e+08	3.09966e+08	2.86479e+08	3.02908e+08	253315354	2.83655e+08	2.59483e+08	1		RAB1A	Homo sapiens
Q8IZV5	-8.49673e+18	FALSE	Medium	IsMasterProtein	Q8IZV5	Retinol dehydrogenase 10 OS=Homo sapiens OX=9606 GN=RDH10 PE=1 SV=1	0.014	2.793	2	1	1	1	341	38.1	7.4	2.31	1	0	NA	NA	NA	NA	NA	NA	NA	NA	NA	1.77765e+06	1485032	NA	NA	NA	2.55117e+06	2.41047e+06	NA	NA	NA	NA	NA	NA	1.30974e+06	1.79675e+06	1		RDH10	Homo sapiens
P48059	-8.4943e+18	FALSE	High	IsMasterProtein	P48059	LIM and senescent cell antigen-like-containing domain protein 1 OS=Homo sapiens OX=9606 GN=LIMS1 PE=1 SV=4	0	23.455	18	5	48	2	325	37.2	8.05	133.65	5	0	2.76167e+06	1.07966e+07	14463525	9.35798e+06	NA	NA	64461276	1.04664e+08	1.22679e+08	106379280	1.18485e+08	97631264	2.63767e+07	48351734	86448438	2.72986e+07	7.52444e+07	35092909	1.42796e+07	1.1297e+08	2.36211e+07	5837150	123869715	3.59438e+07	1		LIMS1	Homo sapiens
O94900	-8.49404e+18	FALSE	High	None	O94900	Thymocyte selection-associated high mobility group box protein TOX OS=Homo sapiens OX=9606 GN=TOX PE=1 SV=3	0.001	6.043	2	1	6	1	526	57.5	7.33	18.86	1	0	NA	NA	NA	NA	1.02527e+06	994285	NA	NA	NA	NA	NA	NA	2.48738e+06	9546444	17596460	11538726	21996932	6.33499e+06	10779061	14065106	4.77899e+06	10518660	11884548	7.21307e+06	1		TOX	Homo sapiens
Q6ZW49	-8.49256e+18	FALSE	High	IsMasterProtein	Q6ZW49	PAX-interacting protein 1 OS=Homo sapiens OX=9606 GN=PAXIP1 PE=1 SV=2	0	19.897	7	5	17	5	1069	121.3	6.7	39.18	5	0	5.15553e+06	1.19368e+07	1.43486e+07	3.06891e+07	4.3225e+06	NA	7.17337e+06	1.51626e+07	NA	26570164	44642375	36099544	5.71243e+07	3.24488e+07	14973300	1.22799e+08	79386109	74459624	80343745	98432360	NA	5.56746e+07	1.2209e+08	1.71138e+07	1		PAXIP1	Homo sapiens
Q8NDD1	-8.49128e+18	FALSE	High	IsMasterProtein	Q8NDD1	Uncharacterized protein C1orf131 OS=Homo sapiens OX=9606 GN=C1orf131 PE=1 SV=4	0.001	7.496	7	2	10	2	293	32.6	9.88	21.08	2	0	1.4311e+07	67342512	69988528	42685364	NA	17420732	20923548	NA	58432876	83121849	67233232	54436392	1.26261e+07	10893379	19343158	22134860	2.4397e+07	12840024	18340920	2.56545e+07	9841752	11689056	26259514	12695569	1		C1orf131	Homo sapiens
Q86SX6	-8.48936e+18	FALSE	High	IsMasterProtein	Q86SX6	Glutaredoxin-related protein 5, mitochondrial OS=Homo sapiens OX=9606 GN=GLRX5 PE=1 SV=2	0	10.557	21	2	9	2	157	16.6	6.79	23.23	2	0	9.78963e+06	2.59049e+07	2.65633e+07	2.89473e+07	2.25658e+07	1.28386e+07	3.28837e+06	2.47739e+07	2.0194e+07	5.57827e+06	6.91486e+06	25377701	19846611	1.8413e+07	1.50757e+07	1.6468e+07	54402048	16854212	6518425	6.72236e+06	1.76524e+07	15487032	1.82177e+07	11426351	1		GLRX5	Homo sapiens
Q5VIR6	-8.48845e+18	FALSE	High	IsMasterProtein	Q5VIR6	Vacuolar protein sorting-associated protein 53 homolog OS=Homo sapiens OX=9606 GN=VPS53 PE=1 SV=2	0	62.5	20	12	40	12	832	94.3	6.7	111.76	12	0	2.09554e+07	5.21893e+07	5.37402e+07	4.92356e+07	5.72736e+07	21818434	1.38979e+07	7.27353e+07	6.06093e+07	8.57763e+07	4.77952e+07	5.98182e+07	5.31322e+07	3.71808e+07	1.40257e+08	66997049	7.91723e+07	4.64709e+07	1.50269e+08	7.01474e+07	2.93971e+07	2.86883e+07	6.81905e+07	1.82516e+08	1		VPS53	Homo sapiens
P11388	-8.48741e+18	FALSE	High	IsMasterProtein	P11388	DNA topoisomerase 2-alpha OS=Homo sapiens OX=9606 GN=TOP2A PE=1 SV=3	0	808.992	56	87	3035	70	1531	174.3	8.72	8436.7	87	0	1.39999e+09	2.95542e+09	3.03773e+09	2.97856e+09	2.93829e+09	1.45634e+09	1.61077e+09	3.11962e+09	2.85521e+09	4.13673e+09	4.70233e+09	3.05717e+09	2.86509e+09	5.81464e+09	3.81158e+09	3.36675e+09	4481688961	3.19808e+09	6.16945e+09	3.3233e+09	2.94744e+09	5.55103e+09	3.43716e+09	3.19524e+09	1	Acetyl [N-Term]	TOP2A	Homo sapiens
Q99717	-8.48584e+18	FALSE	High	IsMasterProtein	Q99717	Mothers against decapentaplegic homolog 5 OS=Homo sapiens OX=9606 GN=SMAD5 PE=1 SV=1	0	47.538	32	13	75	11	465	52.2	7.71	166.6	13	0	99385069	1.60746e+08	1.1964e+08	7.46632e+07	3.38843e+08	1.47639e+08	1.13552e+08	2.63204e+08	1.16302e+08	1.98543e+08	1.419e+08	1.1617e+08	7.28026e+07	1.21727e+08	166295798	135488342	1.62979e+08	1.5742e+08	1.50098e+08	1.82422e+08	1.09232e+08	1.00664e+08	179698853	99729077	1		SMAD5	Homo sapiens
Q96ES7	-8.48569e+18	FALSE	High	IsMasterProtein	Q96ES7	SAGA-associated factor 29 OS=Homo sapiens OX=9606 GN=SGF29 PE=1 SV=1	0	15.398	8	2	20	2	293	33.2	8.1	73.85	2	0	285624	NA	NA	NA	591763	NA	3723698	534397	NA	17218064	20453498	NA	21599607	27529351	25130083	21295120	7519380	17451031	3.29804e+07	3.0896e+07	19476677	2.3082e+07	2.71072e+07	2.27242e+07	1		SGF29	Homo sapiens
P13010	-8.48403e+18	FALSE	High	IsMasterProtein	P13010	X-ray repair cross-complementing protein 5 OS=Homo sapiens OX=9606 GN=XRCC5 PE=1 SV=3	0	529.875	66	46	2701	45	732	82.7	5.81	8179.12	46	0	2.3138e+09	4.98562e+09	4.79406e+09	4.78323e+09	4536358156	2.67715e+09	2.69981e+09	5.03357e+09	4.92515e+09	6.44151e+09	8.11583e+09	4.91113e+09	8.35544e+09	6.42233e+09	5.62422e+09	5.50154e+09	7.02853e+09	7.77208e+09	7.52659e+09	5.91233e+09	8.2589e+09	6.13937e+09	5.81308e+09	7.59525e+09	1		XRCC5	Homo sapiens
Q86Y33	-8.48354e+18	FALSE	Low	IsMasterProtein	Q86Y33	Cell division cycle protein 20 homolog B OS=Homo sapiens OX=9606 GN=CDC20B PE=1 SV=3	0.096	1.293	2	1	20	1	519	57.3	8.47	3.44	1	0	2.38615e+07	8.40801e+07	34096792	53550418	1.29042e+07	1.86699e+07	1.94893e+07	3.92959e+07	4.24376e+07	78593576	8.16216e+07	2.71401e+07	45780800	34664036	46235862	4.62313e+07	2.0558e+06	31679120	31937032	36613708	30043838	2.43497e+07	41019341	37300364	1		CDC20B	Homo sapiens
Q9C0B1	-8.4814e+18	FALSE	High	IsMasterProtein	Q9C0B1	Alpha-ketoglutarate-dependent dioxygenase FTO OS=Homo sapiens OX=9606 GN=FTO PE=1 SV=3	0	145.442	54	22	264	22	505	58.2	5.22	630.93	22	0	1.30929e+08	1.94539e+08	2.20686e+08	2.4887e+08	2.12749e+08	1.35014e+08	1.43385e+08	2.54943e+08	2.60118e+08	2.44628e+08	2.5947e+08	2.42406e+08	2.49182e+08	3.50148e+08	3.38796e+08	3.01886e+08	5.21706e+08	3.3419e+08	4.78089e+08	4.2236e+08	264726521	3.98206e+08	4.24584e+08	2.70824e+08	1		FTO	Homo sapiens
P21283	-8.47942e+18	FALSE	High	IsMasterProtein	P21283	V-type proton ATPase subunit C 1 OS=Homo sapiens OX=9606 GN=ATP6V1C1 PE=1 SV=4	0	108.337	60	23	439	23	382	43.9	7.46	1092.17	23	0	2.69074e+08	5.27271e+08	5.32964e+08	6.14174e+08	5.38925e+08	2.69351e+08	2.90421e+08	6.05624e+08	5.59679e+08	7.95437e+08	7.82197e+08	5.81656e+08	4.10798e+08	5.22698e+08	4.84851e+08	4.23151e+08	7.95284e+08	4.27942e+08	5.84202e+08	494680969	3.52234e+08	5.73534e+08	5.57386e+08	4.45828e+08	1		ATP6V1C1	Homo sapiens
P05026	-8.47903e+18	FALSE	High	IsMasterProtein	P05026	Sodium/potassium-transporting ATPase subunit beta-1 OS=Homo sapiens OX=9606 GN=ATP1B1 PE=1 SV=1	0	11.943	12	3	25	3	303	35	8.53	65.79	3	0	1.14039e+07	2.75452e+07	1.0769e+06	1.61499e+07	7476507	2.60097e+06	6570409	7668619	1.78364e+07	2.536e+07	17680742	6.53165e+06	30181240	64005427	5.15511e+07	37712790	59128566	2.33612e+07	40395274	27314814	6211033	4.25862e+07	40121833	24087551	1		ATP1B1	Homo sapiens
Q96KG9	-8.47615e+18	FALSE	High	IsMasterProtein	Q96KG9	N-terminal kinase-like protein OS=Homo sapiens OX=9606 GN=SCYL1 PE=1 SV=1	0	86.789	21	11	87	11	808	89.6	6.3	230.96	11	0	1.32223e+07	5.04202e+07	3.58352e+07	2.85714e+07	3.10949e+07	2.63616e+07	1.35677e+07	40404891	5.71669e+07	5.7433e+07	6.57918e+07	2.55299e+07	2.57821e+07	5.11488e+07	5.62897e+07	7.46624e+07	6.21894e+07	4.74275e+07	3.90978e+07	74821431	3.3717e+07	3.25167e+07	6.7225e+07	41487590	1		SCYL1	Homo sapiens
Q8WYA6	-8.47472e+18	FALSE	High	IsMasterProtein	Q8WYA6	Beta-catenin-like protein 1 OS=Homo sapiens OX=9606 GN=CTNNBL1 PE=1 SV=1	0	141.762	33	17	314	17	563	65.1	5.05	870.46	17	0	1.2289e+08	2.38644e+08	2.63173e+08	2.54161e+08	2.16757e+08	1.13266e+08	1.17108e+08	313358871	3.66997e+08	4.353e+08	5.04731e+08	3.00094e+08	2.51916e+08	3.55094e+08	3.36355e+08	3.34391e+08	3.51507e+08	2.18517e+08	360984574	3.56728e+08	2.1697e+08	3.12574e+08	3.54704e+08	2.97924e+08	1	Acetyl [N-Term]	CTNNBL1	Homo sapiens
Q5TBB1	-8.47019e+18	FALSE	High	IsMasterProtein	Q5TBB1	Ribonuclease H2 subunit B OS=Homo sapiens OX=9606 GN=RNASEH2B PE=1 SV=1	0	58.707	40	11	167	11	312	35.1	9.13	476.65	11	0	9.51069e+07	1.92552e+08	2.03891e+08	2.20852e+08	2.3162e+08	1.0386e+08	1.15578e+08	2.15971e+08	201799182	2.60535e+08	3.20724e+08	2.18399e+08	210352881	2.44007e+08	164081512	2.95975e+08	2.96579e+08	2.082e+08	2.72357e+08	3.08372e+08	2.02034e+08	2.19216e+08	3.03979e+08	2.31404e+08	1		RNASEH2B	Homo sapiens
O00506	-8.46779e+18	FALSE	High	IsMasterProtein	O00506	Serine/threonine-protein kinase 25 OS=Homo sapiens OX=9606 GN=STK25 PE=1 SV=1	0	42.045	16	6	205	1	426	48.1	6.74	511.12	6	0	NA	7.41858e+06	5219101	7.37474e+06	NA	NA	1421807	3.25797e+06	4.46802e+06	2053978	3.60716e+06	3.8505e+06	NA	NA	NA	NA	11274241	NA	NA	NA	NA	1.19141e+06	NA	NA	1		STK25	Homo sapiens
Q96IK1	-8.45881e+18	FALSE	High	IsMasterProtein	Q96IK1	Biorientation of chromosomes in cell division protein 1 OS=Homo sapiens OX=9606 GN=BOD1 PE=1 SV=2	0	20.194	30	5	28	3	185	19.2	6.33	37.29	5	0	217331212	335352928	339421184	382436256	3.0162e+08	252400848	190333472	319419840	322938240	337644704	402726560	298120928	3.46214e+08	406151364	405590349	391381420	430681350	2.98082e+08	3.67636e+08	3.31617e+08	2.34759e+08	3.41255e+08	332786320	301010964	1		BOD1	Homo sapiens
Q8WVV9	-8.45292e+18	FALSE	High	IsMasterProtein	Q8WVV9	Heterogeneous nuclear ribonucleoprotein L-like OS=Homo sapiens OX=9606 GN=HNRNPLL PE=1 SV=1	0	96.844	38	15	204	14	542	60	7.72	564.4	15	0	4.16642e+07	6.61165e+07	4.8567e+07	1.09366e+08	6.93494e+07	3.91043e+07	3.79159e+07	8.4186e+07	9.90085e+07	100393453	1.47097e+08	6.91289e+07	1.07186e+08	171184927	1.68229e+08	1.6342e+08	1.85735e+08	164017137	1.77965e+08	1.35684e+08	1.1688e+08	1.98586e+08	1.85378e+08	1.31059e+08	1		HNRNPLL	Homo sapiens
Q86W92	-8.45169e+18	FALSE	High	IsMasterProtein	Q86W92	Liprin-beta-1 OS=Homo sapiens OX=9606 GN=PPFIBP1 PE=1 SV=2	0	17.844	6	5	8	5	1011	114	5.55	12.82	5	0	5.28905e+06	7.38804e+06	1.12669e+06	7.41591e+06	5.41451e+06	3.59997e+06	7.64473e+06	1.62559e+06	1.15886e+06	1.52887e+07	2.15971e+07	922719	24690213	3.02133e+07	2.35942e+07	3.06654e+07	1.41171e+07	1.59452e+07	1.52441e+07	1.6967e+07	1.50563e+07	9405975	3.04182e+07	1.41319e+07	1		PPFIBP1	Homo sapiens
P21741	-8.45004e+18	FALSE	High	IsMasterProtein	P21741	Midkine OS=Homo sapiens OX=9606 GN=MDK PE=1 SV=1	0	8.906	14	2	7	2	143	15.6	9.79	18.35	2	0	99925.9	285434	NA	401179	NA	39284.5	163786	NA	175500	461393	210519	125555	NA	8.71295e+06	NA	3.19033e+06	3799217	NA	8.20956e+06	NA	NA	7.83086e+06	293165	NA	1		MDK	Homo sapiens
Q9H444	-8.44715e+18	FALSE	High	IsMasterProtein	Q9H444	Charged multivesicular body protein 4b OS=Homo sapiens OX=9606 GN=CHMP4B PE=1 SV=1	0	63.496	46	10	139	10	224	24.9	4.82	446.07	10	0	8.35614e+06	1.36077e+07	9.95391e+06	1.42856e+07	3.89598e+06	1.15283e+07	1.27313e+07	1.72883e+07	1.65203e+07	11462130	3.70181e+07	5.70917e+06	390397008	6.16551e+08	3.39786e+08	6.03724e+08	5.19644e+08	5.28686e+08	6.31927e+08	461451456	4.67502e+08	559124882	4.90296e+08	5.23607e+08	1		CHMP4B	Homo sapiens
O15550	-8.44479e+18	FALSE	High	IsMasterProtein	O15550	Lysine-specific demethylase 6A OS=Homo sapiens OX=9606 GN=KDM6A PE=1 SV=2	0.004	4.53	2	2	8	1	1401	154.1	7.44	0	2	0	NA	NA	NA	NA	NA	NA	NA	NA	NA	NA	NA	NA	NA	NA	NA	NA	NA	NA	NA	NA	NA	NA	NA	NA	1		KDM6A	Homo sapiens
P08621	-8.43968e+18	FALSE	High	IsMasterProtein	P08621	U1 small nuclear ribonucleoprotein 70 kDa OS=Homo sapiens OX=9606 GN=SNRNP70 PE=1 SV=2	0	113.484	32	16	399	16	437	51.5	9.94	1066.6	16	0	6.94246e+08	2.26522e+08	2.2799e+08	1.73138e+08	1.9295e+09	7.72349e+08	7.2075e+08	1.46637e+09	2.22358e+08	2.14383e+09	2.166e+08	1.36391e+08	1.41302e+09	1.61255e+09	1.94922e+09	1.65627e+09	2.11591e+09	4.1738e+09	1.94718e+09	1800786146	1426551130	3.31652e+09	1877056072	1.60822e+09	1		SNRNP70	Homo sapiens
Q658P3	-8.43923e+18	FALSE	High	IsMasterProtein	Q658P3	Metalloreductase STEAP3 OS=Homo sapiens OX=9606 GN=STEAP3 PE=1 SV=2	0	20.139	10	4	32	4	488	54.6	8.6	66.28	4	0	5.41429e+06	2.19072e+07	3.65069e+07	2.14463e+07	1.04735e+08	4.58667e+06	4.80023e+06	121828547	97530245	128543405	112680083	1.16634e+08	3.58817e+07	37868636	94776668	96163996	2.45462e+07	32239474	102839849	1.08742e+08	60166987	72765906	42757208	4.17295e+07	1		STEAP3	Homo sapiens
O00116	-8.43894e+18	FALSE	High	IsMasterProtein	O00116	Alkyldihydroxyacetonephosphate synthase, peroxisomal OS=Homo sapiens OX=9606 GN=AGPS PE=1 SV=1	0	227.643	52	26	424	26	658	72.9	7.34	1359.21	26	0	1.78497e+08	4.74949e+08	3.71754e+08	4.75923e+08	4.1272e+08	1.78111e+08	1.70411e+08	4.38638e+08	3.82335e+08	6.01729e+08	6.30697e+08	459528735	2.80006e+08	2.71219e+08	4.56619e+08	3.63023e+08	484507973	3.46863e+08	2.27544e+08	4.13383e+08	2.9028e+08	238492232	4.18366e+08	3.55417e+08	1		AGPS	Homo sapiens
Q7Z2K8	-8.4341e+18	FALSE	High	IsMasterProtein	Q7Z2K8	G protein-regulated inducer of neurite outgrowth 1 OS=Homo sapiens OX=9606 GN=GPRIN1 PE=1 SV=2	0	16.896	5	4	8	4	1008	102.3	8.06	13.69	4	0	1.88698e+06	4.51629e+06	3883079	6821348	NA	NA	1.65254e+06	4.41062e+06	7189664	2605271	3.01695e+06	5.91124e+06	1926583	7.70323e+06	3.53018e+06	14155600	5641472	1.92495e+06	1.9157e+06	3.11536e+06	4.34303e+06	3.14917e+06	5371346	6.7467e+06	1		GPRIN1	Homo sapiens
P15531	-8.43169e+18	FALSE	High	IsMasterProtein	P15531	Nucleoside diphosphate kinase A OS=Homo sapiens OX=9606 GN=NME1 PE=1 SV=1	0	165.724	70	9	1162	5	152	17.1	6.19	3777.41	9	0	9.44873e+07	4.53365e+08	6.18577e+08	4.19723e+08	4.01651e+08	9.08629e+07	1.89677e+08	3.95326e+08	3.75902e+08	4.61989e+08	4.39473e+08	4.75301e+08	3.52796e+09	4.90737e+09	5.13429e+09	4.70245e+09	5564024103	4.28513e+09	5.28224e+09	4632363512	3.90398e+09	4.65904e+09	5.08543e+09	3980736516	1		NME1	Homo sapiens
Q8N0Y7	-8.43109e+18	FALSE	High	IsMasterProtein	Q8N0Y7	Probable phosphoglycerate mutase 4 OS=Homo sapiens OX=9606 GN=PGAM4 PE=3 SV=1	0	62.515	29	5	521	1	254	28.8	6.65	1990.6	5	0	NA	NA	NA	NA	NA	NA	NA	NA	NA	NA	NA	NA	NA	NA	NA	NA	NA	NA	NA	NA	NA	NA	NA	NA	1		PGAM4	Homo sapiens
Q8IVF7	-8.42788e+18	FALSE	Low	None	Q8IVF7	Formin-like protein 3 OS=Homo sapiens OX=9606 GN=FMNL3 PE=1 SV=3	0.081	1.383	1	1	17	0	1028	117.1	6.65	39.13	1	0	NA	NA	NA	NA	NA	NA	NA	NA	NA	NA	NA	NA	NA	NA	NA	NA	NA	NA	NA	NA	NA	NA	NA	NA	2		FMNL3	Homo sapiens
Q12899	-8.42361e+18	FALSE	High	IsMasterProtein	Q12899	Tripartite motif-containing protein 26 OS=Homo sapiens OX=9606 GN=TRIM26 PE=1 SV=1	0	33.334	17	7	18	7	539	62.1	5.03	49.84	7	0	1.32743e+07	2.49713e+07	2.59807e+07	4.31833e+07	2.74862e+07	9.30378e+06	1.1243e+07	1.37368e+07	2.09342e+07	9450230	6.36771e+06	2.28537e+07	2.09553e+06	4.00637e+06	3.23708e+07	1.64299e+06	7.66659e+07	9.25161e+06	5.76522e+06	7.14439e+06	2.40748e+07	8782374	2.17146e+07	3.12271e+06	1		TRIM26	Homo sapiens
P26196	-8.41571e+18	FALSE	High	IsMasterProtein	P26196	Probable ATP-dependent RNA helicase DDX6 OS=Homo sapiens OX=9606 GN=DDX6 PE=1 SV=2	0	305.835	69	25	907	25	483	54.4	8.66	3156.57	25	0	6.21796e+08	1.36306e+09	1.18881e+09	1.4216e+09	1.25376e+09	6.67475e+08	6.52984e+08	1.30886e+09	1.26746e+09	1.78826e+09	1.85501e+09	1.28869e+09	1.20774e+09	1.26272e+09	1.52071e+09	1.40348e+09	1.65453e+09	1.49244e+09	1.55164e+09	1.36795e+09	1.40138e+09	1.53556e+09	1.53335e+09	1.41974e+09	1		DDX6	Homo sapiens
Q8N9N2	-8.41493e+18	FALSE	High	IsMasterProtein	Q8N9N2	Activating signal cointegrator 1 complex subunit 1 OS=Homo sapiens OX=9606 GN=ASCC1 PE=1 SV=1	0	24.805	19	8	28	8	400	45.5	5.54	56.42	8	0	1.94709e+07	4.80476e+07	4.24445e+07	2.92771e+07	2.26395e+07	15666656	2.35097e+07	4.1168e+07	3.75166e+07	5.3563e+08	5.43565e+08	3.64419e+07	2.28925e+08	1.06419e+08	2.17382e+08	2.26571e+08	7.5711e+07	1.67033e+08	6.21306e+07	2.91388e+08	227093831	5.35161e+07	2.79263e+08	2.51181e+08	1	Acetyl [N-Term]	ASCC1	Homo sapiens
Q9NQT5	-8.41397e+18	FALSE	High	IsMasterProtein	Q9NQT5	Exosome complex component RRP40 OS=Homo sapiens OX=9606 GN=EXOSC3 PE=1 SV=3	0	67.234	37	7	87	7	275	29.6	8.1	317.34	7	0	1.39131e+07	3.01837e+07	3.68016e+07	3.1428e+07	3.71983e+07	13937547	11790295	3.61986e+07	4.0017e+07	25113735	3.07613e+07	32980973	1.41099e+09	1.9006e+08	1.08838e+08	1.08337e+08	112042591	8.52132e+08	2.02175e+08	1.01191e+08	1.08706e+09	1.67517e+08	1.01573e+08	876186921	1		EXOSC3	Homo sapiens
Q96KN7	-8.41389e+18	FALSE	Medium	IsMasterProtein	Q96KN7	X-linked retinitis pigmentosa GTPase regulator-interacting protein 1 OS=Homo sapiens OX=9606 GN=RPGRIP1 PE=1 SV=2	0.035	2.045	2	1	2	1	1286	146.6	5.68	0	1	0	NA	NA	NA	NA	NA	NA	NA	NA	NA	NA	NA	NA	NA	NA	NA	NA	NA	NA	NA	NA	NA	NA	NA	NA	1		RPGRIP1	Homo sapiens
Q5F1R6	-8.41272e+18	FALSE	High	IsMasterProtein	Q5F1R6	DnaJ homolog subfamily C member 21 OS=Homo sapiens OX=9606 GN=DNAJC21 PE=1 SV=2	0	23.391	11	4	27	4	531	62	5.47	91.87	4	0	NA	8.29878e+06	1.07337e+07	7.41078e+06	4608017	203441	2.53507e+06	2.98335e+06	8.20548e+06	7.02511e+06	5125870	1.00136e+07	2.22189e+06	3.57753e+06	6122469	12664785	17850457	2118541	8.73215e+06	11263946	2.55127e+06	2348962	3.81829e+06	3.63031e+06	1		DNAJC21	Homo sapiens
Q9BRK0	-8.41007e+18	FALSE	High	IsMasterProtein	Q9BRK0	Receptor expression-enhancing protein 2 OS=Homo sapiens OX=9606 GN=REEP2 PE=1 SV=2	0	8.895	10	1	1	1	252	28.2	9.54	4.99	1	0	NA	704025	NA	NA	494371	NA	NA	NA	684013	NA	NA	NA	NA	537342	NA	NA	NA	NA	NA	NA	441953	658476	NA	267328	1		REEP2	Homo sapiens
Q7L590	-8.40616e+18	FALSE	High	IsMasterProtein	Q7L590	Protein MCM10 homolog OS=Homo sapiens OX=9606 GN=MCM10 PE=1 SV=2	0	11.223	4	3	7	3	875	98.1	8.75	10.5	3	0	NA	NA	NA	NA	NA	NA	NA	NA	NA	NA	NA	NA	20169086	18615972	37229097	3.08966e+07	39229312	NA	NA	NA	NA	NA	NA	27352154	1		MCM10	Homo sapiens
Q9C0A0	-8.40514e+18	FALSE	Medium	None	Q9C0A0	Contactin-associated protein-like 4 OS=Homo sapiens OX=9606 GN=CNTNAP4 PE=1 SV=3	0.02	2.377	1	1	29	1	1308	145.2	6.68	72.29	1	0	NA	NA	NA	NA	NA	NA	NA	NA	NA	NA	NA	NA	402432128	395905280	679815744	451872352	707322112	435100544	412873888	482149056	355482880	355067296	447076608	440730720	1		CNTNAP4	Homo sapiens
P13535	-8.40296e+18	FALSE	High	None	P13535	Myosin-8 OS=Homo sapiens OX=9606 GN=MYH8 PE=1 SV=3	0.005	3.976	0	1	28	0	1937	222.6	5.74	84.38	1	0	NA	NA	NA	NA	NA	NA	NA	NA	NA	NA	NA	NA	NA	NA	NA	NA	NA	NA	NA	NA	NA	NA	NA	NA	4		MYH8	Homo sapiens
Q9NRL3	-8.39727e+18	FALSE	High	IsMasterProtein	Q9NRL3	Striatin-4 OS=Homo sapiens OX=9606 GN=STRN4 PE=1 SV=2	0	42.719	20	10	42	8	753	80.5	5.4	86.2	10	0	9.2247e+06	2.39498e+07	6.41617e+07	2.60668e+07	4.54082e+07	1.30006e+07	2.8725e+07	3.82873e+07	22755821	2.12797e+07	3.70909e+07	24133967	1.61918e+07	3.14497e+07	2.08087e+07	4.59703e+07	40708900	3.05589e+07	4.07022e+07	34210626	1.24915e+07	2.57332e+07	4.09659e+07	1.88554e+07	1		STRN4	Homo sapiens
O75695	-8.39683e+18	FALSE	High	IsMasterProtein	O75695	Protein XRP2 OS=Homo sapiens OX=9606 GN=RP2 PE=1 SV=4	0	12.562	9	3	45	3	350	39.6	5.12	78.58	3	0	9.96118e+06	1.74908e+07	1.93888e+07	1.83e+07	1.62357e+07	8.75193e+06	1.02287e+07	2.11277e+07	2.2076e+07	2.28147e+07	24376176	2.40699e+07	9.85324e+06	2.53063e+07	1.76752e+07	1.66071e+07	2.67113e+07	1.18343e+07	2.87467e+07	1.88941e+07	8.27965e+06	1.92965e+07	16696101	11888827	1		RP2	Homo sapiens
Q9NR33	-8.39258e+18	FALSE	High	IsMasterProtein	Q9NR33	DNA polymerase epsilon subunit 4 OS=Homo sapiens OX=9606 GN=POLE4 PE=1 SV=2	0.006	3.956	9	1	4	1	117	12.2	4.92	8.8	1	0	NA	7.66642e+06	3330121	1.74907e+06	NA	1.64487e+07	2934387	12467242	NA	37109884	59997551	4.16976e+06	79691776	79965124	80084568	85308288	59754820	6.59463e+07	NA	7.31099e+07	7.0104e+07	733469	8.14365e+07	77523716	1		POLE4	Homo sapiens
Q5VTR2	-8.39069e+18	FALSE	High	IsMasterProtein	Q5VTR2	E3 ubiquitin-protein ligase BRE1A OS=Homo sapiens OX=9606 GN=RNF20 PE=1 SV=2	0	137.268	31	26	159	23	975	113.6	5.94	366.07	26	0	5.512e+08	7.19293e+08	7.61246e+08	7.91318e+08	9.17321e+08	3.40878e+08	4.02655e+08	7.01211e+08	6.85508e+08	1.09128e+09	1.31592e+09	8.36842e+08	6.62594e+08	7.01803e+08	1.19663e+09	9.86718e+08	1.20456e+09	826320209	8.00063e+08	9.74532e+08	6.63317e+08	7.15854e+08	9.4974e+08	7.83392e+08	1		RNF20	Homo sapiens
Q9NV35	-8.38336e+18	FALSE	High	IsMasterProtein	Q9NV35	Nucleotide triphosphate diphosphatase NUDT15 OS=Homo sapiens OX=9606 GN=NUDT15 PE=1 SV=1	0	40.146	49	7	61	7	164	18.6	6.14	165.64	7	0	1.19956e+07	2.13244e+07	1.05549e+07	2.81664e+07	2.35534e+07	1.51076e+07	1.8364e+07	2.36087e+07	2.04584e+07	23569642	3.98278e+07	1.79042e+07	7.44391e+07	4.65268e+07	4.52416e+07	5.91396e+07	5.24125e+07	86504442	45244537	4.6135e+07	9.67996e+07	34350552	40615175	5.15923e+07	1		NUDT15	Homo sapiens
P15923	-8.3781e+18	FALSE	High	IsMasterProtein	P15923	Transcription factor E2-alpha OS=Homo sapiens OX=9606 GN=TCF3 PE=1 SV=1	0.001	6.744	4	2	6	2	654	67.6	6.47	12.68	2	0	1.08704e+06	NA	NA	NA	NA	316840	309094	400120	421190	NA	4294016	NA	3995323	3.93695e+06	6.10258e+06	8411932	10044871	NA	853591	7.44408e+06	NA	NA	5.91253e+06	7.8457e+06	1		TCF3	Homo sapiens
Q5JTZ9	-8.37293e+18	FALSE	High	IsMasterProtein	Q5JTZ9	Alanine--tRNA ligase, mitochondrial OS=Homo sapiens OX=9606 GN=AARS2 PE=1 SV=1	0	69.703	20	14	82	14	985	107.3	6.27	215.71	14	0	1.66775e+07	6.13065e+07	1.09386e+08	5.87221e+07	3.44194e+07	1.70225e+07	6.3855e+07	5.19986e+07	9.44717e+07	7.17482e+07	1.07549e+08	1.88077e+07	4.49652e+07	9.14683e+07	4.52647e+07	4.83374e+07	7.78459e+07	36242217	7.29008e+07	3.88544e+07	20855198	89165557	3.99366e+07	2.89952e+07	1		AARS2	Homo sapiens
Q6ZTW0	-8.36606e+18	FALSE	High	IsMasterProtein	Q6ZTW0	Tubulin polyglutamylase complex subunit 1 OS=Homo sapiens OX=9606 GN=TPGS1 PE=1 SV=2	0.004	4.335	6	1	2	1	290	31.3	9.06	0	1	0	NA	NA	NA	NA	NA	NA	NA	NA	NA	257476	448574	NA	NA	320206	497078	448989	NA	336873	467447	487163	391484	NA	512713	247397	1		TPGS1	Homo sapiens
Q9UQ88	-8.36492e+18	FALSE	High	IsMasterProtein	Q9UQ88	Cyclin-dependent kinase 11A OS=Homo sapiens OX=9606 GN=CDK11A PE=1 SV=4	0	63.255	22	17	173	17	783	91.3	5.36	386.81	17	0	148109540	2.24011e+08	2.53161e+08	2.20725e+08	2.09237e+08	1.61625e+08	1.3437e+08	2.52179e+08	2.30883e+08	2.93275e+08	2.77026e+08	1.93939e+08	1.79786e+08	2.68064e+08	3.25028e+08	1.98647e+08	3.52177e+08	274331614	3.00225e+08	2.53622e+08	2.21794e+08	2.80023e+08	2.65959e+08	2.5407e+08	1		CDK11A	Homo sapiens
P57737	-8.36074e+18	FALSE	High	IsMasterProtein	P57737	Coronin-7 OS=Homo sapiens OX=9606 GN=CORO7 PE=1 SV=2	0	90.969	26	14	81	14	925	100.5	5.8	241.38	14	0	2.63662e+07	8.47484e+07	7.65483e+07	5.21791e+07	6.12037e+07	3.53393e+07	4.78495e+07	6.1395e+07	1.01998e+08	8.57612e+07	9.55944e+07	7.61114e+07	1.43474e+08	147724692	1.38854e+08	145180600	2.15473e+08	1.16128e+08	188578124	1.69112e+08	1.29109e+08	1.47182e+08	1.40116e+08	1.3389e+08	1		CORO7	Homo sapiens
O00629	-8.35766e+18	FALSE	High	IsMasterProtein	O00629	Importin subunit alpha-3 OS=Homo sapiens OX=9606 GN=KPNA4 PE=1 SV=1	0	130.739	40	15	333	10	521	57.9	4.96	1079.82	15	0	1.07948e+08	1.7339e+08	1.86498e+08	191818300	1.59324e+08	1.05931e+08	1.20588e+08	2.13362e+08	1.68696e+08	2.19366e+08	3.15112e+08	189926877	2.53918e+08	3.12505e+08	2.55807e+08	3.21992e+08	2.7055e+08	209045379	2.32808e+08	2.40501e+08	2.06944e+08	2.10706e+08	2.44282e+08	2.3608e+08	1		KPNA4	Homo sapiens
Q12986	-8.3515e+18	FALSE	High	IsMasterProtein	Q12986	Transcriptional repressor NF-X1 OS=Homo sapiens OX=9606 GN=NFX1 PE=1 SV=2	0	66.892	13	11	40	11	1120	124.3	8.24	80.9	11	0	479214	3.34523e+07	3.95083e+07	2.2648e+07	5.02567e+07	1.06872e+06	3.15207e+06	2.41582e+07	1.61666e+07	3.35663e+07	7.42433e+07	2.79444e+07	9.37837e+07	1.02961e+08	8.31493e+07	1.08711e+08	7.45918e+07	4.51308e+07	12598941	9.77773e+07	1.00332e+08	1.41663e+07	1.54529e+07	117513444	1		NFX1	Homo sapiens
Q9HCE5	-8.33931e+18	FALSE	High	IsMasterProtein	Q9HCE5	N6-adenosine-methyltransferase non-catalytic subunit OS=Homo sapiens OX=9606 GN=METTL14 PE=1 SV=2	0	20.229	13	4	27	4	456	52.1	6.21	52.95	4	0	1.11248e+07	1.21881e+07	9.38622e+06	11536250	1.2249e+07	6.82003e+06	7.08455e+06	1.59372e+07	6.5875e+06	2.11549e+07	2.61505e+07	1.10154e+07	NA	8005517	2.9385e+06	8119716	9555547	17232358	14547693	7.81266e+06	5.46325e+06	1.35149e+07	6405806	7.04074e+06	1		METTL14	Homo sapiens
P02760	-8.33838e+18	FALSE	Medium	IsMasterProtein	P02760	Protein AMBP OS=Homo sapiens OX=9606 GN=AMBP PE=1 SV=1	0.019	2.472	2	1	11	1	352	39	6.25	19.69	1	0	NA	NA	NA	NA	NA	NA	NA	NA	NA	NA	NA	NA	NA	NA	NA	19845038	26876462	22343444	15609442	15999724	NA	NA	12754396	14887319	1		AMBP	Homo sapiens
O00159	-8.3376e+18	FALSE	High	IsMasterProtein	O00159	Unconventional myosin-Ic OS=Homo sapiens OX=9606 GN=MYO1C PE=1 SV=4	0	203.159	35	31	365	31	1063	121.6	9.41	1007.37	31	0	2.13452e+08	2.96379e+08	2.83286e+08	3.16354e+08	2.48773e+08	1.46204e+08	1.63814e+08	3.14415e+08	3.3558e+08	5.01209e+08	5.83879e+08	3.04631e+08	5.94375e+08	8.97776e+08	8.50371e+08	8.20958e+08	5.82567e+08	6.74765e+08	9.77167e+08	7.43841e+08	5.31043e+08	8.51865e+08	8.01139e+08	682303457	1		MYO1C	Homo sapiens
Q9NZJ4	-8.33696e+18	FALSE	High	IsMasterProtein	Q9NZJ4	Sacsin OS=Homo sapiens OX=9606 GN=SACS PE=1 SV=2	0	18.141	1	4	11	4	4579	520.8	7.05	11.98	4	0	7266541	8.53547e+06	1.53716e+07	1.16202e+07	1.84183e+07	7.27663e+06	5.2385e+06	1.17168e+07	1.81381e+07	1.76982e+07	9.67516e+06	20733973	1.8402e+06	1.21828e+06	1.00015e+07	1.60709e+07	1.90021e+07	7.46747e+06	2.98746e+06	4.78388e+06	9.99677e+06	2.36171e+06	3.42046e+06	1.35744e+07	1		SACS	Homo sapiens
P35499	-8.33642e+18	FALSE	Low	IsMasterProtein	P35499	Sodium channel protein type 4 subunit alpha OS=Homo sapiens OX=9606 GN=SCN4A PE=1 SV=4	0.073	1.456	0	1	1	1	1836	207.9	5.1	0	1	0	14161359	34842912	23025794	27824290	23220068	14129604	13034817	33379068	28271708	40484672	47949692	30509858	16838512	17518926	27666458	27031928	32025924	19657336	13773174	26693520	15243654	11722759	26032216	19817230	1		SCN4A	Homo sapiens
Q8NF64	-8.33437e+18	FALSE	Low	IsMasterProtein	Q8NF64	Zinc finger MIZ domain-containing protein 2 OS=Homo sapiens OX=9606 GN=ZMIZ2 PE=1 SV=2	0.079	1.402	1	1	2	1	920	96.5	7.12	0	1	0	NA	NA	NA	NA	NA	NA	368041	NA	NA	3.63104e+06	NA	NA	912635	NA	6.59216e+06	5254776	9706806	4.22887e+06	1.92875e+06	4725372	1.80332e+06	4.31951e+06	6.37579e+06	2895703	1		ZMIZ2	Homo sapiens
P05388	-8.3339e+18	FALSE	High	IsMasterProtein	P05388	60S acidic ribosomal protein P0 OS=Homo sapiens OX=9606 GN=RPLP0 PE=1 SV=1	0	159.811	58	14	1422	14	317	34.3	5.97	4778.64	14	0	2.45416e+09	5.1627e+09	5.26779e+09	6.13096e+09	5.98601e+09	2.73424e+09	3143718624	5.07232e+09	5.59631e+09	6.73392e+09	8.62046e+09	5.45115e+09	5.43952e+09	5.28882e+09	7.97528e+09	6.82013e+09	9.53657e+09	6.48791e+09	5.8754e+09	7.40215e+09	5.8958e+09	5.41773e+09	7.34988e+09	5.88567e+09	1		RPLP0	Homo sapiens
Q13445	-8.33284e+18	FALSE	High	IsMasterProtein	Q13445	Transmembrane emp24 domain-containing protein 1 OS=Homo sapiens OX=9606 GN=TMED1 PE=1 SV=1	0	37.973	24	6	69	6	227	25.2	4.48	182.48	6	0	1.72425e+07	4.89389e+07	6.25034e+07	55261100	6.39812e+07	2.20694e+07	1.17912e+07	7.14271e+07	5.77262e+07	9.89858e+07	67081313	7.10537e+07	61159730	78234852	116416048	90866164	1.86096e+08	7.58708e+07	9.44224e+07	1.09752e+08	5.65289e+07	9.34455e+07	8.70731e+07	61908301	1		TMED1	Homo sapiens
Q8IY67	-8.33213e+18	FALSE	High	IsMasterProtein	Q8IY67	Ribonucleoprotein PTB-binding 1 OS=Homo sapiens OX=9606 GN=RAVER1 PE=1 SV=1	0	143.011	45	16	144	16	606	63.8	8.48	562.46	16	0	8.46771e+07	5.79282e+07	2.08434e+08	1.30331e+08	8.69121e+07	8.77818e+07	7.2576e+07	98189577	9.97373e+07	8.35927e+07	1.76138e+08	8.55126e+07	2.18443e+08	2.29088e+08	3.04291e+08	2.76501e+08	3.79679e+08	1.66378e+08	1.46046e+08	2.88903e+08	1.43826e+08	138775632	3.28985e+08	2.38863e+08	1		RAVER1	Homo sapiens
Q15048	-8.3299e+18	FALSE	High	IsMasterProtein	Q15048	Leucine-rich repeat-containing protein 14 OS=Homo sapiens OX=9606 GN=LRRC14 PE=1 SV=1	0.005	4.173	5	2	3	2	493	54.5	6.9	1.61	2	0	NA	NA	NA	NA	NA	NA	214183	NA	NA	1.46848e+06	1.60403e+06	NA	1430227	3.2999e+06	2.12225e+06	2.01868e+06	NA	NA	1.85702e+06	1.29086e+06	NA	1.84534e+06	2.16562e+06	1.36068e+06	1		LRRC14	Homo sapiens
P22612	-8.32963e+18	FALSE	High	None	P22612	cAMP-dependent protein kinase catalytic subunit gamma OS=Homo sapiens OX=9606 GN=PRKACG PE=1 SV=3	0	22.708	15	4	42	1	351	40.4	8.59	125.84	4	0	3886074	4.43766e+06	94270.5	5276883	3291152	1.69681e+06	12579007	5.28418e+06	4369245	6.03266e+06	5194978	5.28929e+06	1.88057e+06	9482278	10347611	3.8734e+06	2.30408e+06	5714564	4.09369e+06	3.62312e+06	NA	3.04028e+06	1.45883e+06	3478957	1		PRKACG	Homo sapiens
P49848	-8.32954e+18	FALSE	High	IsMasterProtein	P49848	Transcription initiation factor TFIID subunit 6 OS=Homo sapiens OX=9606 GN=TAF6 PE=1 SV=1	0	22.365	7	4	9	4	677	72.6	8.6	25.27	4	0	1.35804e+06	5.26771e+06	1.1785e+07	8.04803e+06	9.54518e+06	1.49219e+06	2.03324e+06	2356675	7.58905e+06	6414675	8719166	9.17449e+06	NA	1.44374e+06	4.10722e+06	3.97027e+06	7.94114e+06	NA	2.89548e+06	4.31647e+06	NA	2.62612e+06	5.04747e+06	1.28831e+06	1		TAF6	Homo sapiens
Q9BXJ9	-8.3218e+18	FALSE	High	IsMasterProtein	Q9BXJ9	N-alpha-acetyltransferase 15, NatA auxiliary subunit OS=Homo sapiens OX=9606 GN=NAA15 PE=1 SV=1	0	423.683	55	52	1654	44	866	101.2	7.42	4384.02	52	0	1.01382e+09	2.32786e+09	2.25204e+09	2.28278e+09	2.43059e+09	1.17791e+09	1.05258e+09	2535369836	2.54795e+09	3.13924e+09	3.48649e+09	2.29116e+09	1.79304e+09	1.55388e+09	2.66736e+09	2.37618e+09	3.00689e+09	4.90754e+09	2.04803e+09	2.44152e+09	5.48567e+09	1.7733e+09	2.42771e+09	4.47457e+09	1		NAA15	Homo sapiens
Q9H0T7	-8.31483e+18	FALSE	Low	IsMasterProtein	Q9H0T7	Ras-related protein Rab-17 OS=Homo sapiens OX=9606 GN=RAB17 PE=1 SV=2	0.055	1.672	5	1	1	1	212	23.5	7.84	0	1	0	1.55494e+06	NA	NA	NA	NA	590144	10296761	NA	NA	NA	NA	NA	NA	5.80724e+06	7068359	6726413	3.40163e+06	NA	NA	1.28863e+06	NA	NA	NA	NA	1		RAB17	Homo sapiens
P06865	-8.31206e+18	FALSE	High	IsMasterProtein	P06865	Beta-hexosaminidase subunit alpha OS=Homo sapiens OX=9606 GN=HEXA PE=1 SV=2	0	44.47	20	10	78	9	529	60.7	5.16	207.39	10	0	21003838	7.01862e+07	6.18821e+07	4.90937e+07	4.99317e+07	2.24063e+07	2.05947e+07	3.30952e+07	5.69074e+07	6.29416e+07	4.03186e+07	4.85631e+07	55976103	129393434	2.60638e+08	1.05107e+08	7.83022e+07	1.17969e+08	1.81647e+08	114018171	85718045	1.30571e+08	1.29523e+08	7.71037e+07	1		HEXA	Homo sapiens
Q9BZE9	-8.31104e+18	FALSE	High	IsMasterProtein	Q9BZE9	Tether containing UBX domain for GLUT4 OS=Homo sapiens OX=9606 GN=ASPSCR1 PE=1 SV=1	0	43.83	16	5	28	5	553	60.1	6.64	83.84	5	0	198118	4.20178e+07	1.0372e+06	1.23643e+07	594741	1.52136e+06	2.0201e+06	1.65e+06	2.19571e+07	6.42893e+06	4706096	29155676	2.69989e+07	2.36109e+07	4.08361e+07	3.33328e+07	25694996	55971547	2.79178e+07	3.43761e+07	2.15089e+07	2.93176e+07	2.77921e+07	3.0105e+07	1		ASPSCR1	Homo sapiens
O15226	-8.3092e+18	FALSE	High	IsMasterProtein	O15226	NF-kappa-B-repressing factor OS=Homo sapiens OX=9606 GN=NKRF PE=1 SV=2	0	192.936	44	33	407	33	690	77.6	8.79	1024.49	33	0	282036545	8.08306e+08	7.58833e+08	8.01534e+08	7.74096e+08	2.76322e+08	3.12176e+08	6.92085e+08	6.98988e+08	1.09273e+09	1.17008e+09	7.72326e+08	8.92307e+08	1.23176e+09	1.60023e+09	1.29653e+09	1.93411e+09	1.12333e+09	1.19476e+09	1.34059e+09	9.53974e+08	1.04033e+09	1.27187e+09	1.1223e+09	1		NKRF	Homo sapiens
Q9P0N9	-8.3081e+18	FALSE	High	IsMasterProtein	Q9P0N9	TBC1 domain family member 7 OS=Homo sapiens OX=9606 GN=TBC1D7 PE=1 SV=1	0.002	5.803	4	1	1	1	293	34	7.94	2.14	1	0	NA	NA	NA	NA	NA	NA	NA	NA	NA	NA	NA	NA	NA	NA	NA	NA	NA	NA	NA	NA	NA	NA	NA	NA	1		TBC1D7	Homo sapiens
P20248	-8.30791e+18	FALSE	High	IsMasterProtein	P20248	Cyclin-A2 OS=Homo sapiens OX=9606 GN=CCNA2 PE=1 SV=2	0	67.449	41	13	140	13	432	48.5	6.54	301.91	13	0	3.79621e+07	9.71497e+07	8.34347e+07	7.25432e+07	7.54334e+07	3.10646e+07	4.25813e+07	1.00263e+08	5.30144e+07	6.75794e+07	7.29715e+07	6.46864e+07	6.77384e+07	8.14022e+07	5.05661e+07	5.69763e+07	135846261	5.84093e+07	1.62763e+08	6.17499e+07	7.5834e+07	1.21956e+08	7.41841e+07	7.05799e+07	1	Acetyl [N-Term]	CCNA2	Homo sapiens
A8MTJ3	-8.30153e+18	FALSE	High	None	A8MTJ3	Guanine nucleotide-binding protein G(t) subunit alpha-3 OS=Homo sapiens OX=9606 GN=GNAT3 PE=2 SV=2	0	9.995	5	2	48	0	354	40.3	6.01	115.41	2	0	NA	NA	NA	NA	NA	NA	NA	NA	NA	NA	NA	NA	NA	NA	NA	NA	NA	NA	NA	NA	NA	NA	NA	NA	3		GNAT3	Homo sapiens
P17302	-8.29829e+18	FALSE	Medium	IsMasterProtein	P17302	Gap junction alpha-1 protein OS=Homo sapiens OX=9606 GN=GJA1 PE=1 SV=2	0.022	2.3	2	1	1	1	382	43	8.76	0	1	0	1.51633e+06	NA	NA	NA	NA	474907	NA	NA	NA	NA	NA	NA	NA	NA	753170	NA	NA	NA	604707	NA	NA	NA	649377	NA	1		GJA1	Homo sapiens
Q14651	-8.29731e+18	FALSE	High	IsMasterProtein	Q14651	Plastin-1 OS=Homo sapiens OX=9606 GN=PLS1 PE=1 SV=2	0	169.915	35	20	553	15	629	70.2	5.41	1945.61	20	0	1.71419e+08	2.76199e+08	2.76346e+08	2.81328e+08	2.75311e+08	1.62732e+08	1.50608e+08	3.03247e+08	3.08275e+08	1.87784e+08	2.01623e+08	2.8937e+08	1.34544e+08	1.32948e+08	1.9234e+08	2.06297e+08	6.03685e+08	126696934	1.21835e+08	2.83792e+08	1.1583e+08	2.45193e+08	2.04898e+08	1.57256e+08	1	Acetyl [N-Term]	PLS1	Homo sapiens
Q9Y333	-8.29527e+18	FALSE	High	IsMasterProtein	Q9Y333	U6 snRNA-associated Sm-like protein LSm2 OS=Homo sapiens OX=9606 GN=LSM2 PE=1 SV=1	0	31.327	67	5	61	5	95	10.8	6.52	151.1	5	0	1.55809e+07	4.60643e+07	2.00797e+07	4.49859e+07	3.95982e+07	1.06225e+07	5.74639e+06	2.53692e+07	3.7953e+07	6.45167e+07	6.58787e+07	4.97842e+07	1.49872e+08	1.62656e+08	2.07708e+08	1.82949e+08	216875985	1.35422e+08	2.24168e+08	1.84982e+08	1.46348e+08	2.06569e+08	1.69729e+08	1.91376e+08	1		LSM2	Homo sapiens
O75347	-8.29353e+18	FALSE	High	IsMasterProtein	O75347	Tubulin-specific chaperone A OS=Homo sapiens OX=9606 GN=TBCA PE=1 SV=3	0	111.413	59	12	405	12	108	12.8	5.29	1184.29	12	0	6.75584e+06	1.92008e+07	2.83961e+07	1.71909e+07	1.91814e+07	6.22093e+06	12628616	2.01677e+07	1.6587e+07	29436904	4.31513e+07	1.16039e+07	1.52694e+09	1732171856	2.26515e+09	1.84376e+09	2.33828e+09	1.65812e+09	1.8471e+09	1886754768	1.44115e+09	1619808763	2.03496e+09	1.49237e+09	1		TBCA	Homo sapiens
P14625	-8.29308e+18	FALSE	High	IsMasterProtein	P14625	Endoplasmin OS=Homo sapiens OX=9606 GN=HSP90B1 PE=1 SV=1	0	468.034	59	55	2420	53	803	92.4	4.84	6875.36	55	0	1.24536e+09	3.88173e+09	5.4547e+09	5.54209e+09	5.10876e+09	1.8217e+09	2.18818e+09	3.63616e+09	4.19024e+09	4.72624e+09	5.67203e+09	5.04682e+09	5.98968e+09	6.74713e+09	8.62165e+09	7.59883e+09	1.02393e+10	6.98791e+09	8.28174e+09	8163282774	6.61121e+09	6613430740	8.97694e+09	7.08306e+09	1		HSP90B1	Homo sapiens
P09466	-8.29306e+18	FALSE	Low	None	P09466	Glycodelin OS=Homo sapiens OX=9606 GN=PAEP PE=1 SV=2	0.067	1.541	3	1	7	1	180	20.6	5.57	14.17	1	0	NA	NA	63043.6	NA	NA	NA	NA	NA	NA	61004.1	30643	55907.9	8.76525e+06	710583	2.52563e+06	1.27728e+07	3.59889e+06	1.34098e+06	1.06738e+07	1.5165e+07	1.07315e+07	3.10826e+06	1.50124e+07	1.86441e+06	1		PAEP	Homo sapiens
Q14203	-8.29179e+18	FALSE	High	IsMasterProtein	Q14203	Dynactin subunit 1 OS=Homo sapiens OX=9606 GN=DCTN1 PE=1 SV=3	0	451.371	51	52	830	52	1278	141.6	5.81	2407.73	52	0	3.82848e+08	9.75209e+08	1.10329e+09	1.0712e+09	9.59208e+08	4.24777e+08	6.01215e+08	1.13906e+09	9.6435e+08	1.36215e+09	1.57188e+09	1.0013e+09	2.3605e+09	3.06946e+09	2.99315e+09	2.73646e+09	2.36833e+09	2.48064e+09	3.23343e+09	3.05334e+09	2.21052e+09	2.65515e+09	2.91269e+09	2.58226e+09	1		DCTN1	Homo sapiens
Q6PCB7	-8.29115e+18	FALSE	High	None	Q6PCB7	Long-chain fatty acid transport protein 1 OS=Homo sapiens OX=9606 GN=SLC27A1 PE=1 SV=1	0.006	3.952	2	1	3	1	646	71.1	8.53	6.77	1	0	16020866	66199924	70363613	73167086	78873800	18599982	44155327	47518106	47730472	70635872	73235640	76476526	16791056	1.81383e+07	42250308	37382752	66546084	2.01866e+07	1.78426e+07	4.69146e+07	1.73076e+07	3.80845e+07	45165258	1.9874e+07	1		SLC27A1	Homo sapiens
Q92540	-8.28722e+18	FALSE	High	IsMasterProtein	Q92540	Protein SMG7 OS=Homo sapiens OX=9606 GN=SMG7 PE=1 SV=2	0	39.157	9	9	33	9	1137	127.2	8.72	75.12	9	0	3.94505e+06	47479941	29330030	4.19822e+07	4.60318e+07	2.19493e+06	1.13544e+07	3.93952e+07	3.80071e+07	54415874	4.52523e+07	3.31487e+07	1.95996e+06	13767133	2.44412e+06	15739643	3.13034e+07	606393	NA	8.14644e+06	2.56655e+06	3.3465e+06	1.53149e+07	1.15668e+07	1		SMG7	Homo sapiens
Q9H0E9	-8.28591e+18	FALSE	High	IsMasterProtein	Q9H0E9	Bromodomain-containing protein 8 OS=Homo sapiens OX=9606 GN=BRD8 PE=1 SV=2	0	8.927	4	4	10	4	1235	135.3	4.6	9.4	4	0	NA	12182956	2.39686e+06	5.00393e+06	3.08687e+06	2.02923e+06	NA	594500	1.19439e+06	4197648	7184303	NA	1.77169e+07	42914962	13501833	1.26765e+07	NA	9.76953e+07	4.65965e+07	2.63849e+07	1.56757e+07	2.28617e+07	110805943	16813045	1		BRD8	Homo sapiens
Q12959	-8.28509e+18	FALSE	High	IsMasterProtein	Q12959	Disks large homolog 1 OS=Homo sapiens OX=9606 GN=DLG1 PE=1 SV=2	0	28.174	7	5	22	5	904	100.4	5.76	59.16	5	0	1.32553e+07	5.53789e+06	1.05313e+07	6.85435e+06	8.11078e+06	1.52978e+07	1.52767e+07	2.43058e+06	6.34732e+06	1.78221e+07	21838540	3.87078e+06	3.14872e+07	5.69038e+07	4.90796e+07	3.24573e+07	65124916	6.23893e+07	31041413	4.35756e+07	6.49393e+07	46240404	56088031	5.45632e+07	1		DLG1	Homo sapiens
O00217	-8.28424e+18	FALSE	High	IsMasterProtein	O00217	NADH dehydrogenase [ubiquinone] iron-sulfur protein 8, mitochondrial OS=Homo sapiens OX=9606 GN=NDUFS8 PE=1 SV=1	0	44.319	36	7	107	7	210	23.7	6.34	260.64	7	0	4.49947e+07	8.41286e+07	8.7729e+07	8.57967e+07	6.37678e+07	47350447	3.78212e+07	8.52793e+07	81345763	1.06866e+08	9.61097e+07	7.74798e+07	1.32149e+08	1.83248e+08	162993274	1.61814e+08	2.18774e+08	1.17123e+08	172087075	1.53719e+08	103623201	1.49079e+08	1.66827e+08	1.38882e+08	1		NDUFS8	Homo sapiens
Q96AE4	-8.2825e+18	FALSE	High	IsMasterProtein	Q96AE4	Far upstream element-binding protein 1 OS=Homo sapiens OX=9606 GN=FUBP1 PE=1 SV=3	0	296.441	57	30	1110	23	644	67.5	7.61	3348.32	30	0	1.63223e+07	2.76711e+08	9.3318e+07	25972805	7.64262e+07	1.46654e+07	2.26244e+07	6.70018e+07	5.42833e+07	3.37222e+08	3.827e+08	81048540	2.00948e+09	2.29494e+09	3.03662e+09	2433210352	3.61661e+09	2.39427e+09	2.6701e+09	2.63231e+09	2.25162e+09	2.26622e+09	2.80761e+09	2.32736e+09	1		FUBP1	Homo sapiens
Q14683	-8.27738e+18	FALSE	High	IsMasterProtein	Q14683	Structural maintenance of chromosomes protein 1A OS=Homo sapiens OX=9606 GN=SMC1A PE=1 SV=2	0	450.02	53	73	1477	70	1233	143.1	7.64	4006.61	73	0	9.9249e+08	2.25346e+09	2.43349e+09	2.31203e+09	2.18935e+09	1.16914e+09	1.51035e+09	2.1661e+09	2.16142e+09	2.81549e+09	3.31294e+09	2.09623e+09	2.18218e+09	3.28333e+09	3.36774e+09	2.85236e+09	3.59441e+09	2.37531e+09	3.61316e+09	2.93157e+09	2.33956e+09	3.13085e+09	3.07837e+09	2.44508e+09	1		SMC1A	Homo sapiens
Q96QE3	-8.27384e+18	FALSE	High	IsMasterProtein	Q96QE3	ATPase family AAA domain-containing protein 5 OS=Homo sapiens OX=9606 GN=ATAD5 PE=1 SV=4	0	21.29	3	5	10	5	1844	207.4	9.19	22.86	5	0	3.42473e+06	5.83851e+06	9.78205e+06	7716476	7.45814e+06	2.95869e+06	82964.6	8.84206e+06	5.9814e+06	3.92229e+06	5.75983e+06	7.71416e+06	1.60833e+06	2023575	3065819	3.1235e+06	NA	1.00814e+06	2.28803e+06	999765	NA	270090	2.03842e+06	NA	1		ATAD5	Homo sapiens
Q9NQC8	-8.27154e+18	FALSE	High	IsMasterProtein	Q9NQC8	Intraflagellar transport protein 46 homolog OS=Homo sapiens OX=9606 GN=IFT46 PE=1 SV=1	0.001	7.746	7	1	18	1	304	34.3	4.54	56.52	1	0	160133	758878	61499.5	312196	NA	61112.7	64712.4	NA	201809	545943	981685	328798	1.60469e+06	2.02705e+06	2.80406e+06	2.36253e+06	3.89592e+06	1.67199e+06	2.27935e+06	2653844	1.50612e+06	1.43895e+06	2.48669e+06	2326941	1		IFT46	Homo sapiens
Q6PCE3	-8.27126e+18	FALSE	High	IsMasterProtein	Q6PCE3	Glucose 1,6-bisphosphate synthase OS=Homo sapiens OX=9606 GN=PGM2L1 PE=1 SV=3	0	19.091	8	4	19	4	622	70.4	7.15	44.81	4	0	2.33043e+06	14958944	3.65361e+06	1.20243e+06	1.28352e+07	3.7033e+06	3.90312e+06	7428239	1.00936e+07	1.46964e+07	8.42043e+06	1.74144e+07	2.43913e+06	14923645	5048692	1.17741e+07	6383090	7.13318e+06	3.8195e+07	2.03823e+07	6.9113e+06	3.36035e+07	14443234	5.96574e+06	1		PGM2L1	Homo sapiens
Q7Z7N9	-8.27007e+18	FALSE	High	IsMasterProtein	Q7Z7N9	Transmembrane protein 179B OS=Homo sapiens OX=9606 GN=TMEM179B PE=1 SV=1	0	10.325	7	1	7	1	219	23.5	7.85	26.24	1	0	NA	NA	5.7045e+06	2365979	NA	NA	NA	1.94592e+06	5143894	3.68427e+06	NA	NA	1.85928e+06	4744924	1.91671e+06	NA	NA	NA	2.61078e+06	1.11916e+06	NA	1.08915e+06	NA	NA	1		TMEM179B	Homo sapiens
Q9BVP2	-8.26572e+18	FALSE	High	IsMasterProtein	Q9BVP2	Guanine nucleotide-binding protein-like 3 OS=Homo sapiens OX=9606 GN=GNL3 PE=1 SV=2	0	290.213	49	28	1141	27	549	62	9.16	3530.91	28	0	1.04607e+09	1.9079e+09	1.92537e+09	2092295709	2.02271e+09	1.14468e+09	1.11052e+09	2.05719e+09	1.79884e+09	2.49034e+09	2968166272	2.10153e+09	9.28198e+08	9.69339e+08	1.8643e+09	1.6705e+09	2.28244e+09	1.32257e+09	1.04358e+09	1.78432e+09	1.00897e+09	8.63607e+08	1.81642e+09	1.27203e+09	1		GNL3	Homo sapiens
Q9HAV0	-8.255e+18	FALSE	High	IsMasterProtein	Q9HAV0	Guanine nucleotide-binding protein subunit beta-4 OS=Homo sapiens OX=9606 GN=GNB4 PE=1 SV=3	0	37.239	22	6	242	1	340	37.5	6	614.06	6	0	NA	NA	NA	NA	NA	NA	NA	NA	NA	NA	NA	NA	NA	NA	NA	NA	NA	NA	NA	NA	NA	NA	NA	NA	1		GNB4	Homo sapiens
Q86YP4	-8.25227e+18	FALSE	High	IsMasterProtein	Q86YP4	Transcriptional repressor p66-alpha OS=Homo sapiens OX=9606 GN=GATAD2A PE=1 SV=1	0	73.142	32	16	86	14	633	68	9.94	218.06	16	0	10188214	9629932	19519208	5.76685e+07	NA	13151741	10784944	NA	1.76665e+07	7.72263e+07	6.06344e+07	3.89997e+07	1.23918e+08	141258635	2.98209e+08	1.75828e+08	3.22265e+08	1.82432e+08	2.29432e+08	2.07098e+08	1.6676e+08	156193704	2.38879e+08	1.67143e+08	1		GATAD2A	Homo sapiens
Q9BYG4	-8.25088e+18	FALSE	Medium	IsMasterProteinCandidate	Q9BYG4	Partitioning defective 6 homolog gamma OS=Homo sapiens OX=9606 GN=PARD6G PE=1 SV=1	0.015	2.741	2	1	1	1	376	40.9	8.22	2.14	1	0	NA	3.00826e+06	17849180	2645454	22973596	NA	11253783	12831975	17939808	NA	NA	11723033	NA	3.22391e+06	NA	2.91322e+06	NA	NA	NA	NA	1.25654e+06	1.19627e+06	NA	NA	1		PARD6G	Homo sapiens
O14727	-8.25064e+18	FALSE	High	IsMasterProtein	O14727	Apoptotic protease-activating factor 1 OS=Homo sapiens OX=9606 GN=APAF1 PE=1 SV=2	0	18.678	5	5	17	5	1248	141.7	6.4	11.37	5	0	9.88826e+07	187530289	1.8285e+08	1.80125e+08	2.63179e+08	1.12533e+08	9.20818e+07	1.96373e+08	1.54813e+08	2.51844e+08	1.98222e+08	1.9475e+08	28674280	3.25976e+07	1.85301e+08	2.44811e+06	2.98678e+08	2.05596e+08	2.02853e+08	202083282	187734849	1.90516e+08	2.32271e+08	1.8133e+08	1		APAF1	Homo sapiens
P78424	-8.24493e+18	FALSE	Low	IsMasterProtein	P78424	POU domain, class 6, transcription factor 2 OS=Homo sapiens OX=9606 GN=POU6F2 PE=1 SV=3	0.067	1.543	1	1	2	1	691	73.2	7.77	0	1	0	NA	15805588	31530086	NA	1.42749e+07	NA	NA	NA	13445082	2.06444e+07	1.87658e+07	13390813	39221285	8.96986e+06	26525507	64690284	2.43968e+07	14310310	45627738	72481402	45307084	20123292	71961942	16785116	1		POU6F2	Homo sapiens
Q9BRX8	-8.24331e+18	FALSE	High	IsMasterProtein	Q9BRX8	Peroxiredoxin-like 2A OS=Homo sapiens OX=9606 GN=PRXL2A PE=1 SV=3	0	27.496	25	5	74	5	229	25.7	8.84	204.38	5	0	1.56657e+07	39841620	1.43156e+07	2.39112e+07	2.20829e+07	1.80353e+07	5.49497e+06	6.17471e+07	4.67924e+07	3.41938e+07	1.00598e+08	4.60507e+07	51501775	7.24118e+07	82197239	3.84077e+07	90543404	3.24975e+07	9.96598e+07	77302976	4.51225e+07	6.41738e+07	5.94388e+07	6.08505e+07	1		PRXL2A	Homo sapiens
Q9Y606	-8.24263e+18	FALSE	High	IsMasterProtein	Q9Y606	tRNA pseudouridine synthase A OS=Homo sapiens OX=9606 GN=PUS1 PE=1 SV=3	0	99.186	49	17	180	17	427	47.4	8.41	489.63	17	0	9.74826e+07	364515529	4.91468e+08	2.90439e+08	5.01131e+08	1.09584e+08	1.10403e+08	4.30394e+08	3.82623e+08	2.64974e+08	3.24573e+08	4.10852e+08	2.78161e+08	3.18358e+08	3.76187e+08	3.49301e+08	486227494	2.90511e+08	3.08362e+08	3.32469e+08	2.72438e+08	2.71414e+08	3.16514e+08	3.10681e+08	1		PUS1	Homo sapiens
P40763	-8.23773e+18	FALSE	High	IsMasterProtein	P40763	Signal transducer and activator of transcription 3 OS=Homo sapiens OX=9606 GN=STAT3 PE=1 SV=2	0	248.013	51	28	398	28	770	88	6.3	1304.84	28	0	1.50057e+08	3.28641e+08	3.07601e+08	3.59409e+08	3.41794e+08	1.22122e+08	1.4346e+08	3.79236e+08	3.40369e+08	6.40125e+08	4.96902e+08	3.26503e+08	4.26213e+08	5.41043e+08	6.9896e+08	6.7308e+08	4.5783e+08	4.34018e+08	3.81995e+08	5.85127e+08	2.74226e+08	3.44774e+08	6.27901e+08	5.91884e+08	1		STAT3	Homo sapiens
Q9BVR0	-8.23168e+18	FALSE	Medium	None	Q9BVR0	Putative HERC2-like protein 3 OS=Homo sapiens OX=9606 GN=HERC2P3 PE=5 SV=2	0.027	2.17	1	1	1	1	1158	128.9	6.89	0	1	0	1.48823e+06	NA	1470940	1.36119e+06	1.79691e+06	1.37558e+06	1.45054e+06	1.68444e+06	840230	NA	NA	NA	NA	NA	NA	NA	NA	NA	NA	NA	NA	NA	NA	NA	1		HERC2P3	Homo sapiens
P17152	-8.22993e+18	FALSE	High	IsMasterProtein	P17152	Transmembrane protein 11, mitochondrial OS=Homo sapiens OX=9606 GN=TMEM11 PE=1 SV=1	0	20.457	23	4	19	4	192	21.5	7.36	54.51	4	0	1.10408e+07	58865655	59111536	44864682	6.81041e+07	2.20151e+07	1.92028e+07	7.01868e+07	5.60116e+07	1.07732e+08	8.9257e+07	63591825	5.80652e+07	6.10163e+07	7.52941e+07	64164456	8.01777e+07	5.56239e+07	6.79081e+07	84804630	54461314	4.05095e+07	5.9532e+07	69505609	1		TMEM11	Homo sapiens
O76015	-8.22502e+18	FALSE	High	None	O76015	Keratin, type I cuticular Ha8 OS=Homo sapiens OX=9606 GN=KRT38 PE=1 SV=3	0.01	3.296	2	1	25	0	456	50.4	4.84	49.43	1	0	NA	NA	NA	NA	NA	NA	NA	NA	NA	NA	NA	NA	NA	NA	NA	NA	NA	NA	NA	NA	NA	NA	NA	NA	5		KRT38	Homo sapiens
Q9Y394	-8.22498e+18	FALSE	High	IsMasterProtein	Q9Y394	Dehydrogenase/reductase SDR family member 7 OS=Homo sapiens OX=9606 GN=DHRS7 PE=1 SV=1	0	65.381	42	11	79	11	339	38.3	8.32	172.72	11	0	2.88191e+07	1.49672e+08	1.39146e+08	165514216	1.48106e+08	4.09647e+07	95088954	2.10264e+08	1.29026e+08	2.37986e+08	2.3595e+08	2.36472e+08	1.12533e+09	4.42487e+08	2.03045e+08	191401486	2.98063e+08	8.61085e+08	4.62317e+08	214901694	1.05649e+09	3.90555e+08	1.77966e+08	8.74626e+08	1		DHRS7	Homo sapiens
Q15424	-8.22001e+18	FALSE	High	IsMasterProtein	Q15424	Scaffold attachment factor B1 OS=Homo sapiens OX=9606 GN=SAFB PE=1 SV=4	0	265.923	37	35	703	22	915	102.6	5.47	2058.82	35	0	5.50066e+06	2.65005e+07	1.78145e+07	1.31723e+07	1.14828e+07	8.80522e+06	7.28956e+06	3.63052e+07	4.20497e+07	4.76285e+07	7.92842e+07	2.00291e+07	5.58635e+08	5.84439e+08	7.27039e+08	6.97611e+08	9.15986e+08	6.21555e+08	8.19145e+08	7.68811e+08	6.21771e+08	6.06208e+08	7.60492e+08	5.67325e+08	1		SAFB	Homo sapiens
Q9UFH2	-8.21839e+18	FALSE	Medium	IsMasterProtein	Q9UFH2	Dynein heavy chain 17, axonemal OS=Homo sapiens OX=9606 GN=DNAH17 PE=1 SV=3	0.014	2.812	0	2	4	2	4462	509	5.72	4.12	2	0	1.00809e+06	2.47707e+06	5174100	3.08701e+06	2.37156e+06	1222371	1.28757e+06	2841433	2.16006e+06	2.60895e+06	6308440	2235596	NA	NA	16490574	NA	20834292	10347067	10009052	11347840	8954703	9056798	11145309	NA	1		DNAH17	Homo sapiens
Q9H3U1	-8.21785e+18	FALSE	High	IsMasterProtein	Q9H3U1	Protein unc-45 homolog A OS=Homo sapiens OX=9606 GN=UNC45A PE=1 SV=1	0	219.019	43	34	533	34	944	103	6.07	1377.17	34	0	4.9011e+08	1.15782e+09	1.22529e+09	1.27184e+09	1.22315e+09	5.28341e+08	5.74122e+08	1.07967e+09	1.20482e+09	1.51607e+09	1.54824e+09	1.2363e+09	1.8497e+09	2.08882e+09	2.11026e+09	1.93438e+09	2.58357e+09	1.84951e+09	1.9433e+09	1.9653e+09	1.75608e+09	1.84143e+09	1.83316e+09	1.85848e+09	1		UNC45A	Homo sapiens
P27816	-8.21591e+18	FALSE	High	IsMasterProtein	P27816	Microtubule-associated protein 4 OS=Homo sapiens OX=9606 GN=MAP4 PE=1 SV=3	0	353.486	55	49	1236	49	1152	120.9	5.43	3521.61	49	0	6.35355e+08	2.13468e+09	2.50944e+09	1.80962e+09	2.23833e+09	7.11506e+08	8.1627e+08	2.52537e+09	2.27194e+09	2.9912e+09	3.07044e+09	1.97371e+09	3.28531e+09	3.39242e+09	3.93005e+09	3.59534e+09	4.49084e+09	3.30236e+09	3.81131e+09	3.78178e+09	3.04914e+09	3.21938e+09	3.78553e+09	3.22368e+09	1		MAP4	Homo sapiens
P22415	-8.21416e+18	FALSE	Medium	IsMasterProtein	P22415	Upstream stimulatory factor 1 OS=Homo sapiens OX=9606 GN=USF1 PE=1 SV=1	0.026	2.18	4	1	1	1	310	33.5	5.54	1.68	1	0	NA	NA	NA	NA	NA	NA	NA	NA	NA	NA	NA	NA	NA	NA	NA	NA	NA	NA	NA	NA	NA	NA	NA	NA	1		USF1	Homo sapiens
Q14331	-8.21373e+18	FALSE	High	IsMasterProtein	Q14331	Protein FRG1 OS=Homo sapiens OX=9606 GN=FRG1 PE=1 SV=1	0	26.659	28	6	45	6	258	29.2	9.01	113.4	6	0	1.68824e+07	3.88977e+07	4.94759e+07	4.25088e+07	4.09343e+07	1.37996e+07	1.48735e+07	3.96403e+07	3.61114e+07	4.58312e+07	4.80926e+07	3.92094e+07	1.62465e+07	38236528	100932991	5.17569e+07	5.52591e+07	2.22769e+07	2.8087e+07	2.53559e+07	2.17172e+07	1.80536e+07	2.37327e+07	2.43026e+07	1		FRG1	Homo sapiens
Q8WZ82	-8.21322e+18	FALSE	High	IsMasterProtein	Q8WZ82	Esterase OVCA2 OS=Homo sapiens OX=9606 GN=OVCA2 PE=1 SV=1	0	39.628	37	4	34	4	227	24.4	6.89	116.59	4	0	8.38014e+06	3218902	12525864	7.09453e+06	5.64312e+06	5.81784e+06	2.6808e+06	7.69734e+06	3.73254e+06	4847731	9.31544e+06	7055576	9.52848e+06	2.17995e+07	44640900	30149801	50095065	1.76005e+07	26122178	23760604	10441111	1.95351e+07	2.15549e+07	16303124	1		OVCA2	Homo sapiens
P13984	-8.21198e+18	FALSE	High	IsMasterProtein	P13984	General transcription factor IIF subunit 2 OS=Homo sapiens OX=9606 GN=GTF2F2 PE=1 SV=2	0	57.054	43	9	76	9	249	28.4	9.23	213.08	9	0	2.46207e+07	6.76436e+07	5.63151e+07	3.91934e+07	80879494	1.97486e+07	2.1387e+07	4.41573e+07	4.04645e+07	5.1585e+07	9.30012e+07	3.55182e+07	1.4631e+08	2.96132e+08	240038199	2.59295e+08	367285454	1.56193e+08	1.94949e+08	2.26817e+08	1.73532e+08	1.77998e+08	2.50232e+08	1.79655e+08	1		GTF2F2	Homo sapiens
P11216	-8.21082e+18	FALSE	High	IsMasterProtein	P11216	Glycogen phosphorylase, brain form OS=Homo sapiens OX=9606 GN=PYGB PE=1 SV=5	0	297.179	56	42	784	29	843	96.6	6.86	2214.14	42	0	2.7943e+08	5.6603e+08	5.74036e+08	6.4544e+08	5.42685e+08	3.7518e+08	2.75283e+08	5.79462e+08	5.10326e+08	8.22361e+08	8.1176e+08	6.3043e+08	5.20648e+08	4.98673e+08	7.60678e+08	4.79177e+08	1.15708e+09	5.19277e+08	7.59624e+08	5.90343e+08	4.38811e+08	7.86123e+08	6.18266e+08	5.65992e+08	1		PYGB	Homo sapiens
Q96T76	-8.20786e+18	FALSE	High	IsMasterProtein	Q96T76	MMS19 nucleotide excision repair protein homolog OS=Homo sapiens OX=9606 GN=MMS19 PE=1 SV=2	0	222.695	39	29	392	29	1030	113.2	6.35	1339.81	29	0	7.06413e+07	2.56057e+08	1.95464e+08	2.37172e+08	1.71721e+08	7.68454e+07	9.12905e+07	2.59403e+08	2.1553e+08	2.74792e+08	4.75324e+08	2.11701e+08	2.78072e+08	3.87755e+08	296493310	3.53508e+08	3.49714e+08	2.90381e+08	4.28949e+08	2.77477e+08	2.22851e+08	2.85828e+08	3.99983e+08	2.5496e+08	1		MMS19	Homo sapiens
Q9NSK0	-8.20557e+18	FALSE	High	IsMasterProtein	Q9NSK0	Kinesin light chain 4 OS=Homo sapiens OX=9606 GN=KLC4 PE=1 SV=3	0	30.627	13	8	58	1	619	68.6	6.18	142.68	8	0	8760177	20240394	16005875	14230229	14309352	14327591	17096872	10866114	12727420	19735382	15169630	10637805	25285828	39261860	28201690	33653764	52428812	33399800	60298484	42376084	30117152	46515256	48152052	32324782	1		KLC4	Homo sapiens
P47895	-8.2054e+18	FALSE	High	IsMasterProteinRejected	P47895	Aldehyde dehydrogenase family 1 member A3 OS=Homo sapiens OX=9606 GN=ALDH1A3 PE=1 SV=2	0	18.672	5	4	47	0	512	56.1	7.25	114.12	4	0	NA	NA	NA	NA	NA	NA	NA	NA	NA	NA	NA	NA	NA	NA	NA	NA	NA	NA	NA	NA	NA	NA	NA	NA	0		ALDH1A3	Homo sapiens
Q02952	-8.2011e+18	FALSE	High	IsMasterProtein	Q02952	A-kinase anchor protein 12 OS=Homo sapiens OX=9606 GN=AKAP12 PE=1 SV=4	0	192.025	19	20	184	20	1782	191.4	4.41	600.34	20	0	2.5813e+06	1.3387e+07	3.3373e+07	2.27219e+07	1.12582e+07	5.99978e+06	5.34242e+06	1.36249e+07	1.74526e+07	10376759	290811182	28698673	1.46655e+08	280644702	3.75716e+08	2.93947e+08	3.93351e+08	2.16729e+08	1.86516e+08	2.84257e+08	2.00222e+08	1.8627e+08	2.07987e+08	1.64985e+08	1		AKAP12	Homo sapiens
P30050	-8.1988e+18	FALSE	High	IsMasterProtein	P30050	60S ribosomal protein L12 OS=Homo sapiens OX=9606 GN=RPL12 PE=1 SV=1	0	112.243	72	11	693	11	165	17.8	9.42	2618.31	11	0	7.1072e+08	1.06566e+09	1.02991e+09	1.09651e+09	1063142583	6.62043e+08	1.02692e+09	1055313394	9.63347e+08	1.08307e+09	1.09407e+09	1.02024e+09	3.81375e+09	2.90861e+09	4718270525	4.75505e+09	5.69107e+09	3.65048e+09	3668376304	5.14054e+09	3.76723e+09	3.04401e+09	4.83988e+09	3.87827e+09	1		RPL12	Homo sapiens
Q7Z2W4	-8.19874e+18	FALSE	High	IsMasterProtein	Q7Z2W4	Zinc finger CCCH-type antiviral protein 1 OS=Homo sapiens OX=9606 GN=ZC3HAV1 PE=1 SV=3	0	317.639	54	41	832	41	902	101.4	8.4	2574.74	41	0	4.59068e+08	1444565219	1.25292e+09	1.19518e+09	1.39944e+09	5.26783e+08	556991721	1.27867e+09	1.13597e+09	1.86103e+09	2.01931e+09	1.26793e+09	9.44524e+08	1.10595e+09	1.09345e+09	9.8409e+08	1.07542e+09	9.27425e+08	9.4816e+08	8.98176e+08	7.44393e+08	8.53202e+08	1.06295e+09	8.6604e+08	1		ZC3HAV1	Homo sapiens
Q86YQ8	-8.19814e+18	FALSE	High	IsMasterProtein	Q86YQ8	Copine-8 OS=Homo sapiens OX=9606 GN=CPNE8 PE=1 SV=2	0	15.348	7	3	75	2	564	63.1	5.96	187.92	3	0	NA	3.04656e+07	8885527	36229216	9.36266e+07	NA	6.50553e+07	5.49208e+07	76768216	4.97729e+07	1.09789e+08	69377368	2.56765e+06	6765256	3.48117e+07	34949128	36534770	1.0474e+07	10649762	2.67569e+07	7.20861e+06	9.03962e+06	21570185	10440686	1		CPNE8	Homo sapiens
Q9UBU9	-8.19489e+18	FALSE	High	IsMasterProtein	Q9UBU9	Nuclear RNA export factor 1 OS=Homo sapiens OX=9606 GN=NXF1 PE=1 SV=1	0	182.581	56	25	407	25	619	70.1	8.51	1131.04	25	0	1.95003e+08	5.74442e+08	5.38577e+08	5.60784e+08	5.34645e+08	2.39116e+08	2.17315e+08	5.25666e+08	4.44952e+08	6.5523e+08	7.02032e+08	5.34445e+08	5.00435e+08	7.14117e+08	794753627	6.19166e+08	8.8815e+08	6.46942e+08	6.87484e+08	7.09286e+08	5.86076e+08	6.22819e+08	7.39384e+08	5.5669e+08	1		NXF1	Homo sapiens
Q92845	-8.19334e+18	FALSE	High	IsMasterProtein	Q92845	Kinesin-associated protein 3 OS=Homo sapiens OX=9606 GN=KIFAP3 PE=1 SV=2	0	15.778	5	3	14	3	792	91.1	5.08	31.19	3	0	NA	1.23743e+07	59942.6	6.10151e+06	404287	12581305	35725.9	330499	251457	263940	1.07256e+07	1.54933e+07	1.00051e+06	925224	894017	1.45524e+07	2.22755e+06	2.78078e+06	3.75466e+06	1.68148e+06	399306	1.23675e+06	998042	1.9874e+06	1		KIFAP3	Homo sapiens
Q9P035	-8.18469e+18	FALSE	High	IsMasterProtein	Q9P035	Very-long-chain (3R)-3-hydroxyacyl-CoA dehydratase 3 OS=Homo sapiens OX=9606 GN=HACD3 PE=1 SV=2	0	114.979	34	10	394	10	362	43.1	8.94	1326.6	10	0	3.21283e+08	5.98858e+08	6.51881e+08	6.74949e+08	6.37089e+08	3.52326e+08	2.87119e+08	8.12886e+08	605807528	8.50431e+08	8.67095e+08	7.40741e+08	623882475	8.12254e+08	8.90691e+08	804614931	991146241	730636135	1.06472e+09	7.76741e+08	7.02565e+08	7.58729e+08	8.29141e+08	8.58745e+08	1	Acetyl [N-Term]	HACD3	Homo sapiens
Q9P2P6	-8.18245e+18	FALSE	High	IsMasterProteinRejected	Q9P2P6	StAR-related lipid transfer protein 9 OS=Homo sapiens OX=9606 GN=STARD9 PE=1 SV=3	0.001	6.118	0	2	23	0	4700	516	6.32	46.75	2	0	NA	NA	NA	NA	NA	NA	NA	NA	NA	NA	NA	NA	NA	NA	NA	NA	NA	NA	NA	NA	NA	NA	NA	NA	0		STARD9	Homo sapiens
Q9NVQ4	-8.18235e+18	FALSE	High	IsMasterProtein	Q9NVQ4	Fas apoptotic inhibitory molecule 1 OS=Homo sapiens OX=9606 GN=FAIM PE=1 SV=1	0	58.791	41	5	84	5	179	20.2	5.83	232.31	5	0	2.98663e+07	5.83374e+07	65614158	8.18813e+07	1.03854e+08	6.49973e+07	6.24441e+07	6.26406e+07	9.3638e+07	60671064	8.2272e+07	6.74063e+07	3.97202e+08	4.33718e+08	5.68659e+08	4.51577e+08	647317982	4.33579e+08	4.30441e+08	466213420	326300752	401358479	4.66811e+08	4.35617e+08	1		FAIM	Homo sapiens
A4FU01	-8.17698e+18	FALSE	Low	None	A4FU01	Myotubularin-related protein 11 OS=Homo sapiens OX=9606 GN=MTMR11 PE=2 SV=2	0.098	1.282	1	1	2	1	709	79.5	7.03	3.36	1	0	11991070	24709538	32651186	31581390	31765520	11092818	8588912	33575360	32863770	42525188	27236428	35357948	NA	3365027	NA	NA	35949952	NA	1.25435e+06	NA	NA	NA	NA	NA	1		MTMR11	Homo sapiens
Q13126	-8.17235e+18	FALSE	High	IsMasterProtein	Q13126	S-methyl-5'-thioadenosine phosphorylase OS=Homo sapiens OX=9606 GN=MTAP PE=1 SV=2	0	152.663	66	14	451	14	283	31.2	7.18	1432.7	14	0	2.65972e+08	4.16127e+08	4.18191e+08	4.30732e+08	3.74131e+08	2.43786e+08	2.65041e+08	4.57256e+08	4.72272e+08	5.24223e+08	8.26909e+08	4.15473e+08	489678176	6.02031e+08	6.87278e+08	558005267	9.93189e+08	5.28091e+08	7.38477e+08	6.24367e+08	5.11182e+08	6.75141e+08	633136743	632401896	1		MTAP	Homo sapiens
O75964	-8.16676e+18	FALSE	High	IsMasterProtein	O75964	ATP synthase subunit g, mitochondrial OS=Homo sapiens OX=9606 GN=ATP5MG PE=1 SV=3	0	27.673	33	4	168	4	103	11.4	9.64	440.55	4	0	144377638	217363120	2.43597e+08	2.3484e+08	2.50109e+08	1.48441e+08	9.23972e+07	3.16707e+08	2.53778e+08	3.64919e+08	349669840	1.19395e+08	2.26323e+08	2.5735e+08	286196365	219510493	297002140	2.93562e+08	3.65987e+08	2.26786e+08	2.12122e+08	304650126	2.23712e+08	1.93097e+08	1		ATP5MG	Homo sapiens
Q9H4Z3	-8.16471e+18	FALSE	Medium	IsMasterProtein	Q9H4Z3	mRNA (2'-O-methyladenosine-N(6)-)-methyltransferase OS=Homo sapiens OX=9606 GN=PCIF1 PE=1 SV=1	0.021	2.357	3	1	2	1	704	80.6	7.42	4.58	1	0	NA	NA	NA	NA	NA	NA	NA	NA	NA	NA	NA	NA	NA	NA	NA	NA	NA	NA	NA	NA	NA	NA	NA	NA	1		PCIF1	Homo sapiens
Q01085	-8.16218e+18	FALSE	High	IsMasterProtein	Q01085	Nucleolysin TIAR OS=Homo sapiens OX=9606 GN=TIAL1 PE=1 SV=1	0	159.57	47	14	317	11	375	41.6	7.74	1052.46	14	0	4.43026e+07	8.19005e+08	3.16895e+08	3.58495e+08	4.1132e+08	3.85096e+07	4.38508e+07	355414247	2.86234e+08	9.06493e+08	8.69369e+08	3.54621e+08	5.99568e+08	8.7222e+08	1.1151e+09	868715906	1.40788e+09	8.65915e+08	1.00786e+09	1.0224e+09	8.0603e+08	9.1336e+08	1.03009e+09	8.17244e+08	1	Acetyl [N-Term]	TIAL1	Homo sapiens
Q15326	-8.15964e+18	FALSE	Medium	IsMasterProtein	Q15326	Zinc finger MYND domain-containing protein 11 OS=Homo sapiens OX=9606 GN=ZMYND11 PE=1 SV=2	0.011	3.14	2	1	3	1	602	70.9	8.53	1.83	1	0	NA	NA	6.93469e+06	NA	NA	NA	NA	NA	NA	NA	3937429	4.0599e+06	2.34667e+06	NA	NA	5.02124e+06	NA	NA	NA	NA	NA	NA	NA	NA	1		ZMYND11	Homo sapiens
Q99567	-8.1574e+18	FALSE	High	IsMasterProtein	Q99567	Nuclear pore complex protein Nup88 OS=Homo sapiens OX=9606 GN=NUP88 PE=1 SV=2	0	104.65	32	17	161	17	741	83.5	5.69	448.14	17	0	51955535	7.94194e+07	1.33792e+08	1.16966e+08	7.15763e+07	5.78515e+07	6.02288e+07	130643906	1.21885e+08	149363046	1.09495e+08	1.06894e+08	2.22349e+08	1.03555e+08	158787275	1.43874e+08	1.30481e+08	1.67749e+08	1.46089e+08	163265705	1.93195e+08	7.00992e+07	1.81704e+08	4.13019e+08	1		NUP88	Homo sapiens
Q9UK12	-8.15592e+18	FALSE	Medium	None	Q9UK12	Zinc finger protein 222 OS=Homo sapiens OX=9606 GN=ZNF222 PE=2 SV=2	0.015	2.735	2	1	5	0	451	52.5	8.63	5.75	1	0	NA	NA	NA	NA	NA	NA	NA	NA	NA	NA	NA	NA	NA	NA	NA	NA	NA	NA	NA	NA	NA	NA	NA	NA	4		ZNF222	Homo sapiens
Q9UNS1	-8.15502e+18	FALSE	High	IsMasterProtein	Q9UNS1	Protein timeless homolog OS=Homo sapiens OX=9606 GN=TIMELESS PE=1 SV=2	0	95.033	21	20	145	20	1208	138.6	5.4	370.92	20	0	2.80752e+07	7.32507e+07	7.16481e+07	7.72047e+07	7.22396e+07	1.66023e+07	1.98906e+07	5.0448e+07	7.31585e+07	1.0266e+08	1.36817e+08	6.46872e+07	5.88172e+07	8.65344e+07	1.22597e+08	1.03756e+08	1.56879e+08	4.74235e+07	7.75706e+07	1.081e+08	79932780	5.85262e+07	130545003	6.9543e+07	1		TIMELESS	Homo sapiens
Q8IWZ3	-8.15431e+18	FALSE	High	IsMasterProtein	Q8IWZ3	Ankyrin repeat and KH domain-containing protein 1 OS=Homo sapiens OX=9606 GN=ANKHD1 PE=1 SV=1	0	142.096	12	24	230	12	2542	269.3	5.73	600.54	24	0	3.39203e+06	47506659	6.4233e+07	3.62879e+07	4.46792e+07	3.09447e+06	1.257e+07	4.19053e+07	4.59148e+07	9.41853e+07	7.11276e+07	46854286	5.54224e+07	88123056	9.33123e+07	7.34083e+07	5.16721e+07	44264188	5.60472e+07	9.15392e+07	5.24033e+07	4.68566e+07	8.06155e+07	5.55802e+07	1		ANKHD1	Homo sapiens
Q14554	-8.15191e+18	FALSE	High	IsMasterProtein	Q14554	Protein disulfide-isomerase A5 OS=Homo sapiens OX=9606 GN=PDIA5 PE=1 SV=1	0	20.827	14	6	18	6	519	59.6	7.91	23.26	6	0	5.61119e+07	5.08141e+07	7.16213e+07	5.0975e+07	6.75262e+07	5.24923e+07	4.86833e+07	47859688	3.67352e+07	40154596	32294720	40653961	13770167	9662904	25167819	1.31493e+07	6.39419e+07	4.14858e+06	1.57366e+07	12505476	8318259	4.70476e+06	1.01256e+07	NA	1		PDIA5	Homo sapiens
P24311	-8.15156e+18	FALSE	High	IsMasterProtein	P24311	Cytochrome c oxidase subunit 7B, mitochondrial OS=Homo sapiens OX=9606 GN=COX7B PE=1 SV=2	0.001	7.773	10	2	34	2	80	9.2	10.27	51.35	2	0	3.6035e+07	4.54728e+07	7.55627e+07	57496717	64864527	1.91546e+07	16715688	5.60078e+07	4.28614e+07	68642328	37934668	60885981	6.19544e+07	1.03922e+08	140520090	1.10131e+08	176760140	6.45911e+07	1.33177e+08	1.19286e+08	7.72443e+07	9.67622e+07	1.07841e+08	7.41781e+07	1		COX7B	Homo sapiens
Q96HP0	-8.15039e+18	FALSE	High	None	Q96HP0	Dedicator of cytokinesis protein 6 OS=Homo sapiens OX=9606 GN=DOCK6 PE=1 SV=3	0	9.674	1	2	5	2	2047	229.4	6.74	13.3	2	0	1.38444e+06	1536088	8.21171e+06	NA	6.0886e+06	980298	NA	1.12566e+07	7.97336e+06	663006	963926	7.95115e+06	2.78051e+06	NA	NA	2.60527e+06	NA	NA	6.14574e+06	NA	NA	1.41093e+06	1.24096e+06	NA	1		DOCK6	Homo sapiens
P58107	-8.15002e+18	FALSE	High	IsMasterProtein	P58107	Epiplakin OS=Homo sapiens OX=9606 GN=EPPK1 PE=1 SV=3	0	66.051	12	10	127	5	5088	555.3	5.62	377.93	10	0	7.75454e+06	5.32549e+06	8.61701e+06	5.08474e+06	5784689	6.90864e+06	11384565	2156934	8.11229e+06	NA	1.48846e+07	9.15923e+06	1.19034e+08	155455953	197204050	154177594	2.2583e+08	142118430	1.80888e+08	1.30599e+08	99164423	1.59971e+08	135704700	1.50165e+08	1		EPPK1	Homo sapiens
Q96C36	-8.14843e+18	FALSE	High	IsMasterProtein	Q96C36	Pyrroline-5-carboxylate reductase 2 OS=Homo sapiens OX=9606 GN=PYCR2 PE=1 SV=1	0	123.24	42	10	410	9	320	33.6	7.77	1390.55	10	0	1.48604e+08	2.58726e+08	2.61162e+08	3.15434e+08	2.71247e+08	1.59069e+08	1.35643e+08	296098885	2.9685e+08	3.9205e+08	4.22403e+08	2.60996e+08	2.55157e+08	3.43258e+08	3.51615e+08	3.54581e+08	4.30835e+08	3.16031e+08	3.83956e+08	3.45065e+08	2.29143e+08	3.15235e+08	371355496	3.22881e+08	1		PYCR2	Homo sapiens
Q8TCX1	-8.1483e+18	FALSE	High	IsMasterProtein	Q8TCX1	Cytoplasmic dynein 2 light intermediate chain 1 OS=Homo sapiens OX=9606 GN=DYNC2LI1 PE=1 SV=1	0	14.73	8	2	10	2	351	39.6	7.53	7.74	2	0	1.18398e+06	3.64213e+06	3.05852e+06	3548846	2.6678e+06	1.15945e+06	1.38982e+06	3.03669e+06	3714677	3.74342e+06	7.30571e+06	4.00597e+06	NA	3.49678e+06	3791618	5.05858e+06	6242995	NA	2.05833e+06	2.93301e+06	NA	2.42932e+06	3549588	1.46179e+06	1		DYNC2LI1	Homo sapiens
Q13882	-8.14768e+18	FALSE	Medium	None	Q13882	Protein-tyrosine kinase 6 OS=Homo sapiens OX=9606 GN=PTK6 PE=1 SV=1	0.012	3.038	2	1	13	1	451	51.8	7.03	26.64	1	0	11384284	29680674	30438972	38453320	38452780	20832039	14267207	35770724	26321450	46869040	45367912	39078240	NA	NA	37370108	NA	NA	40629052	51901784	40215880	36125664	40184532	46702304	38145988	1		PTK6	Homo sapiens
Q5T1J5	-8.14421e+18	FALSE	High	None	Q5T1J5	Putative coiled-coil-helix-coiled-coil-helix domain-containing protein CHCHD2P9, mitochondrial OS=Homo sapiens OX=9606 GN=CHCHD2P9 PE=5 SV=1	0	9.323	9	1	22	1	151	15.5	9.89	90.73	1	0	1.20417e+06	10115204	2.57143e+06	NA	NA	NA	NA	NA	NA	NA	20443178	NA	35273628	34555524	73081424	60844512	51861364	40846900	3.82198e+07	62017692	29254462	32141246	65973864	34238656	1		CHCHD2P9	Homo sapiens
P16220	-8.14416e+18	FALSE	High	IsMasterProtein	P16220	Cyclic AMP-responsive element-binding protein 1 OS=Homo sapiens OX=9606 GN=CREB1 PE=1 SV=3	0.002	5.747	5	2	19	2	327	35.1	5.27	44.2	2	0	22815242	47579912	45888564	53264284	52522564	20563036	23179808	47453240	38774008	75534352	76661648	49233312	111396726	156191416	154873632	137683838	179448256	123503908	156979012	133285388	102406826	143672600	135309402	141372290	1		CREB1	Homo sapiens
Q8IZT6	-8.14414e+18	FALSE	Medium	IsMasterProtein	Q8IZT6	Abnormal spindle-like microcephaly-associated protein OS=Homo sapiens OX=9606 GN=ASPM PE=1 SV=2	0.041	1.936	0	1	1	1	3477	409.5	10.45	0	1	0	NA	26694690	3.90947e+06	NA	NA	NA	NA	8310044	NA	NA	7.46569e+06	NA	NA	NA	NA	9738111	9992592	NA	NA	9979877	7.7635e+06	NA	10061747	8.17718e+06	1		ASPM	Homo sapiens
Q9UBH6	-8.14171e+18	FALSE	High	IsMasterProtein	Q9UBH6	Xenotropic and polytropic retrovirus receptor 1 OS=Homo sapiens OX=9606 GN=XPR1 PE=1 SV=1	0	11.875	6	4	9	4	696	81.5	8.44	12.47	4	0	7.19853e+06	2.5904e+07	1.37674e+07	1.01079e+07	3.48187e+07	5.45029e+06	7.91851e+06	12490633	9.27901e+06	12340735	1.27495e+06	1.14828e+07	2.88501e+07	3.51447e+07	1.09221e+07	2.61646e+07	4.35589e+06	5.5415e+07	1.23035e+07	2.73048e+07	5.81592e+06	9.29869e+06	9.47064e+06	2.27848e+06	1		XPR1	Homo sapiens
Q15935	-8.14153e+18	FALSE	High	None	Q15935	Zinc finger protein 77 OS=Homo sapiens OX=9606 GN=ZNF77 PE=1 SV=2	0.003	5.1	4	1	4	1	545	61.9	8.69	4.37	1	0	NA	243072	NA	NA	NA	NA	NA	269990	NA	818594	275366	NA	NA	NA	NA	NA	1.4996e+06	NA	NA	NA	NA	NA	NA	NA	1		ZNF77	Homo sapiens
Q9BZ95	-8.13996e+18	FALSE	High	IsMasterProtein	Q9BZ95	Histone-lysine N-methyltransferase NSD3 OS=Homo sapiens OX=9606 GN=NSD3 PE=1 SV=1	0.002	5.312	2	1	1	1	1437	161.5	8.21	2.1	1	0	NA	NA	NA	NA	NA	NA	NA	NA	NA	NA	NA	NA	NA	NA	NA	NA	NA	NA	NA	NA	NA	NA	NA	NA	1		NSD3	Homo sapiens
Q8IZH2	-8.13933e+18	FALSE	High	IsMasterProtein	Q8IZH2	5'-3' exoribonuclease 1 OS=Homo sapiens OX=9606 GN=XRN1 PE=1 SV=1	0	185.335	23	33	142	33	1706	194	7.21	375.24	33	0	2.18752e+08	4.72064e+08	4.76899e+08	5.88786e+08	6.50838e+08	2.57147e+08	2.46524e+08	5.46384e+08	4.4328e+08	7.13632e+08	3.75973e+08	5.73324e+08	1.2613e+08	1.44186e+08	1.89072e+08	1.70134e+08	6.06896e+08	4.00282e+08	4.80868e+08	3.77652e+08	2.98249e+08	4.15004e+08	4.51805e+08	1.55202e+08	1		XRN1	Homo sapiens
Q9BY44	-8.13585e+18	FALSE	High	IsMasterProtein	Q9BY44	Eukaryotic translation initiation factor 2A OS=Homo sapiens OX=9606 GN=EIF2A PE=1 SV=3	0	190.803	61	25	369	25	585	64.9	8.87	1106.44	25	0	3.70036e+08	6.39481e+08	681019643	6.43867e+08	5.44078e+08	3.90566e+08	3.76578e+08	6.93919e+08	6.48333e+08	6.89761e+08	7.3462e+08	6.02975e+08	4.31173e+08	417403426	5.16708e+08	4.85444e+08	8.38711e+08	3.63603e+08	6.15451e+08	5.83845e+08	4.65225e+08	5.12382e+08	4.87305e+08	5.39768e+08	1		EIF2A	Homo sapiens
Q9BQA1	-8.13539e+18	FALSE	High	IsMasterProtein	Q9BQA1	Methylosome protein 50 OS=Homo sapiens OX=9606 GN=WDR77 PE=1 SV=1	0	102.568	48	11	402	11	342	36.7	5.17	1377.19	11	0	1.79725e+08	3.69568e+08	3.30208e+08	3.88e+08	4.1627e+08	2.11157e+08	1.68708e+08	4.75621e+08	3.72008e+08	5.54856e+08	6.41953e+08	4.10205e+08	376829392	4.37284e+08	7.47432e+08	6.41277e+08	7.38516e+08	5.32339e+08	6.78415e+08	6.55849e+08	4.67693e+08	4.36372e+08	6.63977e+08	5.53662e+08	1		WDR77	Homo sapiens
Q96QV6	-8.13473e+18	FALSE	High	IsMasterProteinRejected	Q96QV6	Histone H2A type 1-A OS=Homo sapiens OX=9606 GN=H2AC1 PE=1 SV=3	0	59.968	40	6	1378	0	131	14.2	10.86	3451.7	6	0	NA	NA	NA	NA	NA	NA	NA	NA	NA	NA	NA	NA	NA	NA	NA	NA	NA	NA	NA	NA	NA	NA	NA	NA	0		H2AC1	Homo sapiens
Q86X55	-8.134e+18	FALSE	High	IsMasterProtein	Q86X55	Histone-arginine methyltransferase CARM1 OS=Homo sapiens OX=9606 GN=CARM1 PE=1 SV=3	0	69.593	26	13	202	13	608	65.8	6.73	572.43	13	0	1.2937e+08	2.87924e+08	4.59751e+08	2.99601e+08	3.2852e+08	1.78736e+08	1.66693e+08	3.83459e+08	3.83776e+08	4.63334e+08	4.38814e+08	3.72961e+08	2.75239e+08	1.72648e+08	2.97631e+08	3.13372e+08	548788809	2.55134e+08	2.59451e+08	3.60735e+08	274347533	2.0093e+08	3.59544e+08	2.94057e+08	1		CARM1	Homo sapiens
P28074	-8.13394e+18	FALSE	High	IsMasterProtein	P28074	Proteasome subunit beta type-5 OS=Homo sapiens OX=9606 GN=PSMB5 PE=1 SV=3	0	141.493	55	13	631	13	263	28.5	6.92	2202.45	13	0	5.64046e+08	1.06559e+09	9.1829e+08	1.035e+09	9.64461e+08	4.86343e+08	5.74918e+08	1.15623e+09	9.97945e+08	1.71417e+09	2.05145e+09	1.02732e+09	1.07941e+09	1.29996e+09	1.5311e+09	1.40008e+09	1.74396e+09	1.37039e+09	1.37306e+09	1.47661e+09	1.15316e+09	1.2434e+09	1.49634e+09	1.21475e+09	1		PSMB5	Homo sapiens
Q9BXS1	-8.12833e+18	FALSE	High	None	Q9BXS1	Isopentenyl-diphosphate delta-isomerase 2 OS=Homo sapiens OX=9606 GN=IDI2 PE=1 SV=1	0	11.529	4	1	41	1	227	26.7	6.46	92.97	1	0	25319267	59689616	58504914	57036060	68025456	2.12397e+07	28654732	63978914	44876806	98640216	121587212	6.17858e+07	5.76765e+07	97219028	109498022	92609565	115988774	72710777	95207770	101147970	58569452	81298275	86729504	72763916	1		IDI2	Homo sapiens
Q9ULH1	-8.12779e+18	FALSE	Low	IsMasterProtein	Q9ULH1	Arf-GAP with SH3 domain, ANK repeat and PH domain-containing protein 1 OS=Homo sapiens OX=9606 GN=ASAP1 PE=1 SV=4	0.093	1.313	1	1	1	1	1129	125.4	7.31	1.7	1	0	33428022	77950664	NA	NA	NA	32203006	25974854	85117184	NA	NA	NA	NA	NA	2.91889e+06	NA	NA	NA	NA	NA	10365666	NA	NA	NA	NA	1		ASAP1	Homo sapiens
P17677	-8.12722e+18	FALSE	High	IsMasterProtein	P17677	Neuromodulin OS=Homo sapiens OX=9606 GN=GAP43 PE=1 SV=1	0	10.159	19	2	7	2	238	24.8	4.72	18.55	2	0	NA	NA	NA	NA	1.12267e+07	NA	804474	NA	5983414	5080798	NA	NA	3696773	4.35589e+06	5.37534e+06	11553652	4181525	2.90244e+06	3.60444e+06	1.76961e+07	NA	3.93097e+06	7.05931e+06	5612916	1		GAP43	Homo sapiens
P09619	-8.12547e+18	FALSE	Medium	None	P09619	Platelet-derived growth factor receptor beta OS=Homo sapiens OX=9606 GN=PDGFRB PE=1 SV=1	0.012	3.058	1	1	24	0	1106	123.9	4.98	28.85	1	0	NA	NA	NA	NA	NA	NA	NA	NA	NA	NA	NA	NA	NA	NA	NA	NA	NA	NA	NA	NA	NA	NA	NA	NA	2		PDGFRB	Homo sapiens
Q9NZI8	-8.12218e+18	FALSE	High	IsMasterProtein	Q9NZI8	Insulin-like growth factor 2 mRNA-binding protein 1 OS=Homo sapiens OX=9606 GN=IGF2BP1 PE=1 SV=2	0	305.218	56	32	1739	30	577	63.4	9.2	4936.93	32	0	6.37798e+08	4.90282e+09	1.85228e+09	2.61804e+09	3.91896e+09	7.59227e+08	8.87167e+08	2.23798e+09	1.448e+09	6.48442e+09	6.76957e+09	2.69173e+09	3.67899e+09	4.91834e+09	5.48556e+09	4.35574e+09	5.64186e+09	4.45848e+09	5.12625e+09	4.83054e+09	3.93666e+09	4.65674e+09	4.58127e+09	4.17848e+09	1		IGF2BP1	Homo sapiens
P01889	-8.1209e+18	FALSE	High	IsMasterProtein	P01889	HLA class I histocompatibility antigen, B alpha chain OS=Homo sapiens OX=9606 GN=HLA-B PE=1 SV=3	0	57.707	30	8	88	3	362	40.4	5.85	274.61	8	0	1.6246e+06	5.48526e+06	1.08017e+07	1.07075e+07	3.06236e+06	4.13982e+06	1.48942e+06	3.09147e+06	8359891	6.31517e+06	8759399	9.32388e+06	2.35482e+06	1.35492e+07	1.2705e+07	4784999	5.62185e+06	5.6382e+06	1.75785e+06	4.87305e+06	4.44006e+06	5.56949e+06	7.37599e+06	1.08488e+06	1		HLA-B	Homo sapiens
Q96Q11	-8.11756e+18	FALSE	High	IsMasterProtein	Q96Q11	CCA tRNA nucleotidyltransferase 1, mitochondrial OS=Homo sapiens OX=9606 GN=TRNT1 PE=1 SV=2	0	56.108	33	10	46	10	434	50.1	8.1	114.15	10	0	1.32418e+07	4.31612e+07	43225440	5.11174e+07	3.64169e+07	2.32576e+07	2.07057e+07	3.74015e+07	4.5249e+07	7.27759e+07	5.61482e+07	3.40146e+07	3.86779e+07	4.43728e+07	4.64891e+07	4.82983e+07	6.32284e+07	5.30561e+07	3.92926e+07	3.89154e+07	2.43986e+07	4.58155e+07	4.14526e+07	3.60077e+07	1		TRNT1	Homo sapiens
P98194	-8.11449e+18	FALSE	High	IsMasterProtein	P98194	Calcium-transporting ATPase type 2C member 1 OS=Homo sapiens OX=9606 GN=ATP2C1 PE=1 SV=3	0	28.641	8	5	6	5	919	100.5	6.74	16.9	5	0	NA	NA	NA	NA	NA	NA	3.29325e+06	NA	NA	9.41526e+06	NA	NA	2.95172e+06	5.93937e+06	14392036	NA	1.42152e+06	8573080	6.73502e+06	10852144	5861724	6236188	NA	NA	1		ATP2C1	Homo sapiens
Q7Z794	-8.11389e+18	FALSE	High	None	Q7Z794	Keratin, type II cytoskeletal 1b OS=Homo sapiens OX=9606 GN=KRT77 PE=1 SV=3	0	19.388	5	4	143	0	578	61.9	5.99	418.57	4	0	NA	NA	NA	NA	NA	NA	NA	NA	NA	NA	NA	NA	NA	NA	NA	NA	NA	NA	NA	NA	NA	NA	NA	NA	1		KRT77	Homo sapiens
Q8TAQ2	-8.11271e+18	FALSE	High	IsMasterProtein	Q8TAQ2	SWI/SNF complex subunit SMARCC2 OS=Homo sapiens OX=9606 GN=SMARCC2 PE=1 SV=1	0	97.334	13	14	169	7	1214	132.8	5.69	490.15	14	0	542288	335139	666536	250454	2.45768e+06	766638	2.49858e+06	3.02357e+06	NA	876640	5.60501e+06	2.39205e+06	1.51059e+07	5.77721e+07	23887907	3.54526e+07	1.88718e+07	13870299	5.67514e+07	1.98164e+07	1.23674e+07	5.09065e+07	1.61916e+07	1.80252e+07	1		SMARCC2	Homo sapiens
Q96D05	-8.11072e+18	FALSE	Medium	IsMasterProtein	Q96D05	Protein FAM241B OS=Homo sapiens OX=9606 GN=FAM241B PE=1 SV=1	0.019	2.457	11	1	1	1	121	13.2	11.58	1.85	1	0	NA	NA	NA	NA	NA	NA	NA	NA	NA	NA	NA	NA	NA	NA	NA	NA	NA	NA	NA	NA	NA	NA	NA	NA	1		FAM241B	Homo sapiens
O14641	-8.10967e+18	FALSE	High	IsMasterProtein	O14641	Segment polarity protein dishevelled homolog DVL-2 OS=Homo sapiens OX=9606 GN=DVL2 PE=1 SV=1	0	60.209	20	8	36	8	736	78.9	6.02	122.45	8	0	7.78405e+06	4.27932e+07	3.27286e+07	3.64194e+07	2.83804e+07	7.59978e+06	6.96469e+06	2.60239e+07	2.21539e+07	50289564	31946536	2.06909e+07	3.79238e+07	58635924	3.59591e+07	27618574	5.40109e+07	3.62034e+07	55294141	8.20182e+07	52278038	3.90271e+07	87356661	3.04081e+07	1		DVL2	Homo sapiens
Q01844	-8.10697e+18	FALSE	High	IsMasterProtein	Q01844	RNA-binding protein EWS OS=Homo sapiens OX=9606 GN=EWSR1 PE=1 SV=1	0	99.319	16	10	348	10	656	68.4	9.33	1253.11	10	0	33556544	5.19714e+08	2.43344e+08	124605623	2.83331e+08	2.51062e+07	1.29489e+07	204855474	1.65795e+08	5.20363e+08	5.6421e+08	1.62811e+08	1.08581e+09	1.26857e+09	1.51357e+09	1.35474e+09	1803119860	1.11286e+09	1.42195e+09	1.40109e+09	1.08743e+09	1.22791e+09	1.49723e+09	1.1708e+09	1		EWSR1	Homo sapiens
P80297	-8.10598e+18	FALSE	High	IsMasterProtein	P80297	Metallothionein-1X OS=Homo sapiens OX=9606 GN=MT1X PE=1 SV=1	0	9.607	33	2	16	2	61	6.1	7.96	35.64	2	0	NA	NA	1.73725e+06	681819	1.01604e+06	NA	NA	NA	1.26673e+06	174540	NA	1160618	66587130	38683603	23395418	50665846	36808800	27171672	33864648	50889674	37638128	23499970	28517812	79153764	1		MT1X	Homo sapiens
Q2M2I8	-8.10252e+18	FALSE	High	IsMasterProtein	Q2M2I8	AP2-associated protein kinase 1 OS=Homo sapiens OX=9606 GN=AAK1 PE=1 SV=3	0	9.014	3	2	3	2	961	103.8	6.6	6.45	2	0	NA	NA	NA	NA	NA	NA	NA	NA	NA	NA	NA	NA	NA	NA	NA	NA	NA	NA	NA	NA	NA	NA	NA	NA	1		AAK1	Homo sapiens
Q16576	-8.09781e+18	FALSE	High	IsMasterProtein	Q16576	Histone-binding protein RBBP7 OS=Homo sapiens OX=9606 GN=RBBP7 PE=1 SV=1	0	334.56	71	21	1313	14	425	47.8	5.05	4376.56	21	0	5.65833e+08	1.00776e+09	1.02661e+09	1005381537	1.02488e+09	6.13693e+08	6.08382e+08	1.00655e+09	9.81911e+08	1.26752e+09	1417371721	9.97335e+08	7.40607e+08	1.16595e+09	1.15643e+09	1108230524	1.32643e+09	8.22219e+08	1.12467e+09	1.0729e+09	741484655	982659532	1.08565e+09	9.14925e+08	1		RBBP7	Homo sapiens
Q8WUB8	-8.09587e+18	FALSE	High	IsMasterProtein	Q8WUB8	PHD finger protein 10 OS=Homo sapiens OX=9606 GN=PHF10 PE=1 SV=3	0	20.357	7	3	21	3	498	56	6.62	48.6	3	0	3.81273e+06	4.67831e+06	34227608	2.18907e+07	49332008	27017704	2.09018e+07	9161750	3.29824e+07	23111968	52924981	2.41698e+07	1.11678e+07	37384681	94120611	32071764	10725011	8.75227e+07	57285908	3.33595e+07	14711938	2.52107e+07	40398278	7.81791e+06	1		PHF10	Homo sapiens
Q9UBC1	-8.09055e+18	FALSE	High	None	Q9UBC1	NF-kappa-B inhibitor-like protein 1 OS=Homo sapiens OX=9606 GN=NFKBIL1 PE=1 SV=1	0.009	3.463	2	1	20	0	381	43.2	7.3	37.03	1	0	NA	NA	NA	NA	NA	NA	NA	NA	NA	NA	NA	NA	NA	NA	NA	NA	NA	NA	NA	NA	NA	NA	NA	NA	2		NFKBIL1	Homo sapiens
Q9Y6M1	-8.08518e+18	FALSE	High	IsMasterProtein	Q9Y6M1	Insulin-like growth factor 2 mRNA-binding protein 2 OS=Homo sapiens OX=9606 GN=IGF2BP2 PE=1 SV=2	0	128.465	36	19	281	16	599	66.1	8.46	733.44	19	0	4.2777e+07	814438716	4.94673e+08	4.98796e+08	8.31819e+08	2.85923e+07	6.61345e+07	4.10212e+08	3.05402e+08	1.08438e+09	4.82064e+08	5.06552e+08	1.81429e+08	3.39597e+08	2.52321e+08	2.33417e+08	3.96443e+08	1.92483e+08	3.15793e+08	2.37868e+08	1.92477e+08	250983335	2.2231e+08	1.80674e+08	1		IGF2BP2	Homo sapiens
Q9P0J1	-8.08185e+18	FALSE	High	IsMasterProtein	Q9P0J1	[Pyruvate dehydrogenase [acetyl-transferring]]-phosphatase 1, mitochondrial OS=Homo sapiens OX=9606 GN=PDP1 PE=1 SV=3	0	13.685	10	4	5	4	537	61	6.67	10.58	4	0	983542	3987130	7.03037e+06	6.42111e+06	4273354	1.49172e+06	1.44103e+06	5071267	7.66e+06	6.77903e+06	8.95518e+06	5178976	5.21294e+06	7.89632e+06	9.72411e+06	7372107	4.92227e+06	9132738	8.38037e+06	6490686	4984537	6.56222e+06	9.91253e+06	1.12561e+07	1		PDP1	Homo sapiens
Q7Z7F0	-8.08032e+18	FALSE	High	IsMasterProtein	Q7Z7F0	KH homology domain-containing protein 4 OS=Homo sapiens OX=9606 GN=KHDC4 PE=1 SV=1	0.003	4.819	3	2	6	2	614	64.8	8.73	1.92	2	0	NA	NA	NA	NA	1.03131e+06	NA	NA	NA	NA	NA	NA	NA	717441	1.88779e+06	8279781	4.23399e+06	NA	906357	4.15942e+06	5.47907e+06	2.70782e+06	1.63344e+06	4792919	3.20512e+06	1		KHDC4	Homo sapiens
Q9C091	-8.07683e+18	FALSE	Medium	IsMasterProtein	Q9C091	GREB1-like protein OS=Homo sapiens OX=9606 GN=GREB1L PE=1 SV=2	0.047	1.807	1	1	1	1	1923	214.2	6.62	1.99	1	0	NA	NA	NA	NA	NA	NA	NA	NA	NA	NA	NA	NA	NA	NA	NA	NA	NA	NA	NA	NA	NA	NA	NA	NA	1		GREB1L	Homo sapiens
Q86YS7	-8.07093e+18	FALSE	High	IsMasterProtein	Q86YS7	C2 domain-containing protein 5 OS=Homo sapiens OX=9606 GN=C2CD5 PE=1 SV=1	0	21.331	8	6	17	6	1000	110.4	5.69	35.74	6	0	1.98304e+06	9.28151e+06	4.18406e+06	3.90371e+06	5.02402e+06	505732	1.7033e+06	5.77764e+06	4.53737e+06	9.18718e+06	11219001	9.70455e+06	411747	3.01894e+08	1112298	251979968	7.03313e+06	12413018	5.9944e+06	3.34442e+06	NA	5.8182e+06	3.15458e+06	NA	1		C2CD5	Homo sapiens
Q96E17	-8.07042e+18	FALSE	High	IsMasterProtein	Q96E17	Ras-related protein Rab-3C OS=Homo sapiens OX=9606 GN=RAB3C PE=1 SV=1	0	18.888	20	4	46	1	227	25.9	5.24	117	4	0	NA	NA	2.27216e+06	4304905	3.6404e+06	721748	995085	5310855	5718366	8811590	NA	6102898	NA	NA	NA	NA	4547841	NA	NA	NA	902008	NA	NA	NA	1		RAB3C	Homo sapiens
Q92993	-8.06911e+18	FALSE	Low	IsMasterProtein	Q92993	Histone acetyltransferase KAT5 OS=Homo sapiens OX=9606 GN=KAT5 PE=1 SV=2	0.097	1.289	3	1	1	1	513	58.5	8.48	0	1	0	NA	NA	NA	NA	NA	NA	NA	NA	NA	NA	NA	NA	NA	NA	NA	NA	NA	NA	NA	NA	NA	NA	NA	NA	1		KAT5	Homo sapiens
Q96EL3	-8.06521e+18	FALSE	High	IsMasterProtein	Q96EL3	39S ribosomal protein L53, mitochondrial OS=Homo sapiens OX=9606 GN=MRPL53 PE=1 SV=1	0	41.128	65	5	46	5	112	12.1	8.76	169.31	5	0	251075	290000	3.37095e+06	881953	5.88691e+07	1.41362e+07	1.88362e+06	NA	1.2815e+06	752392	3.4223e+06	2.23329e+06	1.16322e+08	1.23262e+08	1.37776e+08	145197857	1.60829e+08	108629730	1.23894e+08	1.37818e+08	88737723	1.2748e+08	137707749	1.00746e+08	1		MRPL53	Homo sapiens
Q70IA8	-8.05113e+18	FALSE	Low	IsMasterProteinCandidate	Q70IA8	MOB kinase activator 3C OS=Homo sapiens OX=9606 GN=MOB3C PE=1 SV=1	0.056	1.659	3	1	3	1	216	25.6	8.79	0	1	0	2.54093e+06	NA	19278624	NA	NA	2.21362e+06	2.46637e+06	NA	NA	NA	26614406	13275391	NA	NA	NA	NA	55665588	10451507	NA	NA	NA	NA	NA	NA	1		MOB3C	Homo sapiens
O95707	-8.04984e+18	FALSE	High	IsMasterProtein	O95707	Ribonuclease P protein subunit p29 OS=Homo sapiens OX=9606 GN=POP4 PE=1 SV=2	0	19.892	21	4	36	4	220	25.4	10.07	85.1	4	0	8099875	1.7019e+07	8.63609e+06	1.64234e+07	8.5169e+06	2.19224e+07	9.61684e+06	5682170	5.59666e+07	1.69338e+07	4.31319e+07	8.77935e+06	1.64563e+07	2.05445e+07	2.00552e+07	2.40354e+07	2.0499e+07	1.952e+07	2.52404e+07	2.37511e+07	20048966	2.09319e+07	2.8309e+07	2.15837e+07	1		POP4	Homo sapiens
Q5JPH6	-8.04889e+18	FALSE	High	IsMasterProtein	Q5JPH6	Probable glutamate--tRNA ligase, mitochondrial OS=Homo sapiens OX=9606 GN=EARS2 PE=1 SV=2	0	51.111	24	10	121	10	523	58.7	8.76	301.73	10	0	4.85171e+07	8.10474e+07	8.51261e+07	89306037	8.80253e+07	4.49124e+07	4.51112e+07	8.11541e+07	7.54152e+07	1.17872e+08	9.85128e+07	8.57895e+07	1.12292e+09	2.76691e+08	1.15717e+08	9.29164e+07	1.7111e+08	8.52981e+08	3.7311e+08	9.26853e+07	1.14796e+09	343264773	9.01315e+07	8.70344e+08	1		EARS2	Homo sapiens
O15068	-8.04518e+18	FALSE	Low	IsMasterProtein	O15068	Guanine nucleotide exchange factor DBS OS=Homo sapiens OX=9606 GN=MCF2L PE=1 SV=2	0.091	1.322	1	1	1	1	1137	128	6.43	0	1	0	4922231	4326029	7381825	2.65123e+06	1.41584e+06	1823481	5394641	1.62356e+06	NA	NA	4.96266e+06	NA	NA	NA	NA	NA	NA	NA	NA	2.0668e+06	NA	NA	NA	NA	1		MCF2L	Homo sapiens
P07864	-8.04133e+18	FALSE	High	None	P07864	L-lactate dehydrogenase C chain OS=Homo sapiens OX=9606 GN=LDHC PE=1 SV=4	0.001	7.35	4	1	248	0	332	36.3	7.46	691.72	1	0	NA	NA	NA	NA	NA	NA	NA	NA	NA	NA	NA	NA	NA	NA	NA	NA	NA	NA	NA	NA	NA	NA	NA	NA	2		LDHC	Homo sapiens
Q9UID3	-8.0347e+18	FALSE	High	IsMasterProtein	Q9UID3	Vacuolar protein sorting-associated protein 51 homolog OS=Homo sapiens OX=9606 GN=VPS51 PE=1 SV=2	0	44.213	12	7	54	7	782	86	6.47	184.58	7	0	8.83541e+06	1.09017e+07	919107	1.94033e+07	1.25698e+06	7.79925e+06	8.83381e+06	7.04455e+06	4.961e+06	5.52888e+06	8.66379e+06	4.57519e+06	5.77989e+06	9.79714e+06	1.21883e+07	1.11711e+07	2.34557e+07	8293327	10281661	1.35185e+07	6.59503e+06	8.50567e+06	9.93361e+06	7.38588e+06	1		VPS51	Homo sapiens
Q9BT22	-8.03412e+18	FALSE	High	IsMasterProtein	Q9BT22	Chitobiosyldiphosphodolichol beta-mannosyltransferase OS=Homo sapiens OX=9606 GN=ALG1 PE=1 SV=2	0	53.041	22	8	83	8	464	52.5	7.23	216.48	8	0	4442862	1.93101e+08	7.08401e+07	1.52505e+08	1.22662e+08	5.45852e+06	2.59279e+07	54759018	108701925	1.32677e+08	1.49443e+08	9.85739e+07	1.15416e+08	1.89336e+08	2.5845e+08	1.28944e+08	2.2999e+08	1.17718e+08	1.10316e+08	1.83853e+08	1.35944e+08	1.22669e+08	1.17476e+08	132974550	1		ALG1	Homo sapiens
Q92614	-8.02924e+18	FALSE	High	IsMasterProtein	Q92614	Unconventional myosin-XVIIIa OS=Homo sapiens OX=9606 GN=MYO18A PE=1 SV=3	0.001	7.994	1	1	4	1	2054	233	6.3	7.72	1	0	167431	1.46073e+06	200274	448270	NA	NA	479516	NA	654824	NA	1.01774e+06	NA	1.2038e+06	1.74366e+06	1.41232e+06	799687	1.6132e+06	1.22808e+06	1.76112e+06	4808767	1.31846e+06	1.4483e+06	1.39654e+06	2.19418e+06	1		MYO18A	Homo sapiens
Q13131	-8.02789e+18	FALSE	High	IsMasterProtein	Q13131	5'-AMP-activated protein kinase catalytic subunit alpha-1 OS=Homo sapiens OX=9606 GN=PRKAA1 PE=1 SV=4	0	59.098	23	10	88	7	559	64	8.12	227.85	10	0	3.77775e+07	8.53755e+07	7.48844e+07	59035425	8.85703e+07	4.25207e+07	38916343	4.28937e+07	5.10417e+07	7.67081e+07	11902922	8.67666e+07	22329320	6.76016e+07	6.10638e+07	63867087	103492412	5.05939e+07	7.67422e+07	2.7277e+06	4.26287e+07	73950353	3.0413e+07	NA	1		PRKAA1	Homo sapiens
Q9NQE9	-8.02764e+18	FALSE	High	IsMasterProtein	Q9NQE9	Histidine triad nucleotide-binding protein 3 OS=Homo sapiens OX=9606 GN=HINT3 PE=1 SV=1	0.001	6.348	19	2	3	2	182	20.3	6.6	3.4	2	0	NA	NA	NA	NA	NA	NA	NA	NA	NA	NA	NA	NA	10471473	11230278	17818598	13045918	19631702	9994591	14048733	14609518	9560943	10369794	11128706	10647462	1		HINT3	Homo sapiens
Q13257	-8.02699e+18	FALSE	High	IsMasterProtein	Q13257	Mitotic spindle assembly checkpoint protein MAD2A OS=Homo sapiens OX=9606 GN=MAD2L1 PE=1 SV=1	0	76.182	50	11	286	11	205	23.5	5.08	677.34	11	0	3.08198e+08	6.45179e+08	5.30514e+08	6.7333e+08	4.44815e+08	2.2006e+08	3.34606e+08	7.54216e+08	618122049	1.16161e+09	6.00142e+08	8.06051e+08	5.5406e+08	6.62376e+08	1.20458e+09	7.899e+08	1.16299e+09	7.14624e+08	7.0585e+08	8.77434e+08	5.83566e+08	7.35898e+08	1.00733e+09	7.19729e+08	1		MAD2L1	Homo sapiens
Q9UKV3	-8.02435e+18	FALSE	High	IsMasterProtein	Q9UKV3	Apoptotic chromatin condensation inducer in the nucleus OS=Homo sapiens OX=9606 GN=ACIN1 PE=1 SV=2	0	201.849	31	35	451	35	1341	151.8	6.43	1132.57	35	0	3.1456e+08	3.46993e+08	3.354e+08	2.94087e+08	2.99517e+08	1.68857e+08	1.23598e+08	4.16989e+08	2.46473e+08	4.67255e+08	6.05948e+08	2.84633e+08	1.3191e+10	2.17164e+09	2.14202e+09	1.79026e+09	2.16385e+09	1.10927e+10	2320704181	1.7204e+09	5.20063e+09	2.02635e+09	1.84849e+09	9.41942e+09	1		ACIN1	Homo sapiens
P49257	-8.02229e+18	FALSE	High	IsMasterProtein	P49257	Protein ERGIC-53 OS=Homo sapiens OX=9606 GN=LMAN1 PE=1 SV=2	0	196.774	43	20	500	20	510	57.5	6.77	1519.29	20	0	2.65916e+08	4.19685e+08	6.24942e+08	5.41671e+08	4.97283e+08	2.44545e+08	2.52902e+08	5.80221e+08	5.22518e+08	6.83233e+08	7.42531e+08	5.76584e+08	5.17319e+08	686336793	6.5866e+08	6.04748e+08	6.53306e+08	5.81625e+08	6.31626e+08	5.67269e+08	4.01992e+08	5.77074e+08	6.7565e+08	4.88757e+08	1		LMAN1	Homo sapiens
O43760	-8.02182e+18	FALSE	High	IsMasterProtein	O43760	Synaptogyrin-2 OS=Homo sapiens OX=9606 GN=SYNGR2 PE=1 SV=1	0	15.67	17	4	46	4	224	24.8	4.94	115.21	4	0	34018175	74793094	129828584	79020698	80847043	2.6812e+07	1.92606e+07	1.43119e+08	120090026	1.04027e+08	44611308	94834514	132682409	184273330	171288292	174260288	1.17645e+08	139904663	132514758	1.22684e+08	120973683	1.36334e+08	133024971	169581747	1	Acetyl [N-Term]	SYNGR2	Homo sapiens
P02042	-8.02115e+18	FALSE	High	IsMasterProtein	P02042	Hemoglobin subunit delta OS=Homo sapiens OX=9606 GN=HBD PE=1 SV=2	0.01	3.244	6	1	26	1	147	16	8.05	48.01	1	0	8.36142e+06	7139543	13054239	22603752	24359198	9.78021e+06	10751327	NA	27469202	784100	39455352	25501738	NA	53364696	4.13044e+07	33195162	67843328	25708340	54639060	2.70547e+07	2.64683e+07	3.79468e+07	24602342	26387587	1		HBD	Homo sapiens
Q8WWF6	-8.02066e+18	FALSE	High	None	Q8WWF6	DnaJ homolog subfamily B member 3 OS=Homo sapiens OX=9606 GN=DNAJB3 PE=1 SV=1	0	20.187	19	3	14	3	145	16.5	4.94	41.2	3	0	1.29394e+07	301877	16595579	1.89086e+07	19310996	1.22634e+07	1.64728e+07	20873446	22150304	23392954	24878608	2.85538e+07	1.6983e+07	76286387	5.85529e+07	4.99514e+07	5.41506e+07	3.02211e+07	6.45457e+07	5.05309e+07	37766274	6.39078e+07	5.36771e+07	19364340	1		DNAJB3	Homo sapiens
Q9NPE3	-8.01911e+18	FALSE	High	IsMasterProtein	Q9NPE3	H/ACA ribonucleoprotein complex subunit 3 OS=Homo sapiens OX=9606 GN=NOP10 PE=1 SV=1	0	26.874	45	3	14	3	64	7.7	9.99	47.48	3	0	NA	NA	6.77945e+06	3104010	NA	NA	NA	NA	6259250	2.20385e+06	7.60059e+06	2.42689e+06	1.41367e+07	1.71164e+07	2.17183e+07	14312360	20385470	1.77751e+07	20147584	23181714	1.31477e+07	15603938	2.22695e+07	1.62687e+07	1		NOP10	Homo sapiens
Q99832	-8.01291e+18	FALSE	High	IsMasterProtein	Q99832	T-complex protein 1 subunit eta OS=Homo sapiens OX=9606 GN=CCT7 PE=1 SV=2	0	432.787	76	38	2722	38	543	59.3	7.65	7960.62	38	0	2.99949e+09	5.46352e+09	5.78645e+09	6.08009e+09	5.98449e+09	3.34291e+09	3.92847e+09	6.01528e+09	6.0245e+09	7.65481e+09	8.94676e+09	5.76924e+09	4.50592e+09	5.03287e+09	6.90136e+09	6.05172e+09	8.03304e+09	5.25355e+09	5.81986e+09	6.73622e+09	4.85764e+09	5.02656e+09	6.3902e+09	5.05376e+09	1	Acetyl [N-Term]	CCT7	Homo sapiens
Q9UJX4	-8.01173e+18	FALSE	High	IsMasterProtein	Q9UJX4	Anaphase-promoting complex subunit 5 OS=Homo sapiens OX=9606 GN=ANAPC5 PE=1 SV=2	0	114.554	34	18	80	18	755	85	6.87	221.28	18	0	8.90338e+07	1.95889e+08	1.98881e+08	2.31656e+08	1.92131e+08	7.40018e+07	9.62941e+07	1.9848e+08	2.06449e+08	3.6041e+08	305674307	2.16036e+08	1.99847e+08	1.86347e+08	2.77101e+08	2.4776e+08	301205636	2.18323e+08	275838357	2.39951e+08	2.06509e+08	2.3504e+08	2.42893e+08	2.13907e+08	1		ANAPC5	Homo sapiens
Q8TBQ9	-8.0117e+18	FALSE	High	IsMasterProtein	Q8TBQ9	Protein kish-A OS=Homo sapiens OX=9606 GN=TMEM167A PE=1 SV=1	0.003	4.966	25	2	5	2	72	8.1	8.95	11.56	2	0	1.29265e+06	5065124	5.47682e+06	2013769	3.98291e+06	523982	1.80242e+06	2.12527e+06	2.70795e+06	13590728	NA	2649408	30931452	36907516	39019080	31744208	9140988	31418168	78849784	39733960	32398362	39393204	41915956	31974440	1		TMEM167A	Homo sapiens
P51991	-8.00827e+18	FALSE	High	IsMasterProtein	P51991	Heterogeneous nuclear ribonucleoprotein A3 OS=Homo sapiens OX=9606 GN=HNRNPA3 PE=1 SV=2	0	290.162	45	22	1300	17	378	39.6	9.01	4254.46	22	0	7.39945e+07	1.00533e+09	4.48232e+08	4.27045e+08	5.70142e+08	1.0086e+08	1.23872e+08	5.5259e+08	3.77584e+08	1.22497e+09	1.21859e+09	4.99035e+08	3.91889e+09	4711053042	6.02796e+09	5.00958e+09	6.80967e+09	4.51236e+09	5.04903e+09	5.49294e+09	4.24748e+09	4.50536e+09	5.4881e+09	4623237955	1	Acetyl [N-Term]	HNRNPA3	Homo sapiens
Q12840	-8.00563e+18	FALSE	High	IsMasterProtein	Q12840	Kinesin heavy chain isoform 5A OS=Homo sapiens OX=9606 GN=KIF5A PE=1 SV=2	0	120.517	17	16	375	5	1032	117.3	5.9	1105.59	16	0	1.01824e+07	1.89716e+07	1.50644e+07	2.55933e+07	1.40283e+07	9.05281e+06	9.08723e+06	2.01787e+07	1.90981e+07	1.2966e+07	2.14366e+07	1.0327e+07	1.57027e+06	NA	12978671	NA	7.4103e+06	5026657	20111093	12130779	2.09669e+06	6564440	22707702	2.26339e+06	1		KIF5A	Homo sapiens
Q9P0V9	-7.99905e+18	FALSE	High	IsMasterProtein	Q9P0V9	Septin-10 OS=Homo sapiens OX=9606 GN=SEPTIN10 PE=1 SV=2	0	19.844	9	3	79	1	454	52.6	6.8	216.27	3	0	NA	NA	NA	NA	NA	NA	NA	NA	NA	NA	NA	NA	NA	NA	NA	NA	NA	NA	NA	NA	NA	NA	NA	NA	1		SEPTIN10	Homo sapiens
Q9Y6D9	-7.99716e+18	FALSE	High	IsMasterProtein	Q9Y6D9	Mitotic spindle assembly checkpoint protein MAD1 OS=Homo sapiens OX=9606 GN=MAD1L1 PE=1 SV=2	0	43.518	19	11	57	11	718	83	5.92	105.38	11	0	1.13169e+07	1.51459e+07	82774370	1.24491e+07	3.56025e+07	1.67107e+07	1.00123e+07	3.43646e+07	9.9712e+06	3.56346e+07	1.40665e+08	9.86929e+07	9.44852e+07	1.05966e+08	1.65938e+08	1.29031e+08	1.84212e+08	9.36992e+07	1.44663e+08	135810695	8.73471e+07	1.18885e+08	131643536	1.06109e+08	1		MAD1L1	Homo sapiens
P28331	-7.99695e+18	FALSE	High	IsMasterProtein	P28331	NADH-ubiquinone oxidoreductase 75 kDa subunit, mitochondrial OS=Homo sapiens OX=9606 GN=NDUFS1 PE=1 SV=3	0	222.501	54	28	561	28	727	79.4	6.23	1884.22	28	0	2.72201e+08	4.6359e+08	5.57132e+08	5.71759e+08	4.28607e+08	2.46853e+08	2.68455e+08	5.15786e+08	4.6102e+08	7.16149e+08	6.31904e+08	5.30825e+08	6.99689e+08	1.0002e+09	9.35483e+08	8.50484e+08	1.17574e+09	9.05539e+08	1.27741e+09	9.47729e+08	6.85068e+08	9.8124e+08	9.64818e+08	8.36288e+08	1		NDUFS1	Homo sapiens
Q9Y605	-7.99227e+18	FALSE	High	IsMasterProtein	Q9Y605	MORF4 family-associated protein 1 OS=Homo sapiens OX=9606 GN=MRFAP1 PE=1 SV=1	0	23.479	33	3	42	3	127	14.6	4.7	168.47	3	0	NA	NA	NA	1.44033e+06	712960	NA	NA	NA	NA	NA	1.98196e+06	NA	32123488	49882870	150666776	112482550	8.23905e+07	3.18445e+07	2.20678e+07	103244878	2.16831e+07	2.99899e+07	77062612	3.98289e+07	1		MRFAP1	Homo sapiens
P16298	-7.99054e+18	FALSE	High	IsMasterProtein	P16298	Serine/threonine-protein phosphatase 2B catalytic subunit beta isoform OS=Homo sapiens OX=9606 GN=PPP3CB PE=1 SV=2	0	21.671	10	5	70	1	524	59	5.91	181.37	5	0	NA	NA	4.52757e+06	1.5879e+06	6409436	NA	2.5466e+06	5071955	4.80655e+06	2554780	NA	3.4791e+06	NA	NA	NA	NA	NA	NA	8783871	8860999	NA	7600476	4.03738e+06	NA	1		PPP3CB	Homo sapiens
Q96J65	-7.9881e+18	FALSE	Low	IsMasterProtein	Q96J65	Multidrug resistance-associated protein 9 OS=Homo sapiens OX=9606 GN=ABCC12 PE=1 SV=2	0.087	1.345	0	1	7	1	1359	152.2	8.35	9.75	1	0	5786214	14392952	22182272	21081238	24607894	5145641	6.87024e+06	16930576	13777577	21592744	28009774	23224312	NA	NA	NA	NA	1.10931e+06	NA	NA	NA	NA	NA	NA	NA	1		ABCC12	Homo sapiens
Q9H6R0	-7.98715e+18	FALSE	High	IsMasterProtein	Q9H6R0	ATP-dependent RNA helicase DHX33 OS=Homo sapiens OX=9606 GN=DHX33 PE=1 SV=2	0	35.578	16	10	32	10	707	78.8	8.91	54.41	10	0	1.39563e+07	3.28743e+07	3.63462e+07	3.65762e+07	1.68266e+07	2.679e+07	20611503	30983607	1.67594e+07	4.37635e+07	6.0651e+07	32044203	2.66484e+07	2.72941e+07	31970713	3.53294e+07	29401618	2.87463e+07	4.2655e+07	3.50504e+07	3.67227e+07	21106894	3.91881e+07	44858069	1		DHX33	Homo sapiens
Q9BXK5	-7.98464e+18	FALSE	High	IsMasterProtein	Q9BXK5	Bcl-2-like protein 13 OS=Homo sapiens OX=9606 GN=BCL2L13 PE=1 SV=1	0	42.644	18	6	53	6	485	52.7	4.44	179.13	6	0	1.04014e+07	1.79398e+08	2.54179e+07	2.92773e+07	2.16935e+07	8.57014e+07	8.9552e+06	28314024	2.05927e+07	4.49108e+07	6.78074e+07	2.82954e+07	1.64324e+07	33801024	2.40724e+07	2.61821e+07	8399169	3.03227e+07	2.94258e+07	2.07846e+07	1.16916e+07	4.12057e+07	22966100	1.86611e+07	1		BCL2L13	Homo sapiens
Q99958	-7.98442e+18	FALSE	High	None	Q99958	Forkhead box protein C2 OS=Homo sapiens OX=9606 GN=FOXC2 PE=1 SV=1	0	8.581	2	1	8	1	501	53.7	8.5	32.31	1	0	NA	NA	NA	NA	NA	NA	NA	NA	NA	NA	NA	NA	NA	NA	11407847	NA	14286285	2.82526e+06	NA	10740209	2.94846e+06	2230924	11903810	NA	1		FOXC2	Homo sapiens
Q6SZW1	-7.98335e+18	FALSE	High	IsMasterProtein	Q6SZW1	NAD(+) hydrolase SARM1 OS=Homo sapiens OX=9606 GN=SARM1 PE=1 SV=1	0	45.409	16	10	40	10	724	79.3	6.55	75.46	10	0	4.09e+06	1.38376e+07	1.4045e+07	1.37857e+07	8.68069e+06	5.91537e+06	1.38567e+06	1.63691e+07	1.64874e+07	1.3451e+07	7035586	1.32956e+07	6.89167e+06	8.36924e+06	8.62055e+06	1.22114e+07	19283549	8.56632e+06	6.8239e+06	8.11913e+06	6.69441e+06	4.29769e+06	6.15266e+06	8644082	1		SARM1	Homo sapiens
Q8N3Z3	-7.98101e+18	FALSE	High	IsMasterProtein	Q8N3Z3	GTP-binding protein 8 OS=Homo sapiens OX=9606 GN=GTPBP8 PE=1 SV=1	0	16.321	15	4	9	4	284	32.1	9.42	24.52	4	0	34358353	8.48638e+07	68272778	7.42365e+07	66247411	3.42451e+07	2.58773e+07	9.28932e+07	77461554	136591838	1.06675e+06	85390128	3.06132e+06	1.64936e+06	4.68771e+06	5.17205e+06	9.0469e+07	926512	7.48701e+07	1.48087e+06	683666	7.28415e+07	1.97517e+06	829026	1		GTPBP8	Homo sapiens
O43432	-7.97252e+18	FALSE	High	IsMasterProtein	O43432	Eukaryotic translation initiation factor 4 gamma 3 OS=Homo sapiens OX=9606 GN=EIF4G3 PE=1 SV=2	0	223.454	25	34	576	26	1585	176.5	5.38	1473.32	34	0	6.22535e+07	2.51325e+08	2.25809e+08	2.10568e+08	2.0262e+08	8.30142e+07	9.03323e+07	1.95475e+08	1.75319e+08	3.93923e+08	4.126e+08	1.83183e+08	1.28752e+08	1.83962e+08	238029864	1.95589e+08	2.63145e+08	1.84699e+08	2.31489e+08	1.93486e+08	1.18622e+08	1.87684e+08	2.43675e+08	157234385	1		EIF4G3	Homo sapiens
Q9Y2Z4	-7.97157e+18	FALSE	High	IsMasterProtein	Q9Y2Z4	Tyrosine--tRNA ligase, mitochondrial OS=Homo sapiens OX=9606 GN=YARS2 PE=1 SV=2	0	163.101	64	19	284	19	477	53.2	8.98	889.91	19	0	1.19619e+08	3.44765e+08	1.80004e+08	2.7105e+08	2.09901e+08	1.1583e+08	6.62001e+07	180156373	2.88175e+08	2.73674e+08	2.6752e+08	2.41106e+08	1.79203e+08	2.6973e+08	2.03082e+08	1.94252e+08	2.54287e+08	1.51507e+08	2.90037e+08	2.29127e+08	1.3112e+08	2.28259e+08	196027379	1.74067e+08	1		YARS2	Homo sapiens
P61201	-7.97104e+18	FALSE	High	IsMasterProtein	P61201	COP9 signalosome complex subunit 2 OS=Homo sapiens OX=9606 GN=COPS2 PE=1 SV=1	0	156.075	49	21	536	21	443	51.6	5.53	1438.97	21	0	3.03111e+08	7.16864e+08	7.25696e+08	7.2195e+08	6.23761e+08	3.34853e+08	3.48637e+08	7.12387e+08	6.41944e+08	9.00836e+08	9.90331e+08	714724520	5.85355e+08	7.02746e+08	7.59774e+08	7.70771e+08	1.02923e+09	5.86627e+08	9.10865e+08	8.02343e+08	6.1576e+08	7.56767e+08	7.92878e+08	6.27145e+08	1		COPS2	Homo sapiens
Q9Y230	-7.9707e+18	FALSE	High	IsMasterProtein	Q9Y230	RuvB-like 2 OS=Homo sapiens OX=9606 GN=RUVBL2 PE=1 SV=3	0	308.226	63	29	1271	29	463	51.1	5.64	4006.91	29	0	1.18956e+09	2.37934e+09	2.17088e+09	2.37795e+09	2.68534e+09	1.23512e+09	1.37944e+09	2.34945e+09	2.10382e+09	2.94561e+09	3.68057e+09	2.22816e+09	2.51099e+09	3.00234e+09	3.56052e+09	3224763061	4.43245e+09	2.83019e+09	3.08504e+09	3.34518e+09	2.47809e+09	2.87071e+09	3.26201e+09	2.91443e+09	1		RUVBL2	Homo sapiens
P38935	-7.96996e+18	FALSE	High	IsMasterProtein	P38935	DNA-binding protein SMUBP-2 OS=Homo sapiens OX=9606 GN=IGHMBP2 PE=1 SV=3	0	16.347	4	3	12	3	993	109.1	8.97	31.7	3	0	823022	1.92639e+06	4.26179e+06	3.15176e+06	2.64986e+06	425856	535601	3.6783e+06	1.54591e+06	5.29051e+06	4.44333e+06	2.6887e+06	1.96033e+06	1460735	1.80286e+06	3.00334e+06	4.8134e+06	1.95868e+06	2.58578e+06	3.40288e+06	NA	2.49805e+06	2.80071e+06	2.09697e+06	1		IGHMBP2	Homo sapiens
O14974	-7.96868e+18	FALSE	High	IsMasterProtein	O14974	Protein phosphatase 1 regulatory subunit 12A OS=Homo sapiens OX=9606 GN=PPP1R12A PE=1 SV=1	0	102.488	20	17	138	17	1030	115.2	5.4	380.68	17	0	4.71015e+06	2.92228e+07	214532373	2.43864e+07	1.41376e+08	5.18743e+06	1.06205e+07	6.4393e+07	6.15226e+07	3.2199e+07	1.2156e+08	1.67338e+08	1.31846e+08	2.27509e+08	1.95635e+08	2.37696e+08	3.12109e+08	6.85024e+07	2.65024e+08	2.35596e+08	1.25315e+08	2.10279e+08	2.36164e+08	1.2434e+08	1		PPP1R12A	Homo sapiens
P14406	-7.95866e+18	FALSE	High	IsMasterProtein	P14406	Cytochrome c oxidase subunit 7A2, mitochondrial OS=Homo sapiens OX=9606 GN=COX7A2 PE=1 SV=1	0	12.322	28	2	61	2	83	9.4	9.76	172.63	2	0	61197312	1.37118e+08	123553272	144030232	117958476	69369406	51463984	139773972	129332716	131115532	174678984	142994168	73414314	110413988	89306802	96876596	183506344	61184038	115145384	89944316	56263612	132694374	88933654	72139694	1		COX7A2	Homo sapiens
Q9Y5S1	-7.95751e+18	FALSE	Low	IsMasterProtein	Q9Y5S1	Transient receptor potential cation channel subfamily V member 2 OS=Homo sapiens OX=9606 GN=TRPV2 PE=1 SV=1	0.051	1.727	1	1	2	1	764	85.9	5.83	0	1	0	NA	NA	NA	NA	NA	NA	NA	NA	NA	NA	NA	NA	NA	NA	NA	NA	NA	NA	NA	NA	NA	NA	NA	NA	1		TRPV2	Homo sapiens
Q96ME7	-7.95704e+18	FALSE	High	IsMasterProtein	Q96ME7	Zinc finger protein 512 OS=Homo sapiens OX=9606 GN=ZNF512 PE=1 SV=2	0	150.856	41	18	235	18	567	64.6	9.76	715.5	18	0	7.95715e+07	2.17313e+08	1.78905e+08	2.18414e+08	2.16803e+08	6.28791e+07	5.2296e+07	1.69809e+08	2.00238e+08	2.16199e+08	2.72265e+08	2.21998e+08	88663669	2.16264e+08	1.93617e+08	1.6554e+08	2.23319e+08	1.62343e+08	2.81117e+08	1.95249e+08	1.08223e+08	1.92218e+08	1.69258e+08	1.61302e+08	1		ZNF512	Homo sapiens
A8MWX3	-7.95466e+18	FALSE	High	None	A8MWX3	Putative WAS protein family homolog 4 OS=Homo sapiens OX=9606 GN=WASH4P PE=5 SV=1	0.008	3.554	2	1	1	1	477	51.6	6.67	2.13	1	0	NA	NA	NA	NA	NA	NA	NA	NA	NA	NA	NA	NA	NA	NA	NA	NA	NA	NA	NA	NA	NA	NA	NA	NA	1		WASH4P	Homo sapiens
Q8WYB5	-7.95406e+18	FALSE	High	IsMasterProteinRejected	Q8WYB5	Histone acetyltransferase KAT6B OS=Homo sapiens OX=9606 GN=KAT6B PE=1 SV=3	0	8.261	1	2	6	0	2073	231.2	5.96	9.99	2	0	NA	NA	NA	NA	NA	NA	NA	NA	NA	NA	NA	NA	NA	NA	NA	NA	NA	NA	NA	NA	NA	NA	NA	NA	0		KAT6B	Homo sapiens
Q15067	-7.95269e+18	FALSE	High	IsMasterProtein	Q15067	Peroxisomal acyl-coenzyme A oxidase 1 OS=Homo sapiens OX=9606 GN=ACOX1 PE=1 SV=3	0	104.305	38	17	118	17	660	74.4	8.16	320.09	17	0	3.49553e+07	8.87411e+07	7.97015e+07	1.09492e+08	9.93654e+07	3.33653e+07	2.9161e+07	1.11244e+08	1.13304e+08	1.14819e+08	1.21745e+08	6.91365e+07	1.04332e+08	1.1054e+08	1.63003e+08	1.55703e+08	1.9364e+08	1.09976e+08	7.85809e+07	1.37079e+08	1.01841e+08	9.65463e+07	1.48417e+08	9.75931e+07	1		ACOX1	Homo sapiens
O15315	-7.95221e+18	FALSE	Medium	IsMasterProtein	O15315	DNA repair protein RAD51 homolog 2 OS=Homo sapiens OX=9606 GN=RAD51B PE=1 SV=2	0.019	2.451	3	1	2	1	384	42.2	5.69	1.87	1	0	NA	NA	NA	NA	NA	NA	NA	NA	NA	NA	NA	NA	NA	NA	NA	NA	NA	NA	NA	NA	NA	NA	NA	NA	1		RAD51B	Homo sapiens
Q5HYI7	-7.9508e+18	FALSE	High	IsMasterProtein	Q5HYI7	Metaxin-3 OS=Homo sapiens OX=9606 GN=MTX3 PE=1 SV=2	0.002	5.387	7	2	4	2	312	35.1	7.8	0	2	0	NA	NA	NA	NA	NA	NA	NA	NA	NA	NA	NA	NA	NA	24473904	6.10581e+06	29776028	NA	NA	NA	NA	NA	NA	NA	19230262	1		MTX3	Homo sapiens
Q9H223	-7.9465e+18	FALSE	High	IsMasterProtein	Q9H223	EH domain-containing protein 4 OS=Homo sapiens OX=9606 GN=EHD4 PE=1 SV=1	0	111.568	43	22	187	17	541	61.1	6.76	498.64	22	0	1.0513e+08	2.29676e+08	2.10764e+08	2.10743e+08	2.22052e+08	1.18919e+08	7.5225e+07	2.19495e+08	2.21522e+08	3.22862e+08	3.42685e+08	2.45323e+08	2.44961e+08	3.45608e+08	3.92487e+08	3.06611e+08	3.33649e+08	3.28115e+08	281654724	2.80915e+08	2.13753e+08	204490474	3.69081e+08	287864832	1	Acetyl [N-Term]	EHD4	Homo sapiens
Q96GA3	-7.94544e+18	FALSE	High	IsMasterProtein	Q96GA3	Protein LTV1 homolog OS=Homo sapiens OX=9606 GN=LTV1 PE=1 SV=1	0	55.44	28	11	81	11	475	54.8	4.91	206.74	11	0	2.24998e+07	8.01959e+07	1.10017e+08	44846503	108448516	29180981	32868431	8.06205e+07	1.03384e+08	7.22788e+07	8.52053e+07	9.1303e+07	7.03331e+07	7.216e+07	1.29682e+08	9.66719e+07	1.91649e+08	5.64845e+07	5.74992e+07	1.20322e+08	6.72552e+07	4.68528e+07	1.31168e+08	2.56341e+08	1		LTV1	Homo sapiens
Q9BSU3	-7.94211e+18	FALSE	High	None	Q9BSU3	N-alpha-acetyltransferase 11 OS=Homo sapiens OX=9606 GN=NAA11 PE=1 SV=3	0	29.824	19	5	81	5	229	26	5.17	138.78	5	0	41007021	6.97379e+07	8.34795e+07	51041127	7.11991e+07	2.848e+07	2.39759e+07	9.1603e+07	7.38809e+07	1.16888e+08	7.93389e+07	6.38911e+07	2.69437e+08	2.37534e+08	3.85869e+08	3.59566e+08	481010093	354454034	2.9914e+08	372450613	3.08463e+08	2.52534e+08	3.70821e+08	339520643	1		NAA11	Homo sapiens
Q9UH92	-7.93251e+18	FALSE	High	IsMasterProtein	Q9UH92	Max-like protein X OS=Homo sapiens OX=9606 GN=MLX PE=1 SV=2	0.001	6.548	9	2	2	2	298	33.3	8.06	2.03	2	0	NA	NA	1.69533e+06	1.43913e+06	NA	NA	NA	2.58446e+06	NA	NA	NA	NA	NA	NA	NA	NA	1.18457e+06	NA	NA	2.1956e+06	1.07578e+06	NA	NA	NA	1		MLX	Homo sapiens
Q96DZ1	-7.93054e+18	FALSE	High	IsMasterProtein	Q96DZ1	Endoplasmic reticulum lectin 1 OS=Homo sapiens OX=9606 GN=ERLEC1 PE=1 SV=1	0.004	4.561	2	1	1	1	483	54.8	6.28	2.43	1	0	NA	NA	NA	NA	NA	NA	NA	NA	NA	NA	NA	NA	NA	NA	NA	NA	NA	NA	NA	NA	NA	NA	NA	NA	1		ERLEC1	Homo sapiens
Q9UKG1	-7.92675e+18	FALSE	High	IsMasterProtein	Q9UKG1	DCC-interacting protein 13-alpha OS=Homo sapiens OX=9606 GN=APPL1 PE=1 SV=1	0	89.939	26	14	171	14	709	79.6	5.41	393.42	14	0	2.59432e+07	1.01142e+08	5.73772e+07	9.28454e+07	8.79225e+07	3.74006e+07	3.84073e+07	9.27428e+07	5.47359e+07	1.55041e+08	1.29451e+08	8.20956e+07	1.07711e+08	1.51748e+08	9.90816e+07	1.24334e+08	1.3634e+08	1.84102e+08	1.31626e+08	1.20082e+08	1.89335e+08	1.34991e+08	1.21665e+08	1.20447e+08	1		APPL1	Homo sapiens
Q96JN8	-7.92529e+18	FALSE	High	IsMasterProtein	Q96JN8	Neuralized-like protein 4 OS=Homo sapiens OX=9606 GN=NEURL4 PE=1 SV=2	0.01	3.311	1	1	2	1	1562	166.8	5.86	4.29	1	0	NA	NA	NA	NA	NA	NA	NA	NA	NA	NA	NA	NA	NA	NA	NA	NA	NA	NA	NA	NA	NA	NA	NA	NA	1		NEURL4	Homo sapiens
A5A3E0	-7.9195e+18	FALSE	High	None	A5A3E0	POTE ankyrin domain family member F OS=Homo sapiens OX=9606 GN=POTEF PE=1 SV=2	0	86.86	7	7	1283	0	1075	121.4	6.2	3929.69	7	0	NA	NA	NA	NA	NA	NA	NA	NA	NA	NA	NA	NA	NA	NA	NA	NA	NA	NA	NA	NA	NA	NA	NA	NA	0		POTEF	Homo sapiens
Q8NCK3	-7.91914e+18	FALSE	Medium	None	Q8NCK3	Zinc finger protein 485 OS=Homo sapiens OX=9606 GN=ZNF485 PE=1 SV=1	0.012	3.04	2	1	6	1	441	50.2	9.6	11.2	1	0	3337105	718289	4.94962e+06	NA	2.01793e+06	314776	127661	1.91216e+06	2.4936e+06	690402	1616641	5.28302e+06	26758290	1.1982e+07	14596300	50892280	16387245	3.51422e+06	49295317	52581796	2.79796e+07	29061628	45384725	1.52331e+07	1		ZNF485	Homo sapiens
Q9NWV4	-7.9181e+18	FALSE	High	IsMasterProtein	Q9NWV4	CXXC motif containing zinc binding protein OS=Homo sapiens OX=9606 GN=CZIB PE=1 SV=1	0	32.625	32	4	29	4	160	18	5.01	97.08	4	0	1.47956e+06	NA	8448202	NA	NA	4.19915e+06	692165	6224909	NA	1.52201e+06	6.86688e+06	2.29349e+06	48958447	9.26315e+07	111519909	91297306	1.2526e+08	85936451	105914589	120864895	1.41521e+08	91834470	128766103	57473232	1		CZIB	Homo sapiens
P53801	-7.9172e+18	FALSE	High	IsMasterProtein	P53801	Pituitary tumor-transforming gene 1 protein-interacting protein OS=Homo sapiens OX=9606 GN=PTTG1IP PE=1 SV=1	0.009	3.461	8	2	5	2	180	20.3	8.79	3.68	2	0	5652343	2.19598e+06	11620293	NA	3.59592e+06	9.90103e+06	1.34294e+07	12981716	2.70427e+06	12120768	NA	NA	4.74047e+07	52548095	23039004	65389418	21852688	15338550	27804094	55856356	17129036	21463134	60816798	52214351	1		PTTG1IP	Homo sapiens
Q9C030	-7.91234e+18	FALSE	High	IsMasterProtein	Q9C030	Tripartite motif-containing protein 6 OS=Homo sapiens OX=9606 GN=TRIM6 PE=1 SV=1	0.005	4.171	2	1	10	1	488	56.4	7.55	16.69	1	0	303442695	640114134	590667704	602423210	690727500	342743609	316091668	644220306	598254214	824793272	925633392	617018186	405154751	499176144	548705676	515421722	719798814	465478917	507352033	568735072	403100084	471008981	515187702	480354020	1		TRIM6	Homo sapiens
P38405	-7.90561e+18	FALSE	High	None	P38405	Guanine nucleotide-binding protein G(olf) subunit alpha OS=Homo sapiens OX=9606 GN=GNAL PE=1 SV=1	0	18.275	8	3	35	2	381	44.3	6.65	94.7	3	0	1.24321e+07	27665380	25513243	26008782	2.01649e+07	11508856	1.3974e+07	31057904	2.83698e+07	3.67691e+07	36915139	2.51527e+07	11910606	20358188	28303350	20232898	3.91235e+07	1.58888e+07	3.00531e+07	31002774	1.31207e+07	34059814	3.06131e+07	1.61868e+07	1		GNAL	Homo sapiens
Q9Y680	-7.89769e+18	FALSE	High	IsMasterProtein	Q9Y680	Peptidyl-prolyl cis-trans isomerase FKBP7 OS=Homo sapiens OX=9606 GN=FKBP7 PE=1 SV=2	0.001	6.188	7	1	9	1	222	25.8	6.32	29.47	1	0	NA	NA	NA	NA	NA	NA	NA	NA	NA	NA	NA	NA	6.87912e+06	4556530	8201248	6.71894e+06	9811852	8666439	5.79975e+06	8545925	5.56071e+06	4194317	9457060	7.7819e+06	1		FKBP7	Homo sapiens
A6NKD9	-7.89258e+18	FALSE	High	IsMasterProtein	A6NKD9	Coiled-coil domain-containing protein 85C OS=Homo sapiens OX=9606 GN=CCDC85C PE=1 SV=1	0.002	5.2	5	2	9	2	419	45.2	6.96	19.51	2	0	NA	NA	NA	NA	898435	11226912	17162548	659345	NA	NA	NA	NA	NA	2.26287e+06	9357123	7.69553e+06	11250118	2.10741e+06	NA	8059047	NA	NA	8726656	5.51659e+06	1		CCDC85C	Homo sapiens
Q13347	-7.89069e+18	FALSE	High	IsMasterProtein	Q13347	Eukaryotic translation initiation factor 3 subunit I OS=Homo sapiens OX=9606 GN=EIF3I PE=1 SV=1	0	237.199	81	19	966	19	325	36.5	5.64	3320.93	19	0	8.41488e+08	1.62916e+09	1.55372e+09	1.47396e+09	1.54242e+09	9.13986e+08	9.64012e+08	1.75355e+09	1.67357e+09	2.66065e+09	2.80885e+09	1.54073e+09	1.48383e+09	1.39115e+09	2.43076e+09	2191441575	2.7239e+09	1.93096e+09	1.33737e+09	2.25092e+09	1.58073e+09	1.35714e+09	2.21171e+09	1.64981e+09	1		EIF3I	Homo sapiens
Q96JD6	-7.88949e+18	FALSE	High	None	Q96JD6	1,5-anhydro-D-fructose reductase OS=Homo sapiens OX=9606 GN=AKR1E2 PE=1 SV=2	0.008	3.579	3	1	11	1	320	36.6	7.49	28.17	1	0	18974682	3.72775e+07	37048572	4.14045e+07	30064876	2.20232e+07	2.63533e+07	3.51308e+07	41822473	47377572	49903964	32851208	40460736	52007504	52102896	49936496	62425848	47131220	53082452	51391100	40146768	45290828	48341988	45507448	1		AKR1E2	Homo sapiens
Q5T035	-7.88615e+18	FALSE	High	None	Q5T035	Putative uncharacterized protein C9orf129 OS=Homo sapiens OX=9606 GN=C9orf129 PE=4 SV=1	0	20.867	12	2	39	2	196	20.7	7.33	128.4	2	0	1.54634e+07	74005792	5.73186e+07	43492256	61918506	16081842	1.64151e+07	5.74789e+07	4.64984e+07	1.05115e+08	124108846	47382122	3.65615e+06	9578444	16723729	12287909	28493820	2.68808e+07	16751379	1.00576e+06	1.8537e+07	16905798	25181892	21149040	1		C9orf129	Homo sapiens
Q7KZ85	-7.88341e+18	FALSE	High	IsMasterProtein	Q7KZ85	Transcription elongation factor SPT6 OS=Homo sapiens OX=9606 GN=SUPT6H PE=1 SV=2	0	382.707	35	51	523	51	1726	198.9	4.91	1496.8	51	0	2.50091e+08	5.67334e+08	5.25164e+08	5.77467e+08	5.62915e+08	2.35234e+08	3.80627e+08	6.83715e+08	5.63352e+08	6.73752e+08	694482007	5.30263e+08	6.79284e+08	9.42543e+08	1.06008e+09	7.78433e+08	1.09736e+09	8.76661e+08	1.17e+09	9.7856e+08	7.93209e+08	9.48754e+08	1.1218e+09	7.4901e+08	1		SUPT6H	Homo sapiens
Q8IYQ7	-7.88134e+18	FALSE	High	IsMasterProtein	Q8IYQ7	Threonine synthase-like 1 OS=Homo sapiens OX=9606 GN=THNSL1 PE=1 SV=2	0	55.363	17	10	42	10	743	83	7.12	74.68	10	0	3.66883e+07	5.07972e+07	52434205	49728475	5.57945e+07	28158890	3.91254e+07	5.29911e+07	3.53836e+07	7.89645e+07	6.60719e+07	5.88715e+07	2.88416e+08	3.41311e+08	435491606	369417499	4.71764e+08	374685436	367744481	3.51096e+08	3.04519e+08	298702114	3.74178e+08	3.29688e+08	1		THNSL1	Homo sapiens
Q8N859	-7.87653e+18	FALSE	Medium	None	Q8N859	Zinc finger protein 713 OS=Homo sapiens OX=9606 GN=ZNF713 PE=2 SV=1	0.015	2.745	2	1	2	0	430	50.1	6.98	1.68	1	0	NA	NA	NA	NA	NA	NA	NA	NA	NA	NA	NA	NA	NA	NA	NA	NA	NA	NA	NA	NA	NA	NA	NA	NA	4		ZNF713	Homo sapiens
A6NHL2	-7.87377e+18	FALSE	High	IsMasterProtein	A6NHL2	Tubulin alpha chain-like 3 OS=Homo sapiens OX=9606 GN=TUBAL3 PE=1 SV=2	0	43.787	12	6	697	1	446	49.9	6.05	1643.38	6	0	2.45103e+06	8.12209e+06	3.63155e+06	6.73075e+06	1364920	1.42582e+06	NA	3844547	4.15442e+06	18001963	1.00336e+07	5.83917e+06	53316744	80912424	5.49461e+07	52955936	75847496	50057708	73269976	51087976	45409296	61874592	56518616	61088436	1		TUBAL3	Homo sapiens
Q14061	-7.86642e+18	FALSE	High	IsMasterProtein	Q14061	Cytochrome c oxidase copper chaperone OS=Homo sapiens OX=9606 GN=COX17 PE=1 SV=2	0.009	3.429	21	1	1	1	63	6.9	7.24	2.3	1	0	NA	NA	NA	NA	NA	NA	NA	NA	NA	NA	NA	NA	NA	NA	NA	NA	NA	NA	NA	NA	NA	NA	NA	NA	1		COX17	Homo sapiens
Q6ZMI0	-7.85896e+18	FALSE	High	IsMasterProtein	Q6ZMI0	Protein phosphatase 1 regulatory subunit 21 OS=Homo sapiens OX=9606 GN=PPP1R21 PE=1 SV=1	0.001	5.997	3	1	2	1	780	88.3	6.84	5.74	1	0	NA	NA	NA	4.03907e+06	NA	NA	NA	1.20742e+06	NA	NA	NA	NA	NA	NA	NA	NA	NA	NA	NA	NA	NA	NA	NA	NA	1		PPP1R21	Homo sapiens
Q9HAB8	-7.85831e+18	FALSE	High	IsMasterProtein	Q9HAB8	Phosphopantothenate--cysteine ligase OS=Homo sapiens OX=9606 GN=PPCS PE=1 SV=2	0	19.782	18	6	34	6	311	34	6.71	43.62	6	0	2.43627e+07	4.59377e+07	5.98419e+07	5.1944e+07	63673213	2.77293e+07	1.37246e+07	57938214	69651011	3.18157e+07	71239086	6.13612e+07	2.71418e+07	5.18417e+07	3.55341e+07	4.32046e+07	7.72486e+07	3.63679e+07	72037665	4.99295e+07	3.45786e+07	6.58901e+07	5.25039e+07	4.09684e+07	1		PPCS	Homo sapiens
Q9Y5B8	-7.85717e+18	FALSE	High	IsMasterProtein	Q9Y5B8	Nucleoside diphosphate kinase 7 OS=Homo sapiens OX=9606 GN=NME7 PE=1 SV=1	0	34.386	32	9	30	9	376	42.5	6.47	68.75	9	0	4.99276e+07	2.09901e+08	6.60496e+07	5.82983e+07	1.81773e+08	5.80376e+07	6.58074e+07	1.95766e+08	4.72059e+07	69104020	64654491	1.81952e+08	1.01596e+08	3.2672e+07	2.2081e+08	1.28327e+08	2.31636e+08	39309129	1.24417e+08	168706694	2.60456e+07	2.5081e+07	1.4076e+08	22067094	1		NME7	Homo sapiens
A0A0B4J2A2	-7.85279e+18	FALSE	High	None	A0A0B4J2A2	Peptidyl-prolyl cis-trans isomerase A-like 4C OS=Homo sapiens OX=9606 GN=PPIAL4C PE=2 SV=1	0	9.213	12	3	172	2	164	18.1	9.22	352.09	3	0	30132382	8.98624e+07	6.5046e+07	89463507	2.70505e+07	3.17884e+07	4.60681e+07	2.53238e+07	81384374	56919340	8.3524e+07	6.19616e+07	8.93125e+09	2854554359	2454482556	2.10241e+09	3036906544	7946872188	3640328624	2476267104	10583270384	2.93458e+09	2.51932e+09	6078061960	1		PPIAL4C	Homo sapiens
P52435	-7.85057e+18	FALSE	High	IsMasterProtein	P52435	DNA-directed RNA polymerase II subunit RPB11-a OS=Homo sapiens OX=9606 GN=POLR2J PE=1 SV=1	0.009	3.469	9	1	2	1	117	13.3	5.86	3.95	1	0	NA	NA	NA	NA	NA	NA	NA	3.42055e+06	NA	NA	1.12759e+06	1.49407e+06	4.16336e+06	NA	NA	8393362	9158923	4.05908e+06	8.00421e+06	7997389	4.9597e+06	4477147	6786355	5.40488e+06	1		POLR2J	Homo sapiens
Q96P16	-7.84937e+18	FALSE	High	IsMasterProtein	Q96P16	Regulation of nuclear pre-mRNA domain-containing protein 1A OS=Homo sapiens OX=9606 GN=RPRD1A PE=1 SV=1	0	93.061	41	11	131	8	312	35.7	7.55	426.08	11	0	1.78194e+06	7.44221e+06	10797140	6.84693e+06	1.0724e+07	2.00084e+06	3.14993e+06	6.42315e+06	8.45988e+06	15414089	1.36101e+07	8.55227e+06	1.77216e+08	1.46466e+08	1.90625e+08	2.40339e+08	248553242	1.79032e+08	1.52747e+08	1.89427e+08	1.16373e+08	124345241	206906216	181737450	1		RPRD1A	Homo sapiens
Q16775	-7.84856e+18	FALSE	High	IsMasterProtein	Q16775	Hydroxyacylglutathione hydrolase, mitochondrial OS=Homo sapiens OX=9606 GN=HAGH PE=1 SV=2	0	47.724	30	7	70	7	308	33.8	8.12	164.33	7	0	8.22182e+06	13272653	1.67732e+07	1.10732e+07	2.28031e+07	9253950	1.10329e+07	1.90762e+07	1.04889e+07	2.36516e+07	8.66795e+06	4.93391e+06	78837943	1.25536e+08	139491409	101612906	159583204	9.49234e+07	145303384	1.11742e+08	88065880	117905538	1.07373e+08	1.08901e+08	1		HAGH	Homo sapiens
P35270	-7.84834e+18	FALSE	High	IsMasterProtein	P35270	Sepiapterin reductase OS=Homo sapiens OX=9606 GN=SPR PE=1 SV=1	0	46.983	40	9	116	9	261	28	8.05	362.6	9	0	2.10049e+07	2.29945e+08	1.69896e+08	3.00694e+07	9.6842e+07	1.98305e+07	2.08582e+07	7.16488e+07	6.98242e+07	241475824	3.81486e+08	8.90307e+07	9.36198e+07	117458609	7.80161e+07	1.16421e+08	1.31248e+08	6.63191e+07	7.74391e+07	9.17257e+07	7.24382e+07	6.26991e+07	7.19921e+07	8.5518e+07	1		SPR	Homo sapiens
Q8NE71	-7.8456e+18	FALSE	High	IsMasterProtein	Q8NE71	ATP-binding cassette sub-family F member 1 OS=Homo sapiens OX=9606 GN=ABCF1 PE=1 SV=2	0	224.731	34	25	548	25	845	95.9	6.8	1731.19	25	0	2.65404e+08	5.6931e+08	626859784	6.27083e+08	5.90038e+08	2.70513e+08	3.64539e+08	6.33581e+08	5.96285e+08	8.28373e+08	9.94785e+08	616728450	9.53544e+08	1.13671e+09	1.02296e+09	9.34225e+08	1.6548e+09	2.27089e+09	1.30701e+09	1042770465	9.30323e+08	1.08689e+09	1.0877e+09	1.01775e+09	1		ABCF1	Homo sapiens
Q9NVG8	-7.8414e+18	FALSE	High	IsMasterProtein	Q9NVG8	TBC1 domain family member 13 OS=Homo sapiens OX=9606 GN=TBC1D13 PE=1 SV=3	0	34.894	25	8	72	8	400	46.5	5.24	136.08	8	0	2.13833e+07	7.0043e+07	5.41275e+07	57484237	4.03258e+07	1.5673e+07	1.88187e+07	4.37102e+07	5.733e+07	8.8559e+07	120016879	4.87005e+07	1.39468e+08	151840976	181574342	1.82013e+08	2.14377e+08	130625963	1.4197e+08	1.73253e+08	9.70882e+07	1.24653e+08	193327473	1.47189e+08	1		TBC1D13	Homo sapiens
O43182	-7.84004e+18	FALSE	Medium	IsMasterProtein	O43182	Rho GTPase-activating protein 6 OS=Homo sapiens OX=9606 GN=ARHGAP6 PE=1 SV=3	0.048	1.77	2	1	2	1	974	105.9	7.36	1.65	1	0	NA	427252	NA	NA	NA	NA	NA	NA	NA	229380	NA	NA	11563399	12034836	9762156	8553075	NA	8569722	14310741	8668187	7.98435e+06	9893131	10304645	1.0408e+07	1		ARHGAP6	Homo sapiens
P19387	-7.82951e+18	FALSE	High	IsMasterProtein	P19387	DNA-directed RNA polymerase II subunit RPB3 OS=Homo sapiens OX=9606 GN=POLR2C PE=1 SV=2	0	44.847	35	5	31	5	275	31.4	4.92	98.89	5	0	1.90237e+07	3.76918e+07	2.73678e+07	33943941	2.48133e+07	1.93445e+07	2.22657e+06	3.62061e+07	3.26859e+07	1.10473e+07	5.73476e+06	3.55465e+07	2.39727e+07	2.2307e+07	5.32677e+07	5.20256e+07	1.01669e+08	38442888	20170022	4.77955e+07	1.63372e+07	1.60693e+07	4.66823e+07	3.87212e+07	1		POLR2C	Homo sapiens
O75976	-7.82909e+18	FALSE	High	IsMasterProtein	O75976	Carboxypeptidase D OS=Homo sapiens OX=9606 GN=CPD PE=1 SV=2	0	36.845	7	8	36	8	1380	152.8	6.05	72.83	8	0	1.51613e+06	1.37026e+07	2.03014e+07	1.18046e+07	9.18049e+06	3.97496e+06	5.66537e+06	1.95938e+07	2.1498e+07	1.33116e+07	1.08122e+07	1.72533e+07	6.88779e+07	7.93264e+07	6.92799e+07	8335029	34789612	9.11555e+07	9.5265e+07	30077708	7.90923e+07	9.01911e+07	57948468	8.16957e+07	1		CPD	Homo sapiens
Q9H9L3	-7.82553e+18	FALSE	High	IsMasterProtein	Q9H9L3	Interferon-stimulated 20 kDa exonuclease-like 2 OS=Homo sapiens OX=9606 GN=ISG20L2 PE=1 SV=1	0	24.88	16	4	11	4	353	39.1	9.94	32.58	4	0	3.23328e+06	6.88636e+06	8906588	9.23298e+06	4.45351e+06	3.73183e+06	4.71181e+06	4.42751e+06	1.18538e+07	1.31514e+07	1.38127e+07	9.9166e+06	1.65189e+06	728632	NA	1493457	2896860	4.02613e+06	1.99226e+06	1.26937e+06	1987454	NA	5.37056e+06	2.65125e+06	1		ISG20L2	Homo sapiens
O15182	-7.82479e+18	FALSE	High	IsMasterProtein	O15182	Centrin-3 OS=Homo sapiens OX=9606 GN=CETN3 PE=1 SV=2	0.002	5.734	7	1	2	1	167	19.5	4.74	6.27	1	0	NA	NA	NA	NA	NA	NA	NA	NA	NA	NA	NA	NA	NA	1.55034e+06	5.17999e+06	5430691	6.572e+06	NA	NA	1.7268e+06	NA	NA	NA	2.39913e+06	1		CETN3	Homo sapiens
P63165	-7.82459e+18	FALSE	High	IsMasterProtein	P63165	Small ubiquitin-related modifier 1 OS=Homo sapiens OX=9606 GN=SUMO1 PE=1 SV=1	0	21.784	42	5	111	5	101	11.6	5.52	258.25	5	0	3.50571e+07	1.16746e+08	1.05355e+08	1.07952e+08	1.64516e+08	36002689	5.94536e+07	8.24267e+07	1.07676e+08	9.28836e+07	1.86508e+08	1.48662e+08	357309327	6.01993e+08	588637795	6.00853e+08	835417116	4.33779e+08	763259114	689876400	392439184	690364176	671568624	3.69855e+08	1		SUMO1	Homo sapiens
Q53GS9	-7.82452e+18	FALSE	High	IsMasterProtein	Q53GS9	U4/U6.U5 tri-snRNP-associated protein 2 OS=Homo sapiens OX=9606 GN=USP39 PE=1 SV=2	0	173.499	44	21	456	20	565	65.3	8.91	1332.88	21	0	5.59474e+08	9.10678e+08	7.79249e+08	8.52521e+08	7.64219e+08	5.62739e+08	5.42342e+08	1.07741e+09	8.58967e+08	1.03907e+09	1.10938e+09	8.83495e+08	6.27863e+08	6.89814e+08	6.90274e+08	6.71349e+08	8.06863e+08	5.80941e+08	6.98552e+08	6.39046e+08	5.06225e+08	6.87731e+08	6.24134e+08	640778674	1		USP39	Homo sapiens
Q96EL2	-7.82144e+18	FALSE	High	IsMasterProtein	Q96EL2	28S ribosomal protein S24, mitochondrial OS=Homo sapiens OX=9606 GN=MRPS24 PE=1 SV=1	0	70.882	50	6	56	6	167	19	9.38	178.75	6	0	8.49148e+07	1.04368e+08	1.61029e+08	1.30812e+08	154659100	1.18514e+08	8.58808e+07	1.8895e+08	100697444	1.91497e+08	2.37237e+08	9.87464e+07	5.16039e+07	1.23864e+08	1.06191e+08	1.11445e+08	101003474	84745974	1.29251e+08	1.5015e+08	8.02603e+07	1.01589e+08	1.03455e+08	1.11509e+08	1		MRPS24	Homo sapiens
Q7RTS7	-7.82009e+18	FALSE	High	None	Q7RTS7	Keratin, type II cytoskeletal 74 OS=Homo sapiens OX=9606 GN=KRT74 PE=1 SV=2	0	12.183	6	3	50	1	529	57.8	7.71	106.49	3	0	8747067	NA	12316870	17850124	12782849	8349790	8.08816e+06	15488537	NA	NA	NA	NA	24442844	17161546	NA	12993747	9281587	NA	NA	NA	NA	NA	NA	10579182	1		KRT74	Homo sapiens
Q8WW22	-7.81637e+18	FALSE	Medium	IsMasterProtein	Q8WW22	DnaJ homolog subfamily A member 4 OS=Homo sapiens OX=9606 GN=DNAJA4 PE=1 SV=1	0.04	1.95	2	1	1	1	397	44.8	7.59	0	1	0	8525026	32719738	44862412	42028264	47993284	11014154	24002204	33706268	42210752	49258552	63941072	37645580	64604908	54280736	123674144	85367760	142306640	79582080	61680300	89523304	62829880	48727560	93064664	67590976	1		DNAJA4	Homo sapiens
Q01826	-7.8155e+18	FALSE	High	None	Q01826	DNA-binding protein SATB1 OS=Homo sapiens OX=9606 GN=SATB1 PE=1 SV=1	0.001	6.279	2	2	3	2	763	85.9	6.54	6.4	2	0	NA	7.06858e+06	10936523	6.86453e+06	10985726	NA	3.73917e+06	7936583	1.04232e+07	6221290	NA	15225860	9391702	4574607	82419292	17044332	19915516	NA	6620655	NA	2.1026e+06	5405396	NA	11647268	1		SATB1	Homo sapiens
Q99543	-7.8114e+18	FALSE	High	IsMasterProtein	Q99543	DnaJ homolog subfamily C member 2 OS=Homo sapiens OX=9606 GN=DNAJC2 PE=1 SV=4	0	125.068	39	22	314	22	621	72	8.7	888.57	22	0	8.09034e+07	3.59797e+08	4.3278e+08	3.45906e+08	2.74589e+08	7.43328e+07	1.09869e+08	2.81062e+08	2.89757e+08	3.74116e+08	3.97066e+08	2.8268e+08	5.62834e+08	6.01916e+08	7.99923e+08	6.72276e+08	9.73395e+08	1626773048	1.04841e+09	8.0724e+08	2.5934e+09	9.33237e+08	8.38795e+08	6.79963e+08	1		DNAJC2	Homo sapiens
P42892	-7.80997e+18	FALSE	High	IsMasterProtein	P42892	Endothelin-converting enzyme 1 OS=Homo sapiens OX=9606 GN=ECE1 PE=1 SV=2	0	23.949	3	1	4	1	770	87.1	5.88	18.69	1	0	NA	NA	NA	NA	NA	40264.4	NA	201530	527913	2049700	1.74533e+06	NA	2745047	4.76388e+06	4253533	5.00982e+06	NA	2135374	2.82736e+06	2.07807e+06	2.25849e+06	3.94635e+06	3589318	3.56795e+06	1		ECE1	Homo sapiens
Q9UDX5	-7.80752e+18	FALSE	High	IsMasterProtein	Q9UDX5	Mitochondrial fission process protein 1 OS=Homo sapiens OX=9606 GN=MTFP1 PE=1 SV=1	0	17.948	27	3	30	3	166	18	9.31	81.68	3	0	219508	1.38568e+07	8664691	1.68467e+07	7.29666e+06	NA	NA	336016	8.03647e+06	7391192	3.21226e+07	1.2229e+07	1.48134e+07	32473255	1.23515e+07	3.45078e+07	11937671	4.38102e+07	1.78122e+07	1.8574e+07	3.74078e+07	1.41594e+07	1.23232e+07	19085650	1		MTFP1	Homo sapiens
P27449	-7.80642e+18	FALSE	High	IsMasterProtein	P27449	V-type proton ATPase 16 kDa proteolipid subunit OS=Homo sapiens OX=9606 GN=ATP6V0C PE=1 SV=1	0	11.77	12	1	33	1	155	15.7	8.44	139.54	1	0	4.36411e+07	7.11305e+07	7.03558e+07	7.24303e+07	59650296	NA	5.26558e+07	7.70445e+07	8.56349e+07	7.94484e+07	9.07538e+07	7.76249e+07	63125136	85825743	1.34337e+08	84748962	156888901	92900536	1.30098e+08	121328429	46835008	97956538	1.06138e+08	1.27063e+08	1		ATP6V0C	Homo sapiens
O15260	-7.80629e+18	FALSE	High	IsMasterProtein	O15260	Surfeit locus protein 4 OS=Homo sapiens OX=9606 GN=SURF4 PE=1 SV=3	0	50.419	24	6	144	6	269	30.4	7.78	373.77	6	0	4.48351e+07	1.24199e+08	8.64706e+07	1.39044e+08	6.67859e+07	4.38003e+07	6.71148e+07	1.16675e+08	1.22454e+08	1.25373e+08	95610545	9.38841e+07	1.22445e+08	1.77247e+08	182187162	1.32225e+08	1.83489e+08	1.33823e+08	2.41421e+08	2.59308e+08	175242564	2.01802e+08	1.5899e+08	1.5164e+08	1		SURF4	Homo sapiens
P52298	-7.8013e+18	FALSE	High	IsMasterProtein	P52298	Nuclear cap-binding protein subunit 2 OS=Homo sapiens OX=9606 GN=NCBP2 PE=1 SV=1	0	8.584	12	2	5	2	156	18	8.21	10.07	2	0	NA	NA	2272980	537956	NA	NA	205391	NA	354562	8.50048e+06	NA	2.98462e+06	58984217	57892240	74772028	80429056	99732406	54653642	86972222	90106038	70555714	74897348	83186596	64575818	1		NCBP2	Homo sapiens
Q96AX1	-7.79856e+18	FALSE	High	IsMasterProtein	Q96AX1	Vacuolar protein sorting-associated protein 33A OS=Homo sapiens OX=9606 GN=VPS33A PE=1 SV=1	0	90.427	30	15	133	15	596	67.6	6.96	296.18	15	0	3.1849e+07	8.52059e+07	1.25457e+08	1.10789e+08	1.06507e+08	3.96622e+07	4.13621e+07	1.21832e+08	1.30403e+08	1.67123e+08	2.13539e+08	1.16398e+08	4.62156e+07	8.76147e+07	1.40084e+08	115020946	9.18946e+07	8.13389e+07	1.04304e+08	164283590	6.04539e+07	7.78114e+07	1.69152e+08	7.1901e+07	1		VPS33A	Homo sapiens
Q2M389	-7.7951e+18	FALSE	High	IsMasterProtein	Q2M389	WASH complex subunit 4 OS=Homo sapiens OX=9606 GN=WASHC4 PE=1 SV=2	0	86.048	18	14	56	14	1173	136.3	7.44	123.46	14	0	1.06153e+08	2.08986e+08	2.08084e+08	2.11744e+08	2.1027e+08	1.33985e+08	1.13465e+08	2.07179e+08	2.03288e+08	3.0314e+08	3.86492e+08	2.02312e+08	1.95183e+08	3.15476e+08	411282273	3.23685e+08	4.80337e+08	2.5238e+08	3.26124e+08	3.04746e+08	2.18583e+08	2.81486e+08	3.33505e+08	2.60044e+08	1		WASHC4	Homo sapiens
O75487	-7.79491e+18	FALSE	High	IsMasterProtein	O75487	Glypican-4 OS=Homo sapiens OX=9606 GN=GPC4 PE=1 SV=4	0	20.585	12	4	4	4	556	62.4	6.68	8.39	4	0	NA	NA	NA	NA	NA	NA	NA	NA	NA	597769	NA	NA	NA	NA	2.41759e+06	NA	NA	NA	NA	NA	NA	NA	940350	NA	1		GPC4	Homo sapiens
Q96MW5	-7.79481e+18	FALSE	High	IsMasterProtein	Q96MW5	Conserved oligomeric Golgi complex subunit 8 OS=Homo sapiens OX=9606 GN=COG8 PE=1 SV=2	0	43.846	23	11	23	11	612	68.4	5.2	37.97	11	0	2.04294e+07	9.82898e+06	4.79783e+07	5.28988e+07	4.90932e+07	2.29431e+07	3.34809e+07	1.57894e+07	3.67071e+07	1.02941e+08	6.07497e+07	4.30842e+07	2.60657e+07	4.36918e+07	31601792	3.55224e+07	41892925	2.30405e+07	3.59955e+07	5.44099e+07	3.06596e+07	2.92092e+07	2.6386e+07	1.85045e+07	1		COG8	Homo sapiens
O75348	-7.79481e+18	FALSE	High	IsMasterProtein	O75348	V-type proton ATPase subunit G 1 OS=Homo sapiens OX=9606 GN=ATP6V1G1 PE=1 SV=3	0	37.378	48	5	58	5	118	13.7	8.79	178.13	5	0	264575	1.69769e+06	2.02933e+07	763378	96166.4	277336	NA	861269	9.21242e+06	571829	1.30599e+06	2.9502e+06	5.96686e+07	8.73205e+07	1.14971e+08	89259153	1.32687e+08	6.79465e+07	1.07881e+08	1.09041e+08	64886437	8.88034e+07	1.0375e+08	67561285	1		ATP6V1G1	Homo sapiens
A0JLT2	-7.78597e+18	FALSE	Medium	IsMasterProtein	A0JLT2	Mediator of RNA polymerase II transcription subunit 19 OS=Homo sapiens OX=9606 GN=MED19 PE=1 SV=2	0.014	2.775	10	1	1	1	244	26.3	9.82	2.64	1	0	NA	NA	NA	NA	NA	NA	NA	NA	NA	NA	NA	NA	NA	NA	NA	NA	NA	NA	NA	NA	NA	NA	NA	NA	1		MED19	Homo sapiens
P17980	-7.78558e+18	FALSE	High	IsMasterProtein	P17980	26S proteasome regulatory subunit 6A OS=Homo sapiens OX=9606 GN=PSMC3 PE=1 SV=3	0	205.099	68	26	588	26	439	49.2	5.24	1843.64	26	0	2.46136e+08	4.11901e+08	5.48239e+08	4.76385e+08	4.49997e+08	2.45678e+08	2.8994e+08	5.15555e+08	5.22875e+08	5.78947e+08	5.35173e+08	482534801	937540964	9.14518e+08	1.12406e+09	1.03514e+09	1.70469e+09	9.72793e+08	1.04896e+09	1.23105e+09	8.75535e+08	991065098	1.22425e+09	9.72909e+08	1	Acetyl [N-Term]	PSMC3	Homo sapiens
P19086	-7.78552e+18	FALSE	High	None	P19086	Guanine nucleotide-binding protein G(z) subunit alpha OS=Homo sapiens OX=9606 GN=GNAZ PE=1 SV=3	0.005	4.208	2	1	17	0	355	40.9	7.61	35.83	1	0	NA	NA	NA	NA	NA	NA	NA	NA	NA	NA	NA	NA	NA	NA	NA	NA	NA	NA	NA	NA	NA	NA	NA	NA	3		GNAZ	Homo sapiens
Q9NZ45	-7.78523e+18	FALSE	High	IsMasterProtein	Q9NZ45	CDGSH iron-sulfur domain-containing protein 1 OS=Homo sapiens OX=9606 GN=CISD1 PE=1 SV=1	0	56.422	44	4	120	4	108	12.2	9.09	389.77	4	0	5.68822e+07	127997104	1.56139e+08	1.42338e+08	136766202	61343289	4.96206e+07	1.51649e+08	148652295	1.63108e+08	1.97419e+08	157637708	4.46948e+08	2.5311e+08	129395571	1.26557e+08	161739890	424208671	327815714	168842919	4.42396e+08	274810463	143103337	3.94647e+08	1		CISD1	Homo sapiens
Q9UJX2	-7.782e+18	FALSE	High	IsMasterProtein	Q9UJX2	Cell division cycle protein 23 homolog OS=Homo sapiens OX=9606 GN=CDC23 PE=1 SV=3	0	67.663	32	15	67	15	597	68.8	7.02	147.95	15	0	3.8016e+07	1.54837e+08	1.30358e+08	1.63498e+08	1.48812e+08	3.56687e+07	6.77333e+07	1.14383e+08	1.55409e+08	2.57537e+08	3.39028e+08	1.64837e+08	6.82771e+08	9.68209e+08	9.1035e+08	8.22201e+08	1.16451e+09	7.00557e+08	8.13636e+08	8.36511e+08	718456143	6.51952e+08	7.10625e+08	829667677	1		CDC23	Homo sapiens
Q9NXE4	-7.76166e+18	FALSE	High	IsMasterProtein	Q9NXE4	Sphingomyelin phosphodiesterase 4 OS=Homo sapiens OX=9606 GN=SMPD4 PE=1 SV=3	0	63.417	25	17	71	17	866	97.7	8.27	172.14	17	0	9.50512e+07	2.24359e+08	2.12517e+08	2.67416e+08	2.68058e+08	1.1403e+08	1.72378e+08	266748719	2.65678e+08	4.51505e+08	2.69617e+08	2.35821e+08	7.39331e+07	2.64443e+08	2.40439e+08	247515497	4.02938e+08	153525779	3.84987e+08	374381552	3.23586e+08	4.67284e+08	4.72621e+08	1.14199e+08	1		SMPD4	Homo sapiens
P35914	-7.75557e+18	FALSE	High	IsMasterProtein	P35914	Hydroxymethylglutaryl-CoA lyase, mitochondrial OS=Homo sapiens OX=9606 GN=HMGCL PE=1 SV=2	0	8.489	7	2	4	2	325	34.3	8.54	8.76	2	0	6.90659e+06	1.26856e+07	17822092	15077994	18300722	6.41075e+06	6279452	16602979	1.62859e+07	NA	2607979	721087	6.44031e+06	11484067	NA	13904238	NA	NA	NA	NA	NA	NA	NA	NA	1		HMGCL	Homo sapiens
Q96BW5	-7.74763e+18	FALSE	High	IsMasterProtein	Q96BW5	Phosphotriesterase-related protein OS=Homo sapiens OX=9606 GN=PTER PE=1 SV=1	0	20.415	16	5	24	5	349	39	6.52	43.23	5	0	1.13809e+07	3.68398e+07	33438199	1.53359e+07	1.54225e+07	1.30884e+07	14337075	26683822	4.65776e+07	2.90237e+07	47476916	1.75675e+07	1.20036e+07	1.73938e+07	3.55765e+07	10895361	2.99128e+07	2.86289e+07	2.46424e+07	16344981	17568828	3.48344e+07	1.79892e+07	21110157	1		PTER	Homo sapiens
Q8IUE6	-7.74745e+18	FALSE	High	IsMasterProtein	Q8IUE6	Histone H2A type 2-B OS=Homo sapiens OX=9606 GN=H2AC21 PE=1 SV=3	0	57.856	70	7	940	2	130	14	10.89	2422.85	7	0	113620392	2.70442e+08	262296880	3.48145e+08	3.58027e+08	1.59596e+08	1.95361e+08	2.74055e+08	2.829e+08	3.6784e+08	527787104	339854976	4.83091e+08	6.03644e+08	1079634500	8.13984e+08	1203462928	6.51906e+08	672757663	826101685	5.42711e+08	6.23776e+08	8.733e+08	543320460	1		H2AC21	Homo sapiens
O95292	-7.74581e+18	FALSE	High	IsMasterProtein	O95292	Vesicle-associated membrane protein-associated protein B/C OS=Homo sapiens OX=9606 GN=VAPB PE=1 SV=3	0	106.775	46	12	363	11	243	27.2	7.3	981.95	12	0	2.81526e+08	2.95349e+08	4.57211e+08	4.62586e+08	415071403	3.23389e+08	121456835	4.4613e+08	3.48105e+08	5.13607e+08	4.83958e+08	4.49983e+08	3.42824e+08	6.60846e+08	3.15284e+08	5.21466e+08	5.15568e+08	2.75194e+08	350381675	5.65063e+08	4.08398e+08	2.93721e+08	3.77206e+08	3.75142e+08	1		VAPB	Homo sapiens
Q9NR30	-7.74085e+18	FALSE	High	IsMasterProtein	Q9NR30	Nucleolar RNA helicase 2 OS=Homo sapiens OX=9606 GN=DDX21 PE=1 SV=5	0	573.172	69	55	3785	52	783	87.3	9.28	12473.6	55	0	3.99214e+09	8.28522e+09	8.14971e+09	8.73847e+09	8.73003e+09	4.13653e+09	4.31778e+09	8.73425e+09	7.36186e+09	1.15463e+10	1.31261e+10	9.12107e+09	6.47846e+09	6.60548e+09	1.02225e+10	8.76901e+09	1.27726e+10	7.76117e+09	7.47845e+09	9.88404e+09	7.28271e+09	6.25454e+09	9.69896e+09	7.66673e+09	1		DDX21	Homo sapiens
O43181	-7.74029e+18	FALSE	High	IsMasterProtein	O43181	NADH dehydrogenase [ubiquinone] iron-sulfur protein 4, mitochondrial OS=Homo sapiens OX=9606 GN=NDUFS4 PE=1 SV=1	0	19.994	21	3	27	3	175	20.1	10.3	68.98	3	0	NA	NA	NA	NA	NA	NA	NA	NA	NA	9.91655e+07	134299776	NA	1.20598e+08	129723589	154390698	148929169	44203392	111254627	151771605	142263212	107310463	118536673	150222006	1.19762e+08	1		NDUFS4	Homo sapiens
P02765	-7.73092e+18	FALSE	High	IsMasterProtein	P02765	Alpha-2-HS-glycoprotein OS=Homo sapiens OX=9606 GN=AHSG PE=1 SV=2	0	33.656	7	4	258	4	367	39.3	5.72	690.44	4	0	670252	2303764	1.08101e+06	2.56054e+06	NA	NA	NA	NA	2.02712e+06	4.00894e+06	16597897	3.12594e+06	2345870444	4243071252	3428817001	3490454800	5.1526e+09	2705224664	2841276212	3125456832	3.01917e+09	2625199428	2300202032	2900959016	1		AHSG	Homo sapiens
O95972	-7.72775e+18	FALSE	Low	IsMasterProtein	O95972	Bone morphogenetic protein 15 OS=Homo sapiens OX=9606 GN=BMP15 PE=1 SV=2	0.082	1.378	2	1	12	1	392	45	9.11	23.23	1	0	NA	8668265	15079199	13554950	13326460	1.63372e+06	3.01043e+06	14214726	11394001	20667016	48194288	10482398	7.50275e+06	8426820	19572118	9687959	22645932	14918612	11525201	15190128	7.63195e+06	9573598	9357707	10803657	1		BMP15	Homo sapiens
O00571	-7.72225e+18	FALSE	High	IsMasterProtein	O00571	ATP-dependent RNA helicase DDX3X OS=Homo sapiens OX=9606 GN=DDX3X PE=1 SV=3	0	551.95	63	45	3012	44	662	73.2	7.18	9063.21	45	0	2.11214e+09	1.05592e+10	6.0931e+09	8205573144	9.89571e+09	2437689931	2.42802e+09	6.81599e+09	5.9604e+09	1.51306e+10	1.73067e+10	8.02796e+09	3.57962e+09	3.66674e+09	5.97694e+09	5.08632e+09	7.27654e+09	3.94648e+09	3920716153	5.52919e+09	3.67624e+09	3.35247e+09	5.53358e+09	3.96674e+09	1		DDX3X	Homo sapiens
Q6NVV1	-7.72158e+18	FALSE	High	None	Q6NVV1	Putative 60S ribosomal protein L13a protein RPL13AP3 OS=Homo sapiens OX=9606 GN=RPL13AP3 PE=5 SV=1	0	25.576	29	3	497	3	102	12.1	10.76	1232.24	3	0	1.39365e+09	3.41725e+09	3182391576	3.50186e+09	3.20522e+09	1693333909	1.75629e+09	3.34299e+09	3245826041	4.44666e+09	4.97044e+09	3.67491e+09	1.88071e+09	1.94935e+09	2.93289e+09	2.51287e+09	3350533529	2.70315e+09	2147246965	2.58804e+09	2.05736e+09	1.75128e+09	2.754e+09	2.42562e+09	1		RPL13AP3	Homo sapiens
Q8TAF3	-7.71717e+18	FALSE	High	IsMasterProtein	Q8TAF3	WD repeat-containing protein 48 OS=Homo sapiens OX=9606 GN=WDR48 PE=1 SV=1	0	158.592	51	25	203	25	677	76.2	7.03	566.75	25	0	179439682	5.39946e+08	4.57042e+08	4.18608e+08	4.36443e+08	2.05026e+08	2.15556e+08	4.13755e+08	3.59635e+08	7.43211e+08	3.75766e+08	3.86727e+08	2.9799e+08	4.21844e+08	4.85717e+08	395550167	5.40411e+08	3.61004e+08	4.52234e+08	3.89476e+08	3.15591e+08	3.88597e+08	4.1697e+08	3.4635e+08	1		WDR48	Homo sapiens
P16415	-7.71227e+18	FALSE	High	None	P16415	Zinc finger protein 823 OS=Homo sapiens OX=9606 GN=ZNF823 PE=2 SV=2	0.001	7.845	7	2	6	1	610	70.2	8.72	6.05	2	0	NA	243072	NA	NA	NA	NA	NA	269990	NA	818594	275366	NA	NA	NA	NA	NA	1.4996e+06	NA	NA	NA	NA	NA	NA	NA	1		ZNF823	Homo sapiens
Q9UMR5	-7.71164e+18	FALSE	High	IsMasterProtein	Q9UMR5	Lysosomal thioesterase PPT2 OS=Homo sapiens OX=9606 GN=PPT2 PE=1 SV=4	0.003	4.84	5	1	3	1	302	34.2	6.33	8.51	1	0	NA	2.36119e+06	4.14949e+06	1622574	2.44131e+06	NA	NA	1.18341e+06	NA	NA	NA	NA	1.74281e+06	NA	NA	1.95153e+06	NA	1.57127e+06	NA	NA	NA	NA	NA	1.6611e+06	1		PPT2	Homo sapiens
O96013	-7.70817e+18	FALSE	High	IsMasterProtein	O96013	Serine/threonine-protein kinase PAK 4 OS=Homo sapiens OX=9606 GN=PAK4 PE=1 SV=1	0	64.273	27	11	108	11	591	64	9.73	217.74	11	0	6.68073e+07	1.53314e+08	1.63509e+08	1.78553e+08	1.69174e+08	8.23961e+07	6.89956e+07	1.61869e+08	1.46738e+08	2.09101e+08	2.77762e+08	1.63104e+08	1.42734e+08	1.45795e+08	2.21536e+08	1.92968e+08	1.95865e+08	1.61671e+08	1.38376e+08	1.81248e+08	1.33082e+08	1.58295e+08	1.70006e+08	1.50045e+08	1		PAK4	Homo sapiens
Q9BQP9	-7.70582e+18	FALSE	High	IsMasterProtein	Q9BQP9	BPI fold-containing family A member 3 OS=Homo sapiens OX=9606 GN=BPIFA3 PE=2 SV=3	0.003	4.851	13	2	16	1	254	28.4	6.65	31.71	2	0	NA	NA	NA	NA	NA	NA	NA	NA	NA	NA	NA	NA	NA	NA	NA	NA	NA	NA	NA	NA	NA	NA	NA	NA	1		BPIFA3	Homo sapiens
P04183	-7.70567e+18	FALSE	High	IsMasterProtein	P04183	Thymidine kinase, cytosolic OS=Homo sapiens OX=9606 GN=TK1 PE=1 SV=2	0	87.444	53	10	212	10	234	25.5	8.51	575.91	10	0	6.07265e+07	1.12473e+08	9.35064e+07	1.09877e+08	7.84899e+07	3.3403e+07	8.80325e+07	2.01874e+08	1.21993e+08	1.40674e+08	1.34648e+08	8.75869e+07	2.3203e+08	3.76759e+08	2.80565e+08	2.55027e+08	2.49046e+08	2.99691e+08	3.99957e+08	2.46632e+08	254381925	3.41256e+08	253284903	2.43036e+08	1		TK1	Homo sapiens
P08865	-7.70524e+18	FALSE	High	IsMasterProtein	P08865	40S ribosomal protein SA OS=Homo sapiens OX=9606 GN=RPSA PE=1 SV=4	0	323.866	59	17	1384	17	295	32.8	4.87	5269.12	17	0	1.99814e+09	4.16405e+09	4.39138e+09	4653979366	4.40378e+09	2.4475e+09	2.62537e+09	4.59548e+09	4.5669e+09	5531076370	6.42143e+09	4.36299e+09	4.56182e+09	4.46585e+09	5.64533e+09	5.6291e+09	7.6452e+09	4.84392e+09	4966392782	5.86865e+09	4.66456e+09	4.16786e+09	5.8566e+09	4990170992	1		RPSA	Homo sapiens
Q8WVI0	-7.69897e+18	FALSE	High	IsMasterProtein	Q8WVI0	Small integral membrane protein 4 OS=Homo sapiens OX=9606 GN=SMIM4 PE=1 SV=2	0.001	6.114	16	1	6	1	70	8.7	10.87	18.75	1	0	43157084	85549461	91832309	8643053	81149462	5.31735e+07	52897448	3.12331e+06	6.62209e+06	5773182	NA	73158064	1.22465e+07	4.66442e+06	1.67215e+07	1.7436e+07	15185552	NA	NA	1.67878e+06	4.57176e+07	22106580	8346132	7431319	1		SMIM4	Homo sapiens
Q3KRB8	-7.69805e+18	FALSE	Medium	IsMasterProtein	Q3KRB8	Rho GTPase-activating protein 11B OS=Homo sapiens OX=9606 GN=ARHGAP11B PE=2 SV=1	0.012	2.991	6	1	1	1	267	30.2	9.14	2.17	1	0	NA	NA	NA	NA	NA	NA	NA	NA	NA	NA	NA	NA	3.44921e+06	NA	NA	NA	NA	NA	5408538	3492575	2.26888e+06	1840496	NA	NA	1		ARHGAP11B	Homo sapiens
Q8N490	-7.69495e+18	FALSE	High	IsMasterProtein	Q8N490	Probable hydrolase PNKD OS=Homo sapiens OX=9606 GN=PNKD PE=1 SV=2	0.001	6.735	4	1	7	1	385	42.8	9.09	17.83	1	0	7.95794e+06	12947962	11332592	11189285	8045250	6252026	3.76304e+06	2.17701e+07	16071987	NA	4129597	12853088	NA	2.0278e+06	3.87009e+06	4.19085e+06	24195974	3.29819e+06	6212871	6.23115e+06	NA	4.08785e+06	4.09277e+06	1.22291e+07	1		PNKD	Homo sapiens
Q96I15	-7.69414e+18	FALSE	High	IsMasterProtein	Q96I15	Selenocysteine lyase OS=Homo sapiens OX=9606 GN=SCLY PE=1 SV=4	0	22.374	14	5	34	5	445	48.1	7.12	72.87	5	0	2.22434e+07	7.0813e+07	3.49155e+07	6.42959e+07	5.54164e+07	2.25643e+07	2.0549e+07	42751470	4.23743e+07	8.5667e+07	1.05432e+08	39307042	7.86206e+07	8.37385e+07	1.04477e+08	9.76426e+07	1.07669e+08	81941136	1.08384e+08	1.224e+08	7.55528e+07	79453684	1.03773e+08	8.69716e+07	1		SCLY	Homo sapiens
O14531	-7.69175e+18	FALSE	High	IsMasterProtein	O14531	Dihydropyrimidinase-related protein 4 OS=Homo sapiens OX=9606 GN=DPYSL4 PE=1 SV=2	0	55.693	14	5	43	5	572	61.8	7.09	150.13	5	0	45380545	1.77117e+08	7.24692e+07	4.40102e+07	177800272	5.49248e+07	4.76725e+07	1.60191e+08	44531062	74291879	7.10636e+07	5.76135e+07	98775775	4.08437e+07	225428951	135440955	2.22485e+08	3.57488e+07	1.30279e+08	1.6769e+08	2.75529e+07	3.4982e+07	1.43565e+08	4.34521e+07	1		DPYSL4	Homo sapiens
O94864	-7.69104e+18	FALSE	High	IsMasterProtein	O94864	STAGA complex 65 subunit gamma OS=Homo sapiens OX=9606 GN=SUPT7L PE=1 SV=1	0	13.981	9	2	17	2	414	46.2	5.12	34.15	2	0	3.7448e+06	2.88702e+06	4.1369e+06	3.85996e+06	4589729	2.87727e+06	2.67111e+06	6.11228e+06	4528863	7.05556e+06	7.86038e+06	5.02607e+06	1.43344e+06	NA	10661570	8.58045e+06	3.41159e+06	2.79002e+06	2282767	9.15682e+06	1.25246e+06	2.29057e+06	1.02086e+07	3.12448e+06	1		SUPT7L	Homo sapiens
Q6XQN6	-7.68975e+18	FALSE	Low	IsMasterProtein	Q6XQN6	Nicotinate phosphoribosyltransferase OS=Homo sapiens OX=9606 GN=NAPRT PE=1 SV=2	0.078	1.412	1	1	1	1	538	57.5	5.68	0	1	0	18364026	41829824	40856424	43636552	42828972	17861404	18079558	42595444	38706512	52940708	51429924	47610996	35782188	41943996	NA	40881332	50388472	NA	NA	NA	NA	NA	NA	34170088	1		NAPRT	Homo sapiens
Q8NEZ3	-7.68954e+18	FALSE	Low	IsMasterProtein	Q8NEZ3	WD repeat-containing protein 19 OS=Homo sapiens OX=9606 GN=WDR19 PE=1 SV=2	0.064	1.561	1	1	1	1	1342	151.5	6.35	0	1	0	NA	NA	NA	NA	NA	NA	NA	NA	NA	NA	NA	NA	NA	NA	NA	NA	NA	NA	NA	NA	NA	NA	NA	NA	1		WDR19	Homo sapiens
P18031	-7.68773e+18	FALSE	High	IsMasterProtein	P18031	Tyrosine-protein phosphatase non-receptor type 1 OS=Homo sapiens OX=9606 GN=PTPN1 PE=1 SV=1	0	146.792	53	19	242	19	435	49.9	6.27	671.44	19	0	1.12043e+08	2.70996e+08	2.50538e+08	2.62457e+08	237962361	96703055	1.03532e+08	2.92035e+08	2.70315e+08	3.49366e+08	3.82545e+08	3.09444e+08	2.10607e+08	1.71091e+08	3.72627e+08	3.21569e+08	4.25879e+08	2.56005e+08	1.42024e+08	282568621	1.93055e+08	1.3318e+08	3.2133e+08	2.3503e+08	1		PTPN1	Homo sapiens
Q9BY67	-7.6874e+18	FALSE	High	IsMasterProtein	Q9BY67	Cell adhesion molecule 1 OS=Homo sapiens OX=9606 GN=CADM1 PE=1 SV=2	0	55.05	27	8	86	8	442	48.5	5.07	210.41	8	0	4.40327e+07	6.46144e+07	6.60631e+07	74651814	77102244	3.54248e+07	3.52786e+07	6.3528e+07	6.33508e+07	8.42359e+07	6.83431e+07	6.62546e+07	9.91994e+07	1.77899e+08	138885736	1.31886e+08	9.74365e+07	1.16813e+08	197865940	1.43966e+08	9.97137e+07	176530490	1.24811e+08	1.14554e+08	1		CADM1	Homo sapiens
P82914	-7.68231e+18	FALSE	High	IsMasterProtein	P82914	28S ribosomal protein S15, mitochondrial OS=Homo sapiens OX=9606 GN=MRPS15 PE=1 SV=1	0	27.015	28	8	89	8	257	29.8	10.48	174.25	8	0	4.64125e+07	155926385	1.28163e+08	2.15648e+08	1.12203e+08	5.07304e+07	8.30356e+07	1.53137e+08	159416930	2.59905e+08	157716343	157019218	47948663	58017330	121679205	8.90257e+07	247475096	72673717	124344237	1.25475e+08	89406188	115611443	131864281	7.63623e+07	1		MRPS15	Homo sapiens
P30085	-7.68069e+18	FALSE	High	IsMasterProtein	P30085	UMP-CMP kinase OS=Homo sapiens OX=9606 GN=CMPK1 PE=1 SV=3	0	74.83	53	8	157	8	196	22.2	5.57	506.65	8	0	3.05932e+07	6.51227e+07	6.80502e+07	8.21161e+07	80336331	2.43198e+07	3.97329e+07	6.87348e+07	65733930	1.25739e+08	1.34741e+08	7.70933e+07	3388421958	5.44285e+08	3.93523e+08	3.50688e+08	5.90471e+08	5.30333e+09	7.23576e+08	3.97114e+08	7.80185e+09	6.53732e+08	4.19675e+08	3.84952e+08	1		CMPK1	Homo sapiens
A3KMH1	-7.67494e+18	FALSE	High	IsMasterProtein	A3KMH1	von Willebrand factor A domain-containing protein 8 OS=Homo sapiens OX=9606 GN=VWA8 PE=1 SV=2	0	32.766	5	7	17	7	1905	214.7	7.4	28.11	7	0	4.12412e+07	9.51077e+07	8.467e+07	9.76911e+07	1.19602e+08	5.07355e+07	55990201	9.41033e+07	8.73903e+07	1.18622e+08	131457692	8.71741e+07	325047936	3.49172e+08	3.82175e+08	261374510	4.71097e+08	3.19474e+08	397979740	345623612	2.87785e+08	312174732	3.81732e+08	327082276	1		VWA8	Homo sapiens
O60264	-7.66767e+18	FALSE	High	IsMasterProtein	O60264	SWI/SNF-related matrix-associated actin-dependent regulator of chromatin subfamily A member 5 OS=Homo sapiens OX=9606 GN=SMARCA5 PE=1 SV=1	0	434.413	52	61	1977	43	1052	121.8	8.09	5037.49	61	0	1.31699e+09	1.85505e+09	1.72748e+09	1.95417e+09	1.70516e+09	7.40083e+08	1.21907e+09	2.00015e+09	1.76777e+09	2.43568e+09	2.60423e+09	1.84738e+09	1.92529e+09	2.32873e+09	2.57257e+09	2.30933e+09	3.09778e+09	2155902388	2.72137e+09	2469193560	1.98781e+09	2.31622e+09	2.47954e+09	2.09234e+09	1		SMARCA5	Homo sapiens
O94762	-7.66757e+18	FALSE	Medium	IsMasterProtein	O94762	ATP-dependent DNA helicase Q5 OS=Homo sapiens OX=9606 GN=RECQL5 PE=1 SV=2	0.014	2.765	1	1	1	1	991	108.8	8.56	1.62	1	0	NA	NA	NA	NA	NA	NA	NA	NA	NA	NA	NA	NA	NA	NA	NA	NA	NA	NA	NA	NA	NA	NA	NA	NA	1		RECQL5	Homo sapiens
Q6WRI0	-7.66584e+18	FALSE	Low	IsMasterProtein	Q6WRI0	Immunoglobulin superfamily member 10 OS=Homo sapiens OX=9606 GN=IGSF10 PE=1 SV=1	0.08	1.397	0	1	1	1	2623	290.7	9.13	0	1	0	NA	35839492	31560144	42936988	30295238	NA	13351397	NA	36086216	46078480	NA	30297530	3.45071e+06	5122571	4640757	7.00469e+06	59928912	11623369	60645196	54447220	12357048	48991544	53453688	NA	1		IGSF10	Homo sapiens
P17661	-7.65948e+18	FALSE	High	None	P17661	Desmin OS=Homo sapiens OX=9606 GN=DES PE=1 SV=3	0	26.537	7	5	220	2	470	53.5	5.27	522.81	5	0	27869218	56006580	100695032	49653420	85377352	25312902	21588746	111918704	92922936	75005440	69299880	61121156	1009497856	1.23929e+09	1.23576e+09	1119040128	1592831277	1.18203e+09	1.3486e+09	1.30052e+09	9.91998e+08	1.27162e+09	1223115392	1162964224	1		DES	Homo sapiens
Q5VT06	-7.65838e+18	FALSE	Medium	IsMasterProtein	Q5VT06	Centrosome-associated protein 350 OS=Homo sapiens OX=9606 GN=CEP350 PE=1 SV=1	0.042	1.893	0	1	1	1	3117	350.7	6.33	0	1	0	62823452	130601288	147576448	133627712	115097400	92642088	79276232	141962272	131640248	147765136	188518144	131037896	127278656	144650880	130821064	120900928	162655776	116156352	163420768	124406072	116595384	130401128	144070112	129844800	1		CEP350	Homo sapiens
O43684	-7.65701e+18	FALSE	High	IsMasterProtein	O43684	Mitotic checkpoint protein BUB3 OS=Homo sapiens OX=9606 GN=BUB3 PE=1 SV=1	0	161.351	54	14	799	14	328	37.1	6.84	2648.96	14	0	8.45886e+08	1.08813e+09	1628553105	1101315248	1.57121e+09	5.99661e+08	6.20214e+08	1746416650	1.10344e+09	2.29605e+09	1.78108e+09	1.01079e+09	9.87092e+08	1.17585e+09	1448206704	1.39584e+09	1.79012e+09	1.05158e+09	1.27162e+09	1.44753e+09	1.01275e+09	1.14167e+09	1.46556e+09	1.06627e+09	1		BUB3	Homo sapiens
Q9H0H5	-7.65269e+18	FALSE	High	IsMasterProtein	Q9H0H5	Rac GTPase-activating protein 1 OS=Homo sapiens OX=9606 GN=RACGAP1 PE=1 SV=1	0	98.626	33	15	143	15	632	71	8.88	426.95	15	0	1.34279e+08	2.00229e+08	2.93794e+08	2.5942e+08	2.64331e+08	1.41573e+08	1.40568e+08	2.8916e+08	2.60505e+08	3.12421e+08	317168003	2.95853e+08	2.21699e+08	2.55725e+08	4.07179e+08	3.0398e+08	3.93376e+08	2.60226e+08	3.62715e+08	3.20014e+08	2.41113e+08	2.79287e+08	3.28778e+08	2.67059e+08	1		RACGAP1	Homo sapiens
Q92734	-7.65253e+18	FALSE	High	IsMasterProtein	Q92734	Protein TFG OS=Homo sapiens OX=9606 GN=TFG PE=1 SV=2	0	179.146	39	11	291	11	400	43.4	5.1	1111.78	11	0	5.71745e+07	9.01844e+08	5.7297e+08	3.74339e+08	6.01446e+08	4.7033e+07	6.80371e+07	5.76911e+08	4.45828e+08	1.16984e+09	1259178656	4.02553e+08	5.01213e+08	1.03223e+09	9.97273e+08	1.06477e+09	1.12356e+09	7.97921e+08	1.16969e+09	1.05922e+09	7.53116e+08	1.02161e+09	1.14965e+09	7.36524e+08	1	Acetyl [N-Term]	TFG	Homo sapiens
Q86V35	-7.64838e+18	FALSE	Low	None	Q86V35	Calcium-binding protein 7 OS=Homo sapiens OX=9606 GN=CABP7 PE=1 SV=1	0.082	1.38	3	1	1	1	215	24.4	4.67	1.7	1	0	NA	NA	3539778	NA	5584715	NA	NA	NA	NA	NA	NA	NA	NA	NA	NA	NA	45401464	61117104	72525544	62308792	44718864	61456032	61205568	NA	1		CABP7	Homo sapiens
Q08ER8	-7.64615e+18	FALSE	High	None	Q08ER8	Zinc finger protein 543 OS=Homo sapiens OX=9606 GN=ZNF543 PE=1 SV=3	0.003	5.1	2	1	4	1	600	68.4	7.9	4.37	1	0	NA	243072	NA	NA	NA	NA	NA	269990	NA	818594	275366	NA	NA	NA	NA	NA	1.4996e+06	NA	NA	NA	NA	NA	NA	NA	1		ZNF543	Homo sapiens
Q8IZ83	-7.64434e+18	FALSE	High	IsMasterProtein	Q8IZ83	Aldehyde dehydrogenase family 16 member A1 OS=Homo sapiens OX=9606 GN=ALDH16A1 PE=1 SV=2	0	62.171	20	11	48	11	802	85.1	6.79	121.17	11	0	2.11637e+07	71481076	6.68143e+07	7.34679e+07	6.18784e+07	1.55991e+07	3.22436e+07	57544144	64273590	8.40664e+07	1.25632e+08	5.8651e+07	1.95555e+07	2.63343e+07	4.40696e+07	2.69064e+07	8.47091e+07	2.96833e+07	7.03084e+07	5.14334e+07	3.345e+07	5.0952e+07	5.761e+07	2.74144e+07	1		ALDH16A1	Homo sapiens
Q12888	-7.63767e+18	FALSE	High	IsMasterProtein	Q12888	TP53-binding protein 1 OS=Homo sapiens OX=9606 GN=TP53BP1 PE=1 SV=2	0	166.792	21	31	177	31	1972	213.4	4.7	497.28	31	0	3.60925e+07	7.04185e+07	1.01489e+08	8.39384e+07	1.38222e+08	6.74989e+07	5.98597e+07	9.56806e+07	9.83073e+07	8.561e+07	1.42677e+08	7.59221e+07	1.40158e+08	2.91935e+08	292030234	233338851	2.50112e+08	1.99097e+08	3.29933e+08	1.45272e+08	1.79881e+08	2.35857e+08	2.83765e+08	2.11119e+08	1		TP53BP1	Homo sapiens
Q5W111	-7.63747e+18	FALSE	High	IsMasterProtein	Q5W111	SPRY domain-containing protein 7 OS=Homo sapiens OX=9606 GN=SPRYD7 PE=1 SV=2	0	11.936	15	2	8	2	196	21.7	6.7	14.42	2	0	1.0481e+07	18505044	28066218	1.90732e+07	26966921	2.6406e+06	9.55863e+06	2.97366e+07	15388635	40012502	1.60968e+07	2.78353e+07	1.65442e+06	2702984	1.83736e+06	2.61059e+06	2.2346e+07	1.65664e+07	4.34744e+06	7.79367e+06	10651205	18197214	1.02494e+07	1.45281e+06	1		SPRYD7	Homo sapiens
Q96HY7	-7.6344e+18	FALSE	High	IsMasterProtein	Q96HY7	Probable 2-oxoglutarate dehydrogenase E1 component DHKTD1, mitochondrial OS=Homo sapiens OX=9606 GN=DHTKD1 PE=1 SV=2	0	72.616	21	13	52	13	919	103	6.93	145.19	13	0	3.65339e+07	5.30702e+07	7.84548e+07	6.45103e+07	6.11262e+07	4.37379e+07	7.51131e+06	2.48605e+07	9.28261e+07	7.33028e+07	7.10122e+07	7.76647e+07	2.24845e+07	1.07354e+08	4.43381e+07	5.49656e+07	1.20609e+08	8.2044e+07	159689809	8.51528e+07	1.89533e+07	123675098	9.51279e+07	3.31855e+07	1		DHTKD1	Homo sapiens
Q06547	-7.63328e+18	FALSE	High	IsMasterProtein	Q06547	GA-binding protein subunit beta-1 OS=Homo sapiens OX=9606 GN=GABPB1 PE=1 SV=2	0.007	3.797	2	1	11	1	395	42.5	4.86	26.87	1	0	NA	NA	NA	NA	NA	NA	NA	NA	NA	NA	NA	NA	5607393	16212934	15858535	16869348	23514524	14076169	17217932	13448739	10446892	11177669	14597226	11088800	1		GABPB1	Homo sapiens
Q8IUX1	-7.63126e+18	FALSE	High	IsMasterProtein	Q8IUX1	Complex I assembly factor TMEM126B, mitochondrial OS=Homo sapiens OX=9606 GN=TMEM126B PE=1 SV=2	0.004	4.504	6	1	2	1	230	25.9	8.81	5.53	1	0	NA	NA	12885919	15044578	NA	NA	1.68969e+06	NA	28133256	NA	179647808	4241314	1.53352e+06	NA	5.37668e+06	NA	4.17334e+06	NA	NA	NA	NA	NA	NA	4716205	1		TMEM126B	Homo sapiens
Q13043	-7.62223e+18	FALSE	High	IsMasterProtein	Q13043	Serine/threonine-protein kinase 4 OS=Homo sapiens OX=9606 GN=STK4 PE=1 SV=2	0	94.535	42	17	113	10	487	55.6	5.07	310.39	17	0	2.95705e+07	7.24546e+07	8.17956e+07	8.24134e+07	6.68707e+07	3.51486e+07	4.44087e+07	7.43508e+07	8.74051e+07	1.1251e+08	174964134	7.43601e+07	8.51385e+07	1.29706e+08	177738809	1.42182e+08	1.82199e+08	8.04902e+07	1.27996e+08	1.06194e+08	7.59989e+07	1.11389e+08	1.33359e+08	112061693	1		STK4	Homo sapiens
Q9BY11	-7.62023e+18	FALSE	Medium	None	Q9BY11	Protein kinase C and casein kinase substrate in neurons protein 1 OS=Homo sapiens OX=9606 GN=PACSIN1 PE=1 SV=1	0.03	2.128	2	1	17	1	444	50.9	5.24	16.21	1	0	3.98448e+06	6016646	8043389	6946088	9925311	3573833	4.85963e+06	10343910	6.05559e+06	NA	7433306	8512582	19319052	21871112	25742088	26846202	35141396	20217646	23077662	22747884	19579278	19810402	23322128	26176676	1		PACSIN1	Homo sapiens
P04062	-7.61975e+18	FALSE	High	IsMasterProtein	P04062	Lysosomal acid glucosylceramidase OS=Homo sapiens OX=9606 GN=GBA PE=1 SV=3	0	27.659	14	6	45	6	536	59.7	7.61	117.64	6	0	1.76706e+08	3.86313e+08	402650272	4.07858e+08	4.64759e+08	1.62664e+08	2.08114e+08	3.89451e+08	358083643	6.10173e+08	6.50111e+08	4.41644e+08	324853962	4.91533e+08	5.2979e+08	4.69801e+08	5.8218e+08	4.24105e+08	4.80733e+08	4.74257e+08	3.24405e+08	4.50429e+08	4.18092e+08	3.91909e+08	1		GBA	Homo sapiens
Q86T03	-7.61566e+18	FALSE	High	IsMasterProtein	Q86T03	Type 1 phosphatidylinositol 4,5-bisphosphate 4-phosphatase OS=Homo sapiens OX=9606 GN=PIP4P1 PE=1 SV=1	0	21.936	19	4	17	4	277	29.5	8.91	42.67	4	0	4.31484e+06	7.47016e+06	18048379	1.33654e+07	15902319	6.07982e+06	6314553	1.8334e+07	1.14146e+07	14893128	41043292	10036610	1.85211e+07	2.80089e+07	4.45354e+07	1.92479e+07	60401665	7.91407e+06	52599098	12692340	1.66227e+07	52146632	1.57823e+07	39075100	1		PIP4P1	Homo sapiens
P14136	-7.61414e+18	FALSE	High	IsMasterProteinRejected	P14136	Glial fibrillary acidic protein OS=Homo sapiens OX=9606 GN=GFAP PE=1 SV=1	0	16.688	6	3	181	0	432	49.9	5.52	412.26	3	0	NA	NA	NA	NA	NA	NA	NA	NA	NA	NA	NA	NA	NA	NA	NA	NA	NA	NA	NA	NA	NA	NA	NA	NA	0		GFAP	Homo sapiens
Q9HCB6	-7.6133e+18	FALSE	Medium	IsMasterProtein	Q9HCB6	Spondin-1 OS=Homo sapiens OX=9606 GN=SPON1 PE=1 SV=2	0.05	1.754	1	1	2	1	807	90.9	6.11	0	1	0	NA	NA	NA	NA	NA	NA	NA	NA	NA	NA	1.59731e+06	NA	NA	NA	NA	1.87384e+06	NA	1.45266e+06	2.8822e+06	NA	NA	806438	2.49759e+06	1.78363e+06	1		SPON1	Homo sapiens
A4D1U4	-7.60662e+18	FALSE	Low	IsMasterProtein	A4D1U4	DENN domain-containing protein 11 OS=Homo sapiens OX=9606 GN=DENND11 PE=1 SV=1	0.063	1.584	3	1	1	1	455	51.4	5.31	2.21	1	0	NA	NA	NA	NA	NA	NA	NA	NA	NA	NA	NA	NA	NA	NA	NA	NA	NA	NA	NA	NA	NA	NA	NA	NA	1		DENND11	Homo sapiens
Q9H0U3	-7.60512e+18	FALSE	High	IsMasterProtein	Q9H0U3	Magnesium transporter protein 1 OS=Homo sapiens OX=9606 GN=MAGT1 PE=1 SV=1	0	29.401	17	6	73	6	335	38	9.63	165.37	6	0	1.16909e+08	3.33067e+08	3.67886e+08	399343326	3.66887e+08	1.37953e+08	159881150	371730269	3.56829e+08	6.16352e+08	2.37692e+08	3.71002e+08	1.01087e+08	154310447	1.89385e+08	129993225	1103468938	1.88018e+08	7.31811e+08	8.39953e+08	671840327	6.65401e+08	1.76937e+08	1.05068e+08	1		MAGT1	Homo sapiens
Q5VWZ2	-7.60391e+18	FALSE	High	IsMasterProtein	Q5VWZ2	Lysophospholipase-like protein 1 OS=Homo sapiens OX=9606 GN=LYPLAL1 PE=1 SV=3	0	47.101	41	8	93	8	237	26.3	7.84	317.93	8	0	1.0975e+08	2.00975e+08	1.84698e+08	2.14002e+08	1.81255e+08	9.92091e+07	1.06627e+08	2.20824e+08	2.02786e+08	2.81418e+08	2.06148e+08	2.2626e+08	79012961	133525566	98978091	1.71212e+08	287783098	1.18233e+08	172336940	1.66522e+08	1.37599e+08	192210046	201000258	1.14796e+08	1		LYPLAL1	Homo sapiens
Q8N4A0	-7.60015e+18	FALSE	High	None	Q8N4A0	Polypeptide N-acetylgalactosaminyltransferase 4 OS=Homo sapiens OX=9606 GN=GALNT4 PE=1 SV=2	0.004	4.331	2	1	2	1	578	66.6	7.61	4.59	1	0	7703829	4.92077e+06	6560158	7.6094e+06	3.6394e+06	1.52835e+06	7.34727e+06	5783061	6.57175e+06	8222508	6.89676e+06	5.55577e+06	NA	NA	NA	NA	13439459	NA	7.95761e+06	10381902	7310611	7139671	11573138	NA	1		GALNT4	Homo sapiens
P55199	-7.59915e+18	FALSE	High	IsMasterProtein	P55199	RNA polymerase II elongation factor ELL OS=Homo sapiens OX=9606 GN=ELL PE=1 SV=1	0	13.52	6	2	6	2	621	68.2	9.33	4.63	2	0	1.30428e+06	1435962	2.7399e+06	3856270	2.22551e+06	644092	NA	1.29678e+06	3574459	3.2927e+06	1.66188e+06	3893007	7.14632e+06	1.63893e+07	18325503	16411040	2.63087e+07	8595797	1.18861e+07	14381869	1.08676e+07	9790204	15904195	1.2625e+07	1		ELL	Homo sapiens
Q71UM5	-7.5861e+18	FALSE	High	IsMasterProtein	Q71UM5	40S ribosomal protein S27-like OS=Homo sapiens OX=9606 GN=RPS27L PE=1 SV=3	0	55.539	39	4	352	1	84	9.5	9.45	1041.79	4	0	45095972	75816580	97829844	79732902	74892908	48202944	45769676	88853388	79686402	97522644	109875140	90767440	NA	383377936	84669348	75949886	87877916	5449549	111547044	83921126	NA	32128002	82314058	NA	1		RPS27L	Homo sapiens
Q13002	-7.5861e+18	FALSE	Medium	IsMasterProtein	Q13002	Glutamate receptor ionotropic, kainate 2 OS=Homo sapiens OX=9606 GN=GRIK2 PE=1 SV=1	0.048	1.777	1	1	9	1	908	102.5	7.9	16.44	1	0	NA	875778	2.15055e+06	4.10823e+06	1.42197e+06	NA	NA	NA	1.70788e+06	407182	2205143	1.27478e+06	14914309	10545600	33853588	28733358	72477952	19565012	23848346	31723694	23388936	20343012	35881708	18325816	1		GRIK2	Homo sapiens
P26572	-7.5843e+18	FALSE	Medium	IsMasterProtein	P26572	Alpha-1,3-mannosyl-glycoprotein 2-beta-N-acetylglucosaminyltransferase OS=Homo sapiens OX=9606 GN=MGAT1 PE=1 SV=2	0.039	1.965	2	1	2	1	445	50.8	9.16	3.43	1	0	NA	NA	NA	NA	NA	NA	NA	NA	NA	NA	NA	NA	NA	NA	NA	NA	NA	NA	NA	NA	NA	NA	NA	NA	1		MGAT1	Homo sapiens
Q6WKZ4	-7.57881e+18	FALSE	High	IsMasterProtein	Q6WKZ4	Rab11 family-interacting protein 1 OS=Homo sapiens OX=9606 GN=RAB11FIP1 PE=1 SV=3	0	39.677	9	7	32	7	1283	137.1	5.43	86.52	7	0	1.60996e+07	3.52786e+07	37479763	3.45812e+07	4.17333e+07	1.28283e+07	1.68636e+07	3.33876e+07	2.85352e+07	5.17952e+07	5.60023e+07	3.54738e+07	4.8174e+07	4.67651e+07	85888047	8.50864e+07	108585611	5.41747e+07	4.43053e+07	8.02389e+07	4.4776e+07	5.03126e+07	8.82977e+07	6.17861e+07	1		RAB11FIP1	Homo sapiens
Q3LXA3	-7.57766e+18	FALSE	High	IsMasterProtein	Q3LXA3	Triokinase/FMN cyclase OS=Homo sapiens OX=9606 GN=TKFC PE=1 SV=2	0	124.787	38	16	179	16	575	58.9	7.49	537.81	16	0	9.48196e+07	1.99904e+08	2.09011e+08	2.19437e+08	2.11455e+08	9.24389e+07	1.10343e+08	2.19505e+08	2.08031e+08	2.69201e+08	2.96551e+08	2.08141e+08	1.58328e+08	1.96118e+08	2.22713e+08	1.99085e+08	2.66502e+08	1.88987e+08	2.50303e+08	2.22159e+08	1.57313e+08	2.07682e+08	2.24258e+08	1.43128e+08	1		TKFC	Homo sapiens
Q9H410	-7.57689e+18	FALSE	High	IsMasterProtein	Q9H410	Kinetochore-associated protein DSN1 homolog OS=Homo sapiens OX=9606 GN=DSN1 PE=1 SV=2	0	24.415	22	6	25	6	356	40	7.05	40.01	6	0	2.5163e+07	39048993	46217912	4.53138e+07	5.00354e+07	20977954	23600738	44245528	3.78293e+07	52990420	292294	5.15101e+07	6.55013e+06	1.74444e+07	12046242	1.10878e+07	1.58369e+08	10015016	1.06841e+08	7.75808e+06	9.84699e+06	9.377e+07	5.26798e+06	1.07046e+07	1		DSN1	Homo sapiens
P13667	-7.57652e+18	FALSE	High	IsMasterProtein	P13667	Protein disulfide-isomerase A4 OS=Homo sapiens OX=9606 GN=PDIA4 PE=1 SV=2	0	318.394	57	37	1486	37	645	72.9	5.07	4274.02	37	0	7.52132e+08	1.60332e+09	2.10002e+09	2.09787e+09	2.22276e+09	9.65505e+08	6.94471e+08	1.78929e+09	1.62517e+09	2.06959e+09	2.39404e+09	2.02242e+09	2.75688e+09	3.8809e+09	4581374493	3.72264e+09	4.79972e+09	3.54043e+09	4.17415e+09	4110891028	2.97508e+09	3.65641e+09	3.78735e+09	3.1099e+09	1		PDIA4	Homo sapiens
Q9NQA3	-7.57558e+18	FALSE	High	IsMasterProtein	Q9NQA3	WAS protein family homolog 6 OS=Homo sapiens OX=9606 GN=WASH6P PE=1 SV=3	0	10.844	6	2	3	2	447	48	5.67	7.88	2	0	NA	NA	NA	NA	NA	NA	NA	NA	NA	NA	NA	NA	NA	NA	NA	NA	NA	NA	NA	NA	NA	NA	NA	NA	1		WASH6P	Homo sapiens
P18669	-7.57518e+18	FALSE	High	IsMasterProtein	P18669	Phosphoglycerate mutase 1 OS=Homo sapiens OX=9606 GN=PGAM1 PE=1 SV=2	0	283.392	71	17	1401	13	254	28.8	7.18	5154.33	17	0	1.00927e+09	1.39689e+09	1.91549e+09	1.49927e+09	1.70073e+09	9.59909e+08	1.11254e+09	1.51895e+09	1.72311e+09	2.13683e+09	2.65945e+09	1.42098e+09	2.71003e+09	4.22475e+09	3.93077e+09	3772968196	4.21594e+09	3156686845	4.70982e+09	3.92089e+09	3.08681e+09	4.00009e+09	4.25615e+09	3174986249	1		PGAM1	Homo sapiens
P17509	-7.57342e+18	FALSE	Medium	None	P17509	Homeobox protein Hox-B6 OS=Homo sapiens OX=9606 GN=HOXB6 PE=1 SV=4	0.013	2.9	4	1	2	0	224	25.4	8.21	4.07	1	0	NA	NA	NA	NA	NA	NA	NA	NA	NA	NA	NA	NA	NA	NA	NA	NA	NA	NA	NA	NA	NA	NA	NA	NA	2		HOXB6	Homo sapiens
Q8N6M0	-7.56941e+18	FALSE	High	IsMasterProtein	Q8N6M0	Deubiquitinase OTUD6B OS=Homo sapiens OX=9606 GN=OTUD6B PE=1 SV=1	0.001	7.304	4	1	16	1	293	33.8	6.05	52.3	1	0	1.33512e+06	9.39956e+06	1.39816e+07	2.80305e+06	4294028	1.16352e+06	4616126	3102643	NA	NA	6400829	1.46657e+06	NA	9658222	15026412	27375499	21720142	7.00054e+06	8157215	13576894	3.96305e+06	8658805	13746315	8920054	1		OTUD6B	Homo sapiens
Q7Z333	-7.56823e+18	FALSE	High	IsMasterProtein	Q7Z333	Probable helicase senataxin OS=Homo sapiens OX=9606 GN=SETX PE=1 SV=4	0.003	5.096	1	2	7	1	2677	302.7	7.17	14.73	2	0	1.41049e+06	6.00456e+06	NA	4.04911e+06	NA	NA	NA	1.21808e+06	NA	NA	12061462	1.19653e+06	NA	NA	NA	8392465	5496203	919236	NA	NA	NA	NA	NA	NA	1		SETX	Homo sapiens
P41208	-7.56374e+18	FALSE	High	IsMasterProtein	P41208	Centrin-2 OS=Homo sapiens OX=9606 GN=CETN2 PE=1 SV=1	0	36.246	37	5	47	5	172	19.7	5	133.26	5	0	2.15449e+07	4.33398e+07	6.48578e+07	5.42329e+07	4.79533e+07	26192138	2.63829e+07	51651228	4.51255e+07	62733284	54594488	5.04568e+07	1.31113e+08	1.93214e+08	1.86674e+08	1.5064e+08	199905565	149090372	1.97573e+08	1.61777e+08	1.40644e+08	1.60722e+08	1.77158e+08	1.59592e+08	1		CETN2	Homo sapiens
Q8NBM4	-7.56097e+18	FALSE	High	IsMasterProtein	Q8NBM4	Ubiquitin-associated domain-containing protein 2 OS=Homo sapiens OX=9606 GN=UBAC2 PE=1 SV=1	0	8.259	7	2	6	2	344	38.9	9.01	13.94	2	0	2.35558e+07	4.54269e+07	30871580	33812171	2.88736e+07	1.83155e+07	15885854	3.71666e+07	31539660	39979156	NA	33288427	2133614	4.72834e+06	3373529	3.18595e+06	22453358	NA	2.75089e+07	2.36142e+07	14462232	19413667	26329970	22379424	1		UBAC2	Homo sapiens
P04908	-7.55859e+18	FALSE	High	IsMasterProteinCandidate	P04908	Histone H2A type 1-B/E OS=Homo sapiens OX=9606 GN=H2AC4 PE=1 SV=2	0	101.818	63	8	1782	2	130	14.1	11.05	5080.64	8	0	1.1861e+06	7528449	3.40919e+06	7580554	6.48605e+06	4.08029e+06	3.16247e+06	NA	5.45174e+06	5.89345e+06	7.66601e+06	1.51997e+07	18259143	9.71832e+06	2.7318e+07	2.60329e+07	3.0305e+07	2.27329e+07	26594078	35881752	2.18934e+07	2.08846e+07	3.18716e+07	1.76814e+07	1		H2AC4	Homo sapiens
O94806	-7.55748e+18	FALSE	High	IsMasterProtein	O94806	Serine/threonine-protein kinase D3 OS=Homo sapiens OX=9606 GN=PRKD3 PE=1 SV=1	0	15.523	6	5	26	1	890	100.4	6.87	38.58	5	0	NA	NA	NA	NA	16075.6	28844.2	NA	2747.17	NA	118260	313247	118005	918875	563710	537424	528233	NA	311465	401994	714627	301989	325967	507673	280262	1		PRKD3	Homo sapiens
O15347	-7.55692e+18	FALSE	High	IsMasterProtein	O15347	High mobility group protein B3 OS=Homo sapiens OX=9606 GN=HMGB3 PE=1 SV=4	0	87.328	49	11	175	9	200	23	8.37	514.94	11	0	35184768	7.34341e+06	30046674	16376525	29202804	1.92786e+07	4.55485e+07	18286856	15677704	28954359	2.86103e+07	1.69993e+07	933601788	1.03657e+09	1128938066	1080018912	8.058e+08	800734306	7.54375e+08	7.31468e+08	4.79136e+08	6.63254e+08	8.77016e+08	6.84249e+08	1		HMGB3	Homo sapiens
P51668	-7.55491e+18	FALSE	High	IsMasterProtein	P51668	Ubiquitin-conjugating enzyme E2 D1 OS=Homo sapiens OX=9606 GN=UBE2D1 PE=1 SV=1	0	19.657	24	3	48	2	147	16.6	7.42	213.78	3	0	7845309	23936808	NA	NA	2.2273e+07	2440568	2.14546e+06	1.77566e+06	3203105	14766902	NA	1.30942e+06	19793016	2.69508e+07	3.0033e+07	2.01596e+07	35959988	53812466	32653878	23443690	19250298	2.44086e+07	39848061	28038418	1		UBE2D1	Homo sapiens
Q14781	-7.55363e+18	FALSE	High	IsMasterProtein	Q14781	Chromobox protein homolog 2 OS=Homo sapiens OX=9606 GN=CBX2 PE=1 SV=2	0	14.896	6	3	4	3	532	56	10.01	9.2	3	0	46909.8	NA	NA	134472	76951.5	26849.4	24970.5	109541	NA	105918	NA	NA	2695649	954346	7.61726e+06	7.05939e+06	NA	2.8362e+06	1.46688e+06	5.54207e+06	3.35379e+06	1.04751e+06	4.39479e+06	4.04448e+06	1		CBX2	Homo sapiens
Q9NRZ9	-7.55023e+18	FALSE	High	IsMasterProtein	Q9NRZ9	Lymphoid-specific helicase OS=Homo sapiens OX=9606 GN=HELLS PE=1 SV=1	0	270.448	44	37	699	37	838	97	7.93	1805.25	37	0	4.37307e+08	1.06869e+09	9.31297e+08	1.01893e+09	1.01525e+09	5.19867e+08	4.96362e+08	1.08552e+09	1.00202e+09	1.40239e+09	1.59084e+09	947631731	2.80596e+08	4.02486e+08	1.13238e+09	7.25165e+08	1.09937e+09	3.42505e+08	5.03237e+08	9.56656e+08	3.56325e+08	4.19344e+08	9.71933e+08	3.83019e+08	1		HELLS	Homo sapiens
Q13232	-7.55022e+18	FALSE	High	IsMasterProtein	Q13232	Nucleoside diphosphate kinase 3 OS=Homo sapiens OX=9606 GN=NME3 PE=1 SV=2	0	26.655	25	4	28	4	169	19	7.84	61.86	4	0	1.2884e+07	42911804	16191836	48147741	2.95299e+07	6.70514e+06	9.96854e+06	33233099	35028086	68853041	33276413	3.95707e+07	1.66601e+07	11982258	8.79039e+06	9.23417e+06	1.01257e+08	1.9799e+07	6.22264e+07	1.18935e+07	6.32521e+07	7.1465e+07	2.41067e+07	8.17755e+06	1		NME3	Homo sapiens
Q9BZD4	-7.54825e+18	FALSE	High	IsMasterProtein	Q9BZD4	Kinetochore protein Nuf2 OS=Homo sapiens OX=9606 GN=NUF2 PE=1 SV=2	0	32.951	23	9	44	9	464	54.3	8.27	93.17	9	0	1.28143e+07	2.94615e+07	4.06013e+07	2.99283e+07	2.49642e+07	1.35681e+07	1.03327e+07	3.36654e+07	3.10846e+07	3.28954e+07	3.77342e+07	3.11286e+07	1.01468e+06	2.5077e+07	1.86852e+07	1.61585e+07	2.25306e+07	3.53884e+06	1.01248e+07	1.39599e+07	1.7499e+06	1.2852e+07	1.63198e+07	7.59571e+06	1		NUF2	Homo sapiens
P13798	-7.5435e+18	FALSE	High	IsMasterProtein	P13798	Acylamino-acid-releasing enzyme OS=Homo sapiens OX=9606 GN=APEH PE=1 SV=4	0	84.037	29	17	187	17	732	81.2	5.48	502.54	17	0	4.60117e+07	1.46161e+08	1.2115e+08	8.29812e+07	8.83011e+07	5.16607e+07	5.14537e+07	1.31657e+08	9.648e+07	2.43348e+08	4.63244e+08	9.73988e+07	3.65614e+08	4.60303e+08	4.3576e+08	3.89123e+08	5.37754e+08	312973185	4.48639e+08	3.86867e+08	2.96172e+08	3.00742e+08	423641034	3.44054e+08	1		APEH	Homo sapiens
Q96EY4	-7.54304e+18	FALSE	High	IsMasterProtein	Q96EY4	Translation machinery-associated protein 16 OS=Homo sapiens OX=9606 GN=TMA16 PE=1 SV=2	0	36.822	21	4	43	4	203	23.8	9.26	95.57	4	0	6.1615e+06	1.44693e+07	1.80297e+07	1.69255e+07	1.4603e+07	1.26738e+07	1.02779e+07	18459978	1.8747e+07	1.89413e+07	23286017	1.78525e+07	5.93941e+07	1.08903e+08	146318004	133638036	1.94174e+08	33895444	9.87179e+07	1.55952e+08	4.52461e+07	79562438	1.62317e+08	4.46329e+07	1		TMA16	Homo sapiens
P08697	-7.54022e+18	FALSE	High	IsMasterProtein	P08697	Alpha-2-antiplasmin OS=Homo sapiens OX=9606 GN=SERPINF2 PE=1 SV=3	0.001	6.262	5	2	2	2	491	54.5	6.29	5.35	2	0	NA	30813685	44624212	NA	27433320	9934836	NA	804208	2.32957e+06	25029352	25615898	1.62688e+07	4.5758e+06	4.3298e+06	6.09274e+06	6459881	NA	1.73558e+06	NA	NA	NA	NA	NA	NA	1		SERPINF2	Homo sapiens
Q9H0E3	-7.53596e+18	FALSE	High	IsMasterProtein	Q9H0E3	Histone deacetylase complex subunit SAP130 OS=Homo sapiens OX=9606 GN=SAP130 PE=1 SV=1	0.008	3.689	1	1	1	1	1048	110.3	9.83	1.83	1	0	NA	NA	3.73305e+06	NA	NA	NA	NA	NA	3194239	NA	NA	2.907e+06	39252568	28669380	NA	35868576	22514764	NA	NA	10736920	NA	NA	11839397	36531632	1		SAP130	Homo sapiens
O76013	-7.5356e+18	FALSE	High	None	O76013	Keratin, type I cuticular Ha6 OS=Homo sapiens OX=9606 GN=KRT36 PE=1 SV=1	0.01	3.296	1	1	25	0	467	52.2	4.94	49.43	1	0	NA	NA	NA	NA	NA	NA	NA	NA	NA	NA	NA	NA	NA	NA	NA	NA	NA	NA	NA	NA	NA	NA	NA	NA	5		KRT36	Homo sapiens
P04066	-7.52984e+18	FALSE	Medium	IsMasterProtein	P04066	Tissue alpha-L-fucosidase OS=Homo sapiens OX=9606 GN=FUCA1 PE=1 SV=4	0.026	2.188	2	1	1	1	466	53.7	6.84	1.62	1	0	3.13425e+06	NA	NA	NA	4.07554e+06	2.21092e+06	3.83406e+06	4622123	3.4616e+06	875263	NA	1128898	NA	NA	NA	NA	NA	1.19071e+06	NA	5601614	NA	NA	NA	NA	1		FUCA1	Homo sapiens
Q16778	-7.52797e+18	FALSE	High	IsMasterProtein	Q16778	Histone H2B type 2-E OS=Homo sapiens OX=9606 GN=H2BC21 PE=1 SV=3	0	164.858	78	16	3354	1	126	13.9	10.32	8909.05	16	0	504744	2.08942e+06	2.77865e+06	2.44299e+06	3.4968e+06	1.7319e+06	1.90288e+06	2.7838e+06	1.93909e+06	41102.4	1.30853e+06	1.20495e+07	NA	307750	1.34332e+06	853241	12153977	3.49052e+06	NA	NA	3.50022e+06	NA	414254	1.94416e+06	1		H2BC21	Homo sapiens
Q9H2H9	-7.5271e+18	FALSE	High	IsMasterProtein	Q9H2H9	Sodium-coupled neutral amino acid transporter 1 OS=Homo sapiens OX=9606 GN=SLC38A1 PE=1 SV=1	0	21.945	15	6	45	6	487	54	7.02	59.21	6	0	2.29241e+07	22270400	1.38517e+07	3.75646e+07	22634272	3.03579e+07	1.79003e+07	5.34159e+07	49516247	55428898	1.85531e+07	1.70043e+07	60259832	5.96461e+07	79987241	3.2443e+07	69838135	73192323	5.40784e+07	5.84392e+07	8.2798e+07	55653222	9.49031e+07	8.0797e+07	1		SLC38A1	Homo sapiens
O00625	-7.52073e+18	FALSE	High	IsMasterProtein	O00625	Pirin OS=Homo sapiens OX=9606 GN=PIR PE=1 SV=1	0	12.303	8	2	26	2	290	32.1	6.92	68.81	2	0	NA	NA	NA	NA	226938	NA	NA	27979	NA	NA	NA	121739	1.85691e+07	2.50795e+07	24995879	2.48963e+07	1.22705e+07	15704541	1.08549e+07	1.30073e+07	12525570	1.57729e+07	1.37448e+07	2.33577e+07	1		PIR	Homo sapiens
P61204	-7.51579e+18	FALSE	High	IsMasterProtein	P61204	ADP-ribosylation factor 3 OS=Homo sapiens OX=9606 GN=ARF3 PE=1 SV=2	0	137.031	58	10	1008	4	181	20.6	7.43	3413.15	10	0	5.39961e+08	1.14072e+09	1.06995e+09	1.21247e+09	1.22029e+09	5.7723e+08	5.89024e+08	1.29834e+09	1.18852e+09	1.65352e+09	1.89754e+09	1162478639	1.12287e+09	1.19695e+09	1.62418e+09	1.42792e+09	1.8911e+09	1.39912e+09	1293304112	1.55766e+09	1.10412e+09	1.17464e+09	1.56872e+09	1.33555e+09	1		ARF3	Homo sapiens
P15882	-7.50874e+18	FALSE	High	IsMasterProtein	P15882	N-chimaerin OS=Homo sapiens OX=9606 GN=CHN1 PE=1 SV=3	0.001	6.054	5	2	3	2	459	53.1	6.98	3.99	2	0	5.4171e+06	7.89089e+06	1.29868e+07	9910740	9.06661e+06	5.85014e+06	2.53307e+06	10816714	1.1524e+07	12790321	14888583	1.18948e+07	726279	6.61267e+06	7033882	7.72033e+06	4.04087e+07	6.28225e+06	1.07686e+07	1.23581e+07	4.4143e+06	764310	NA	6.31742e+06	1		CHN1	Homo sapiens
Q9BZE4	-7.50002e+18	FALSE	High	IsMasterProtein	Q9BZE4	Nucleolar GTP-binding protein 1 OS=Homo sapiens OX=9606 GN=GTPBP4 PE=1 SV=3	0	337.722	57	38	982	38	634	73.9	9.5	3065.84	38	0	7.95808e+08	1.71255e+09	1.80608e+09	1.76068e+09	1.9818e+09	8.79609e+08	8.90797e+08	1.75037e+09	1.71592e+09	2.79553e+09	3.21589e+09	2.00333e+09	1.17278e+09	1.29797e+09	2.34739e+09	1.87734e+09	2.76e+09	1.43854e+09	1.7192e+09	2.18784e+09	1.25923e+09	1.34224e+09	2.26111e+09	1.22558e+09	1		GTPBP4	Homo sapiens
A4D1P6	-7.49891e+18	FALSE	High	IsMasterProtein	A4D1P6	WD repeat-containing protein 91 OS=Homo sapiens OX=9606 GN=WDR91 PE=1 SV=2	0	41.369	15	7	21	7	747	83.3	6.58	51.32	7	0	896784	4530564	6.54512e+06	5.94475e+06	5.72232e+06	5.66578e+06	NA	9.37714e+06	6.80533e+06	7.49622e+06	1.10438e+07	9.55491e+06	1.0012e+08	3.33341e+06	3085015	2.93635e+06	4.20787e+07	6.58147e+07	4.86469e+08	4.17234e+06	7.60667e+07	4.41307e+08	1.29233e+06	6.58756e+07	1		WDR91	Homo sapiens
P17024	-7.49833e+18	FALSE	High	None	P17024	Zinc finger protein 20 OS=Homo sapiens OX=9606 GN=ZNF20 PE=1 SV=2	0.003	5.1	4	1	4	1	532	61.5	8.62	4.37	1	0	NA	243072	NA	NA	NA	NA	NA	269990	NA	818594	275366	NA	NA	NA	NA	NA	1.4996e+06	NA	NA	NA	NA	NA	NA	NA	1		ZNF20	Homo sapiens
Q9NQH7	-7.49702e+18	FALSE	High	IsMasterProtein	Q9NQH7	Xaa-Pro aminopeptidase 3 OS=Homo sapiens OX=9606 GN=XPNPEP3 PE=1 SV=1	0	79.974	38	13	274	12	507	57	6.83	605.43	13	0	6.63361e+07	1.22518e+08	1.2531e+08	1.13009e+08	6.74348e+07	6.68051e+07	7.72615e+07	1.17897e+08	1.14454e+08	1.70184e+08	1.90185e+08	1.37426e+08	9.97418e+07	1.48356e+08	1.59486e+08	285184350	3.94508e+08	1.21948e+08	1.82158e+08	1.35977e+08	5.98732e+07	9.69826e+07	1.33833e+08	2.58171e+08	1		XPNPEP3	Homo sapiens
P51911	-7.49568e+18	FALSE	Medium	None	P51911	Calponin-1 OS=Homo sapiens OX=9606 GN=CNN1 PE=1 SV=2	0.042	1.895	2	1	11	1	297	33.2	9.07	15.92	1	0	NA	1.18194e+06	1.9158e+06	942043	2.90394e+06	NA	NA	582421	501798	NA	794018	1.62797e+06	3.51836e+06	2.69789e+06	7059981	6895209	13637449	3.84807e+06	4.56011e+06	6066272	5510930	2.34259e+06	6240730	5.18735e+06	1		CNN1	Homo sapiens
Q9BYN0	-7.49127e+18	FALSE	High	IsMasterProtein	Q9BYN0	Sulfiredoxin-1 OS=Homo sapiens OX=9606 GN=SRXN1 PE=1 SV=2	0	10.467	22	2	4	2	137	14.3	8.19	10.92	2	0	NA	NA	NA	NA	NA	NA	NA	NA	NA	NA	NA	NA	NA	NA	9624817	NA	NA	NA	NA	10761405	NA	NA	1.86485e+07	2491083	1		SRXN1	Homo sapiens
Q96DI7	-7.48952e+18	FALSE	High	IsMasterProtein	Q96DI7	U5 small nuclear ribonucleoprotein 40 kDa protein OS=Homo sapiens OX=9606 GN=SNRNP40 PE=1 SV=1	0	206.362	70	17	591	17	357	39.3	8.1	2362.98	17	0	3.70965e+08	6.61578e+08	5.9926e+08	649303301	5.98903e+08	4.02432e+08	4.22612e+08	6.63346e+08	626936091	8.05708e+08	1.00942e+09	5.86057e+08	415353128	5.45409e+08	7.06906e+08	6.12141e+08	8.64057e+08	5.03676e+08	5.78988e+08	6.22072e+08	4.43794e+08	5.35061e+08	5.56404e+08	5.28743e+08	1		SNRNP40	Homo sapiens
Q7L8L6	-7.4864e+18	FALSE	High	IsMasterProtein	Q7L8L6	FAST kinase domain-containing protein 5, mitochondrial OS=Homo sapiens OX=9606 GN=FASTKD5 PE=1 SV=1	0	70.618	23	13	66	13	764	86.5	8.13	164.52	13	0	9.13828e+07	1.77586e+08	1.37933e+08	1.39284e+08	1.54561e+08	1.13833e+08	1.27148e+08	1.54117e+08	1.419e+08	1.93785e+08	2.11568e+08	1.35241e+08	8.47583e+07	111203061	1.7825e+08	1.39166e+08	2.12266e+08	132785299	1.36557e+08	129734952	99488410	1.37676e+08	1.51234e+08	1.1345e+08	1		FASTKD5	Homo sapiens
Q9BV57	-7.48617e+18	FALSE	High	IsMasterProtein	Q9BV57	1,2-dihydroxy-3-keto-5-methylthiopentene dioxygenase OS=Homo sapiens OX=9606 GN=ADI1 PE=1 SV=1	0	52.211	45	7	147	7	179	21.5	5.68	378.89	7	0	1.08008e+07	9.85047e+07	1.11534e+08	1.07721e+08	8.35086e+07	1.62106e+07	26946204	7.77944e+07	1.14872e+08	7.81365e+07	1.3877e+08	72387448	1.5827e+08	2.01717e+08	1.99646e+08	2.28444e+08	291425507	188469229	2.29099e+08	2.23399e+08	1.39025e+08	2.01746e+08	244707163	1.57636e+08	1		ADI1	Homo sapiens
P14174	-7.48536e+18	FALSE	High	IsMasterProtein	P14174	Macrophage migration inhibitory factor OS=Homo sapiens OX=9606 GN=MIF PE=1 SV=4	0	10.839	18	2	111	2	115	12.5	7.88	283.33	2	0	106784124	223685383	3.00544e+08	1.81839e+08	1.86788e+08	1.24526e+08	186599984	2.935e+08	357533888	3.10222e+08	3.52929e+08	190301904	1580728930	2.41388e+09	1.67725e+09	2.08007e+09	2403952806	1351441378	2069123727	2003119323	1482038512	1921590513	2373229564	1288840416	1		MIF	Homo sapiens
Q9BVS5	-7.48273e+18	FALSE	Low	IsMasterProtein	Q9BVS5	tRNA (adenine(58)-N(1))-methyltransferase, mitochondrial OS=Homo sapiens OX=9606 GN=TRMT61B PE=1 SV=2	0.078	1.406	1	1	3	1	477	52.9	6.62	0	1	0	11133130	31577372	NA	9917977	NA	12680458	15833518	59216748	16122091	16746306	NA	14677312	619369984	715870272	855556736	650120960	947390528	668512576	796097216	707019456	593760896	707947456	730737472	687326528	1		TRMT61B	Homo sapiens
Q99459	-7.48034e+18	FALSE	High	IsMasterProtein	Q99459	Cell division cycle 5-like protein OS=Homo sapiens OX=9606 GN=CDC5L PE=1 SV=2	0	268.603	60	37	624	37	802	92.2	8.18	1912.87	37	0	4.22655e+08	1.06038e+09	1.05489e+09	978462797	9.79856e+08	5.64196e+08	5.66747e+08	9.82809e+08	8.41179e+08	1.33534e+09	1.55241e+09	9.88561e+08	1018058392	1.25987e+09	1.53832e+09	1.19432e+09	1.62824e+09	1.08633e+09	1.43586e+09	1.42229e+09	9.92602e+08	1.17117e+09	1.37048e+09	1.03303e+09	1		CDC5L	Homo sapiens
P43487	-7.47852e+18	FALSE	High	IsMasterProtein	P43487	Ran-specific GTPase-activating protein OS=Homo sapiens OX=9606 GN=RANBP1 PE=1 SV=1	0	129.356	67	10	465	10	201	23.3	5.29	1662.77	10	0	5.1643e+07	1.61232e+08	1.70851e+08	1.20917e+08	1.36708e+08	5.59569e+07	4.13109e+07	1.57068e+08	1.32595e+08	1.95112e+08	2.14261e+08	104024624	5.56877e+09	4.19505e+09	3.58591e+09	3.13701e+09	4.37787e+09	2.87779e+09	3577601864	3.2859e+09	2.80245e+09	3.04416e+09	3.50927e+09	5385188206	1		RANBP1	Homo sapiens
Q7Z4H8	-7.47698e+18	FALSE	High	IsMasterProtein	Q7Z4H8	Protein O-glucosyltransferase 3 OS=Homo sapiens OX=9606 GN=POGLUT3 PE=1 SV=2	0	82.588	33	12	104	12	507	58.5	8.24	291.89	12	0	1.197e+07	3.36572e+07	4.08073e+07	4.08944e+07	3.85339e+07	1.2624e+07	1.75974e+07	42245426	3.97529e+07	61225299	7.15225e+07	4.24025e+07	3.33035e+07	8.7314e+07	6.01131e+07	5.4365e+07	5.78499e+07	3.18629e+07	7.66701e+07	5.40084e+07	3.26312e+07	6.13798e+07	5.50441e+07	4.42959e+07	1		POGLUT3	Homo sapiens
Q13315	-7.47691e+18	FALSE	High	IsMasterProtein	Q13315	Serine-protein kinase ATM OS=Homo sapiens OX=9606 GN=ATM PE=1 SV=4	0	21.283	3	6	12	6	3056	350.5	6.81	16.3	6	0	NA	NA	2.06099e+06	NA	NA	NA	1.31452e+06	NA	NA	1.55939e+06	5.67137e+06	NA	989694	22161101	1.39865e+07	2.30425e+06	11413620	NA	2.11118e+07	2.0749e+06	1.11135e+06	19984624	1.18962e+07	1482084	1		ATM	Homo sapiens
Q96TC7	-7.47404e+18	FALSE	High	IsMasterProtein	Q96TC7	Regulator of microtubule dynamics protein 3 OS=Homo sapiens OX=9606 GN=RMDN3 PE=1 SV=2	0	21.239	13	5	11	5	470	52.1	5.1	24.83	5	0	NA	433021696	346708836	302798528	4.05276e+08	5.57449e+06	80182219	339392096	333490525	5.59881e+08	750979904	332436587	87625648	123433072	1.64369e+08	139004912	217559088	1.34301e+08	1.36771e+08	1.78116e+08	NA	1.31325e+08	1.63692e+08	119777976	1		RMDN3	Homo sapiens
Q7Z4S6	-7.47016e+18	FALSE	High	IsMasterProtein	Q7Z4S6	Kinesin-like protein KIF21A OS=Homo sapiens OX=9606 GN=KIF21A PE=1 SV=2	0	56.181	9	12	80	11	1674	187.1	6.42	158.35	12	0	3.85131e+06	1.65798e+07	3.18307e+07	1.95526e+07	2.10399e+07	7.23137e+06	1.10695e+07	1.45261e+07	2.09031e+07	2.91317e+07	1.01536e+08	9.68412e+06	101366528	123621211	138991623	180688172	127667509	91456828	144507110	1.79887e+08	130255359	1.39721e+08	1.57719e+08	121278423	1		KIF21A	Homo sapiens
Q6ZWT7	-7.46966e+18	FALSE	High	IsMasterProtein	Q6ZWT7	Lysophospholipid acyltransferase 2 OS=Homo sapiens OX=9606 GN=MBOAT2 PE=1 SV=2	0	9.39	4	2	2	2	520	59.5	8.03	5.1	2	0	227122	NA	761663	NA	196508	NA	NA	392761	198701	380685	NA	NA	1.2256e+06	NA	962780	NA	NA	462613	1.83694e+06	2429771	NA	703703	2.69958e+06	830539	1		MBOAT2	Homo sapiens
O60784	-7.46331e+18	FALSE	High	IsMasterProtein	O60784	Target of Myb protein 1 OS=Homo sapiens OX=9606 GN=TOM1 PE=1 SV=2	0	52.598	18	6	71	6	492	53.8	4.7	230.09	6	0	6.41116e+07	1.37014e+08	1.00884e+08	1.38575e+08	9.2774e+07	3.97567e+07	6.23248e+07	2.02357e+08	1.81636e+08	2.50889e+08	2.54877e+08	1.61083e+07	3.47776e+08	4.36097e+08	5.14654e+08	4.20517e+08	5.60772e+08	4.61999e+08	4.96599e+08	4.89715e+08	3.94905e+08	4.46132e+08	4.834e+08	4.41682e+08	1		TOM1	Homo sapiens
P01116	-7.4632e+18	FALSE	High	IsMasterProtein	P01116	GTPase KRas OS=Homo sapiens OX=9606 GN=KRAS PE=1 SV=1	0	58.336	51	6	51	2	189	21.6	6.77	188.94	6	0	19193720	20196750	26949204	2.20287e+07	24897820	1.1666e+07	2.39908e+07	2.74541e+07	2.06052e+07	3.81609e+07	30481785	22645467	8.78163e+06	7.60089e+06	9497345	1.46525e+07	1.41935e+07	9293406	9181828	1.45724e+07	10424463	8429642	1.4941e+07	9.79483e+06	1		KRAS	Homo sapiens
Q7Z2T5	-7.46298e+18	FALSE	High	IsMasterProtein	Q7Z2T5	TRMT1-like protein OS=Homo sapiens OX=9606 GN=TRMT1L PE=1 SV=2	0	183.08	44	22	308	22	733	81.7	7.88	1028.34	22	0	1.33098e+08	1.95002e+08	2.45695e+08	2.47949e+08	2.3215e+08	9.28814e+07	1.28602e+08	2.54582e+08	220144267	3.07995e+08	2.33296e+08	2.54545e+08	1.05556e+08	1.68082e+08	2.03384e+08	1.51378e+08	2.34326e+08	1.53085e+08	4.52149e+08	2.05348e+08	1.20073e+08	1.49825e+08	2.08418e+08	1.38629e+08	1		TRMT1L	Homo sapiens
Q05086	-7.46239e+18	FALSE	High	IsMasterProtein	Q05086	Ubiquitin-protein ligase E3A OS=Homo sapiens OX=9606 GN=UBE3A PE=1 SV=4	0	51.979	16	11	46	11	875	100.6	5.22	100.78	11	0	2.56075e+07	4.44378e+07	5.53794e+07	47343977	5.7302e+07	1.08043e+07	3.47136e+07	2.46207e+07	5.02155e+07	53155725	8.58265e+07	4.40688e+07	4.86092e+07	2.62907e+07	68584228	4.11833e+07	3.50411e+07	1.46215e+08	9.77913e+07	1.24445e+08	5.79028e+07	1.47222e+08	1.18396e+08	4.86799e+07	1		UBE3A	Homo sapiens
Q8NC74	-7.45385e+18	FALSE	Medium	IsMasterProtein	Q8NC74	RBBP8 N-terminal-like protein OS=Homo sapiens OX=9606 GN=RBBP8NL PE=1 SV=3	0.042	1.917	1	1	4	1	664	71.4	6.51	1.79	1	0	29977032	77633030	86016826	94221912	55410144	33572496	29154334	60796868	60811924	NA	87187624	70000488	65514234	74335448	87415624	81300448	9.93177e+07	74440672	962120	87220820	65417840	25484936	85154957	7.48022e+07	1		RBBP8NL	Homo sapiens
Q9Y2K2	-7.45316e+18	FALSE	Low	IsMasterProtein	Q9Y2K2	Serine/threonine-protein kinase SIK3 OS=Homo sapiens OX=9606 GN=SIK3 PE=1 SV=4	0.054	1.687	1	1	1	1	1321	144.8	6.79	1.63	1	0	NA	NA	NA	NA	NA	NA	NA	NA	NA	NA	NA	NA	NA	NA	NA	NA	NA	NA	NA	NA	NA	NA	NA	NA	1		SIK3	Homo sapiens
Q9BRZ2	-7.4514e+18	FALSE	Medium	IsMasterProtein	Q9BRZ2	E3 ubiquitin-protein ligase TRIM56 OS=Homo sapiens OX=9606 GN=TRIM56 PE=1 SV=3	0.039	1.96	2	1	2	1	755	81.4	7.74	0	1	0	NA	NA	28931256	NA	NA	NA	NA	NA	19968198	NA	NA	NA	11919514	NA	8992413	NA	NA	NA	15413142	NA	8380610	4.98284e+06	NA	NA	1		TRIM56	Homo sapiens
Q7L5N1	-7.43885e+18	FALSE	High	IsMasterProtein	Q7L5N1	COP9 signalosome complex subunit 6 OS=Homo sapiens OX=9606 GN=COPS6 PE=1 SV=1	0	137.625	52	12	353	12	327	36.1	5.73	1049.1	12	0	1.03576e+08	2.64455e+08	2.18688e+08	2.37012e+08	2.15695e+08	1.1094e+08	1.36645e+08	2.46018e+08	2.75231e+08	4.11185e+08	4.38981e+08	2.12749e+08	2.86617e+08	3.91843e+08	4.653e+08	4.05633e+08	5.35929e+08	3.23729e+08	4.62894e+08	4.34617e+08	3.24367e+08	4.00373e+08	516181543	3.60308e+08	1		COPS6	Homo sapiens
Q14244	-7.4342e+18	FALSE	High	IsMasterProtein	Q14244	Ensconsin OS=Homo sapiens OX=9606 GN=MAP7 PE=1 SV=1	0.002	5.876	3	2	5	2	749	84	9.61	11.93	2	0	291102	NA	NA	NA	NA	NA	NA	NA	NA	NA	NA	NA	5794715	4130593	NA	14075605	NA	NA	NA	2.13284e+06	6.5935e+06	NA	NA	13764694	1		MAP7	Homo sapiens
P62891	-7.43106e+18	FALSE	High	IsMasterProtein	P62891	60S ribosomal protein L39 OS=Homo sapiens OX=9606 GN=RPL39 PE=1 SV=2	0	14.937	25	2	191	2	51	6.4	12.56	620.96	2	0	5.76571e+09	3.62884e+09	1.01531e+10	4.24842e+09	5698825666	6655242406	8978072052	6.32787e+09	5158664351	4.5316e+09	3.49021e+09	1.94368e+09	208790976	184790802	310757768	265583484	346128112	265801416	2.3959e+08	299094956	235507604	178397138	3.1792e+08	236366928	1		RPL39	Homo sapiens
Q6UW68	-7.43104e+18	FALSE	High	IsMasterProtein	Q6UW68	Transmembrane protein 205 OS=Homo sapiens OX=9606 GN=TMEM205 PE=1 SV=1	0	30.046	21	3	45	3	189	21.2	8.62	142.07	3	0	9943251	74260656	62945653	72431828	7.41882e+07	3.18421e+07	1.38253e+07	8.17005e+07	5.90935e+07	106671616	1.23744e+08	8.41255e+07	1.36123e+08	8.76048e+07	32391577	90932219	47132217	1.34097e+08	1.78535e+08	61997304	120260334	161404820	5.8213e+07	1.47337e+08	1		TMEM205	Homo sapiens
O15118	-7.42654e+18	FALSE	High	IsMasterProtein	O15118	NPC intracellular cholesterol transporter 1 OS=Homo sapiens OX=9606 GN=NPC1 PE=1 SV=2	0.001	7.34	4	3	3	3	1278	142.1	5.36	2.5	3	0	515895	3084695	509460	1.33993e+06	NA	NA	32922.8	1.67572e+06	538837	185893	2.19568e+06	1.31364e+06	NA	8984681	10003346	10848405	NA	5.44258e+06	NA	9381088	NA	5.96725e+06	9.15638e+06	NA	1		NPC1	Homo sapiens
Q9BR61	-7.42634e+18	FALSE	High	IsMasterProtein	Q9BR61	Acyl-CoA-binding domain-containing protein 6 OS=Homo sapiens OX=9606 GN=ACBD6 PE=1 SV=1	0	20.37	13	3	24	3	282	31.1	5.11	65.8	3	0	974268	6.33129e+06	8.35718e+06	7.93996e+06	6670732	1.31074e+06	1.65289e+06	6.74737e+06	7.62392e+06	4.66499e+06	8.33029e+06	6.20761e+06	1.76113e+07	9619073	30745358	27379175	31416173	12260244	1.86136e+07	26816394	14507995	1.59155e+07	16227744	1.83118e+07	1		ACBD6	Homo sapiens
Q8NDW4	-7.4254e+18	FALSE	High	None	Q8NDW4	Zinc finger protein 248 OS=Homo sapiens OX=9606 GN=ZNF248 PE=1 SV=1	0.001	7.845	3	2	6	1	579	67	8.25	6.05	2	0	NA	243072	NA	NA	NA	NA	NA	269990	NA	818594	275366	NA	NA	NA	NA	NA	1.4996e+06	NA	NA	NA	NA	NA	NA	NA	1		ZNF248	Homo sapiens
Q5T1C6	-7.42497e+18	FALSE	High	IsMasterProtein	Q5T1C6	Acyl-coenzyme A thioesterase THEM4 OS=Homo sapiens OX=9606 GN=THEM4 PE=1 SV=1	0.002	5.652	8	2	4	2	240	27.1	8.28	5.89	2	0	NA	974174	NA	4.00939e+06	NA	NA	NA	1.48213e+06	NA	NA	NA	7.36968e+06	6.45964e+06	NA	1.22304e+06	NA	1.11873e+07	16020254	NA	NA	2.77885e+06	3.75337e+06	9.54407e+06	7.72201e+06	1		THEM4	Homo sapiens
Q5VST6	-7.40712e+18	FALSE	High	IsMasterProtein	Q5VST6	Alpha/beta hydrolase domain-containing protein 17B OS=Homo sapiens OX=9606 GN=ABHD17B PE=1 SV=1	0.001	7.95	9	1	1	1	288	32.2	6.29	4.53	1	0	NA	NA	NA	NA	118552	79550.5	NA	NA	12418.6	394602	796063	NA	NA	NA	492811	1.17257e+06	NA	775157	NA	396010	288658	NA	NA	NA	1		ABHD17B	Homo sapiens
P00390	-7.40573e+18	FALSE	High	IsMasterProtein	P00390	Glutathione reductase, mitochondrial OS=Homo sapiens OX=9606 GN=GSR PE=1 SV=2	0	183.644	54	19	436	19	522	56.2	8.5	1463.78	19	0	2.96079e+08	5.10125e+08	5.61085e+08	5.81926e+08	5.97911e+08	3.31346e+08	3.2617e+08	6.28001e+08	5.39525e+08	7.34299e+08	6.77956e+08	5.71276e+08	4.83232e+08	5.11322e+08	7.15572e+08	6.07075e+08	7.1608e+08	5.95121e+08	746059076	6.53615e+08	4.95405e+08	6.61646e+08	6.72141e+08	578975866	1		GSR	Homo sapiens
P13674	-7.40133e+18	FALSE	High	IsMasterProtein	P13674	Prolyl 4-hydroxylase subunit alpha-1 OS=Homo sapiens OX=9606 GN=P4HA1 PE=1 SV=2	0	102.336	32	15	197	15	534	61	6.01	536.29	15	0	6.99395e+07	1.13342e+08	1.30494e+08	1.88643e+08	1.13602e+08	6.75613e+07	6.1312e+07	1.58743e+08	1.61117e+08	1.50812e+08	1.89743e+08	1.19782e+08	1.54208e+08	2.93317e+08	257747852	2.70329e+08	296716104	1.89662e+08	2.70031e+08	2.06467e+08	1.73375e+08	230595053	2.25992e+08	2.04746e+08	1		P4HA1	Homo sapiens
Q14964	-7.38606e+18	FALSE	High	None	Q14964	Ras-related protein Rab-39A OS=Homo sapiens OX=9606 GN=RAB39A PE=1 SV=2	0.001	6.743	5	1	25	0	217	25	7.65	73.57	1	0	NA	NA	NA	NA	NA	NA	NA	NA	NA	NA	NA	NA	NA	NA	NA	NA	NA	NA	NA	NA	NA	NA	NA	NA	15		RAB39A	Homo sapiens
O14562	-7.38409e+18	FALSE	High	IsMasterProtein	O14562	Ubiquitin domain-containing protein UBFD1 OS=Homo sapiens OX=9606 GN=UBFD1 PE=1 SV=2	0	30.548	17	4	39	4	309	33.4	5.77	127.52	4	0	NA	4.73427e+06	3.05514e+06	3.23371e+06	1.65048e+06	628469	380840	2.48148e+06	3499865	NA	NA	NA	6.98046e+07	1.30769e+08	95758531	90291381	7.00268e+07	4.02034e+07	6.25337e+07	5.69147e+07	4.58798e+07	47422604	5.2684e+07	5.22416e+07	1		UBFD1	Homo sapiens
Q15393	-7.38279e+18	FALSE	High	IsMasterProtein	Q15393	Splicing factor 3B subunit 3 OS=Homo sapiens OX=9606 GN=SF3B3 PE=1 SV=4	0	581.713	56	54	2214	54	1217	135.5	5.26	7147.28	54	0	1772045131	3.95616e+09	4.22495e+09	4.31835e+09	3.85157e+09	2.00878e+09	2.6325e+09	4.03057e+09	4.05223e+09	5.3289e+09	6.46014e+09	3.95773e+09	5.21599e+09	6.23175e+09	6.98358e+09	6.44924e+09	8.13232e+09	5.25468e+09	6.87542e+09	6.49923e+09	5.10235e+09	5.66215e+09	6571820151	5.41916e+09	1		SF3B3	Homo sapiens
P41227	-7.3807e+18	FALSE	High	IsMasterProtein	P41227	N-alpha-acetyltransferase 10 OS=Homo sapiens OX=9606 GN=NAA10 PE=1 SV=1	0	139.027	71	15	371	15	235	26.4	5.64	1107.4	15	0	1.00034e+08	1.30128e+08	1.8258e+08	1.02322e+08	1.61875e+08	6.2047e+07	5.62901e+07	1.95231e+08	1.43569e+08	2.2862e+08	2.04259e+08	160065294	6.86057e+08	5.69394e+08	9.26961e+08	908618853	1.18211e+09	855819858	7.88775e+08	9.71559e+08	8.01531e+08	6.65611e+08	1.02729e+09	7.94281e+08	1		NAA10	Homo sapiens
Q7Z7C8	-7.3793e+18	FALSE	High	IsMasterProtein	Q7Z7C8	Transcription initiation factor TFIID subunit 8 OS=Homo sapiens OX=9606 GN=TAF8 PE=1 SV=1	0	11.436	10	2	13	2	310	34.2	6.46	41.47	2	0	NA	NA	312971	NA	NA	45935.1	220012	27128.6	62042.6	346906	513343	NA	717661	NA	2.83647e+06	2.32821e+06	1.99716e+06	1250339	NA	1.91481e+06	1.43744e+06	NA	791691	1.23924e+06	1		TAF8	Homo sapiens
Q8NBI6	-7.37812e+18	FALSE	High	IsMasterProtein	Q8NBI6	Xyloside xylosyltransferase 1 OS=Homo sapiens OX=9606 GN=XXYLT1 PE=1 SV=1	0	9.582	6	2	17	2	393	43.8	8.13	18.19	2	0	1.32385e+07	2.52073e+07	21149235	1405574	4.52207e+07	3.33909e+06	9.66227e+06	2.2098e+07	5.35475e+06	8.56045e+06	8936972	7.334e+06	469998716	3.32812e+07	76956864	564824576	16291391	18960161	9.45244e+07	102350672	113014710	56399712	1.02322e+08	493582912	1		XXYLT1	Homo sapiens
P05166	-7.37682e+18	FALSE	High	IsMasterProtein	P05166	Propionyl-CoA carboxylase beta chain, mitochondrial OS=Homo sapiens OX=9606 GN=PCCB PE=1 SV=3	0	56.771	24	10	59	10	539	58.2	7.64	158.81	10	0	1.40049e+07	3.24774e+07	5.20856e+07	3.93652e+07	5.01764e+07	2.27829e+07	2.67467e+07	3.70964e+07	7.26977e+07	4.63982e+07	2.61394e+07	55525544	2.99663e+07	4.55783e+07	9.80793e+07	32384659	5.87996e+07	4.22248e+07	6.44691e+07	4.80759e+07	4.39169e+07	5.88183e+07	4.17968e+07	4.32719e+07	1		PCCB	Homo sapiens
Q13636	-7.37332e+18	FALSE	High	IsMasterProtein	Q13636	Ras-related protein Rab-31 OS=Homo sapiens OX=9606 GN=RAB31 PE=1 SV=1	0	12.192	27	4	26	4	194	21.6	7.06	53.44	4	0	3.95292e+06	21041762	7149759	2.18503e+07	6.78835e+06	2606895	3.62223e+06	22787434	1.95548e+07	20321498	10261664	2.10834e+07	5356511	1.39337e+07	1.01606e+07	6488670	6.97862e+06	7.71168e+06	11814128	8662815	1303183	8889055	8007553	7.73965e+06	1		RAB31	Homo sapiens
L0R6Q1	-7.36956e+18	FALSE	High	IsMasterProtein	L0R6Q1	SLC35A4 upstream open reading frame protein OS=Homo sapiens OX=9606 GN=SLC35A4 PE=3 SV=1	0.006	3.882	15	2	27	2	103	11.1	8.1	20.84	2	0	12191785	29284040	34387400	41630963	1.38422e+07	16819363	1.20533e+07	1.08562e+07	36491938	12641720	50000381	44663634	27436395	21988172	42078409	31747699	46782386	21135694	33768456	26927681	1.34153e+07	28683185	28110141	8782490	1		SLC35A4	Homo sapiens
Q8NHP6	-7.36354e+18	FALSE	High	IsMasterProtein	Q8NHP6	Motile sperm domain-containing protein 2 OS=Homo sapiens OX=9606 GN=MOSPD2 PE=1 SV=1	0	13.128	9	3	8	3	518	59.7	5.96	17.92	3	0	1.81605e+06	4.33718e+06	9.3879e+06	20131889	3.15009e+06	6.46912e+06	2.16517e+06	5.29524e+06	1.41949e+07	1.84823e+08	202392190	1.74828e+07	6.95354e+06	21769647	15106989	14329191	2.71563e+07	6.89549e+06	26423118	2.75893e+07	8688062	1.52784e+07	1.76398e+07	1.0764e+07	1		MOSPD2	Homo sapiens
P54252	-7.36185e+18	FALSE	High	IsMasterProtein	P54252	Ataxin-3 OS=Homo sapiens OX=9606 GN=ATXN3 PE=1 SV=5	0.001	5.986	3	1	1	1	361	41.2	4.78	2.45	1	0	NA	NA	NA	NA	NA	NA	NA	NA	NA	NA	NA	NA	NA	NA	NA	NA	NA	NA	NA	NA	NA	NA	NA	NA	1		ATXN3	Homo sapiens
Q5JTY5	-7.35882e+18	FALSE	High	None	Q5JTY5	COBW domain-containing protein 3 OS=Homo sapiens OX=9606 GN=CBWD3 PE=1 SV=1	0	27.136	23	5	27	5	395	44	4.87	75.01	5	0	1.02933e+07	13300181	1.44219e+07	1.49722e+07	1.71936e+07	1.20552e+07	1.86108e+07	1.06806e+07	1.31753e+07	2.69541e+07	44073095	1.55777e+07	1.2153e+07	1.46083e+07	27525599	23547021	27985591	15845906	14703707	2.11112e+07	9.77078e+06	1.06649e+07	2.85423e+07	1.7443e+07	1		CBWD3	Homo sapiens
Q00532	-7.3582e+18	FALSE	Medium	None	Q00532	Cyclin-dependent kinase-like 1 OS=Homo sapiens OX=9606 GN=CDKL1 PE=1 SV=6	0.03	2.117	2	1	5	0	358	41.8	8.85	5.61	1	0	NA	NA	NA	NA	NA	NA	NA	NA	NA	NA	NA	NA	NA	NA	NA	NA	NA	NA	NA	NA	NA	NA	NA	NA	3		CDKL1	Homo sapiens
P05496	-7.34099e+18	FALSE	High	IsMasterProtein	P05496	ATP synthase F(0) complex subunit C1, mitochondrial OS=Homo sapiens OX=9606 GN=ATP5MC1 PE=1 SV=2	0	14.366	28	2	55	2	136	14.3	9.74	144.19	2	0	5.51905e+06	7.33738e+06	2.0683e+07	8.87606e+06	7.2834e+06	60658.7	218197	6.1286e+06	6.19869e+06	1.06667e+07	1.12504e+07	9.41041e+06	1.11329e+08	2.47151e+07	5.91195e+07	1.55349e+08	7.93426e+07	35581356	1.70833e+08	1.45347e+08	1.06378e+08	7.70228e+07	1.56489e+08	4.00258e+07	1		ATP5MC1	Homo sapiens
Q68D85	-7.34039e+18	FALSE	High	IsMasterProtein	Q68D85	Natural cytotoxicity triggering receptor 3 ligand 1 OS=Homo sapiens OX=9606 GN=NCR3LG1 PE=1 SV=1	0	20.548	11	4	10	4	454	50.8	5.59	22.78	4	0	2.41027e+07	5.79312e+07	1.31375e+08	4.24639e+07	1.25237e+08	7.13303e+07	5.6654e+07	1.33759e+08	9.9225e+07	57815814	46590163	1.29487e+08	9267308	2.14603e+07	32471098	3.61412e+07	45126213	28072223	2.00016e+07	3.36614e+07	6.28868e+06	2.11391e+07	30807354	34589966	1		NCR3LG1	Homo sapiens
Q9Y624	-7.33908e+18	FALSE	High	IsMasterProtein	Q9Y624	Junctional adhesion molecule A OS=Homo sapiens OX=9606 GN=F11R PE=1 SV=1	0.001	7.243	7	2	9	2	299	32.6	7.9	21.09	2	0	41003436	82020520	5467775	100879224	1.10187e+08	42158668	5.02591e+07	9.44464e+07	83599572	1.44682e+08	NA	92355224	9.85915e+06	1.24687e+07	2.08248e+07	1.43087e+07	12156490	1.30956e+07	26761219	15217246	2.89298e+06	20583394	1.85676e+07	1.57422e+07	1		F11R	Homo sapiens
Q96S44	-7.33318e+18	FALSE	High	IsMasterProtein	Q96S44	EKC/KEOPS complex subunit TP53RK OS=Homo sapiens OX=9606 GN=TP53RK PE=1 SV=2	0	32.06	34	7	146	7	253	28.1	9.54	306.46	7	0	8.99008e+08	1.90988e+09	1.84345e+09	2.03234e+09	1.84695e+09	9.99211e+08	1.03685e+09	1.85538e+09	1.89443e+09	2804410441	3.18331e+09	1.98725e+09	1.42593e+09	1839152891	1.96472e+09	1.63358e+09	2190305343	1530822115	1965755623	1.79789e+09	1.41116e+09	1691631050	1799644837	1.49985e+09	1		TP53RK	Homo sapiens
P21964	-7.3316e+18	FALSE	High	IsMasterProtein	P21964	Catechol O-methyltransferase OS=Homo sapiens OX=9606 GN=COMT PE=1 SV=2	0	131.122	61	13	329	13	271	30	5.47	1110.52	13	0	9.78287e+07	2.3348e+08	1.84452e+08	2.39484e+08	1.90764e+08	1.10876e+08	8.38746e+07	2.33805e+08	1.95339e+08	273528210	2.70777e+08	2.27791e+08	2.65052e+08	3.54966e+08	3.663e+08	2.92884e+08	5.78356e+08	3.74014e+08	4.63513e+08	3.41167e+08	2.97935e+08	396078938	3.69187e+08	3.46544e+08	1		COMT	Homo sapiens
Q8IWR0	-7.33116e+18	FALSE	High	IsMasterProtein	Q8IWR0	Zinc finger CCCH domain-containing protein 7A OS=Homo sapiens OX=9606 GN=ZC3H7A PE=1 SV=1	0	42.571	14	11	51	10	971	110.5	7.3	101.72	11	0	1.29326e+07	4.94842e+07	4.49373e+07	2.90954e+07	3.50427e+07	12837136	1.62716e+07	2.84563e+07	3.30319e+07	3.6736e+07	1.07988e+08	2.71719e+07	3.93939e+07	35253922	4.11e+07	4.79224e+07	6.03424e+07	4.22504e+07	2.06656e+07	6.74235e+07	1.10691e+07	2.70243e+07	6.61949e+07	45314482	1		ZC3H7A	Homo sapiens
Q7LG56	-7.32822e+18	FALSE	High	IsMasterProtein	Q7LG56	Ribonucleoside-diphosphate reductase subunit M2 B OS=Homo sapiens OX=9606 GN=RRM2B PE=1 SV=1	0	34.348	24	7	72	5	351	40.7	4.97	183.11	7	0	18332991	2.96703e+07	3.28633e+07	3.71152e+07	1.92817e+07	1.8083e+07	1.47456e+07	3.03117e+07	3.99281e+07	3.68064e+07	5.96246e+07	2.98423e+07	2.67489e+07	42957388	4.43798e+07	4.25197e+07	4.54943e+07	1.95714e+07	5.23213e+07	43555612	23148035	5.17569e+07	3.6641e+07	22018239	1		RRM2B	Homo sapiens
O75477	-7.32133e+18	FALSE	High	IsMasterProtein	O75477	Erlin-1 OS=Homo sapiens OX=9606 GN=ERLIN1 PE=1 SV=2	0	63.261	41	12	167	9	348	39.1	7.87	498.32	12	0	1.00942e+07	1.44127e+07	3.47498e+07	2.4204e+07	3.51937e+07	9.27552e+06	1.33174e+07	4.28552e+07	23319094	4.31374e+07	4.2347e+07	1.9068e+07	2.76022e+07	5.20217e+07	4.34488e+07	4.28994e+07	75201762	2.65497e+07	6.06519e+07	3.82015e+07	1.9868e+07	5.72136e+07	4.32114e+07	3.24105e+07	1		ERLIN1	Homo sapiens
Q15836	-7.31766e+18	FALSE	High	IsMasterProtein	Q15836	Vesicle-associated membrane protein 3 OS=Homo sapiens OX=9606 GN=VAMP3 PE=1 SV=3	0	53.988	40	4	143	1	100	11.3	8.79	495.35	4	0	5482699	8.02986e+06	7234586	8455745	3026108	4.73858e+06	6.83116e+06	6924519	9664911	3.11998e+07	2.12379e+07	6097907	1.81398e+07	2.57603e+06	21890748	6431610	7.6312e+06	1.77429e+07	2.8829e+07	23112035	1.39556e+07	1.04589e+07	17446079	2.0385e+07	1		VAMP3	Homo sapiens
Q86VH2	-7.31754e+18	FALSE	High	None	Q86VH2	Kinesin-like protein KIF27 OS=Homo sapiens OX=9606 GN=KIF27 PE=1 SV=1	0.001	6.037	1	1	23	0	1401	160.2	7.28	49.77	1	0	NA	NA	NA	NA	NA	NA	NA	NA	NA	NA	NA	NA	NA	NA	NA	NA	NA	NA	NA	NA	NA	NA	NA	NA	2		KIF27	Homo sapiens
P17039	-7.31653e+18	FALSE	Medium	IsMasterProtein	P17039	Zinc finger protein 30 OS=Homo sapiens OX=9606 GN=ZNF30 PE=2 SV=5	0.017	2.534	2	1	1	1	623	71.4	9.07	1.83	1	0	NA	246908	NA	NA	NA	NA	NA	422991	NA	NA	666860	NA	NA	678939	NA	1.06692e+06	5435911	NA	NA	NA	NA	NA	NA	NA	1		ZNF30	Homo sapiens
Q6UX53	-7.31287e+18	FALSE	High	IsMasterProtein	Q6UX53	Methyltransferase-like protein 7B OS=Homo sapiens OX=9606 GN=METTL7B PE=1 SV=2	0	11.796	12	3	3	3	244	27.8	8.38	5.64	3	0	14882355	25089410	53893580	31356556	34984372	9391097	13803175	24502892	23687950	36297576	NA	3.66188e+07	137471877	82882247	143779484	151578880	126204664	27358716	178301920	163560512	156778168	150354544	171261392	107347276	1		METTL7B	Homo sapiens
P57081	-7.31059e+18	FALSE	High	IsMasterProtein	P57081	tRNA (guanine-N(7)-)-methyltransferase non-catalytic subunit WDR4 OS=Homo sapiens OX=9606 GN=WDR4 PE=1 SV=2	0	42.71	33	8	33	8	412	45.5	7.11	86.08	8	0	4.9844e+07	1.15337e+08	9.35194e+07	102511086	94367535	4.6226e+07	1.05316e+08	1.21265e+08	1.03546e+08	2.62074e+08	3.03306e+08	1.044e+08	288971982	3.25742e+08	4.71293e+08	3.92772e+08	6.53008e+07	3.16296e+08	3.54625e+08	4.09811e+08	2.95158e+08	2.96865e+08	3.97243e+08	376490140	1		WDR4	Homo sapiens
P26583	-7.30935e+18	FALSE	High	IsMasterProtein	P26583	High mobility group protein B2 OS=Homo sapiens OX=9606 GN=HMGB2 PE=1 SV=2	0	124.69	51	14	460	9	209	24	7.81	1335.99	14	0	3.02352e+07	6.19734e+07	8.2901e+07	6.30731e+07	1.14926e+08	3.38539e+07	4.81766e+07	6.41715e+07	8.47966e+07	1.03943e+08	1.57937e+08	9.70669e+07	1533968845	2.84498e+09	2.50377e+09	2.06388e+09	2.59256e+09	2.03173e+09	3.21672e+09	2.10731e+09	1.53075e+09	2.64115e+09	1.9808e+09	1.8184e+09	1		HMGB2	Homo sapiens
Q9Y3Z3	-7.30594e+18	FALSE	High	IsMasterProtein	Q9Y3Z3	Deoxynucleoside triphosphate triphosphohydrolase SAMHD1 OS=Homo sapiens OX=9606 GN=SAMHD1 PE=1 SV=2	0	287.931	62	34	620	34	626	72.2	7.14	1842.27	34	0	5.32718e+08	7.92213e+08	8.50874e+08	8.72896e+08	7.31343e+08	6.11228e+08	6.12182e+08	7.79622e+08	8.29554e+08	1.02244e+09	8.79218e+08	8.43415e+08	7.24055e+08	1.03166e+09	1.09338e+09	8.77954e+08	1.50058e+09	1.01613e+09	1.23319e+09	1.06266e+09	9.37828e+08	1.12315e+09	1.03743e+09	8.66306e+08	1		SAMHD1	Homo sapiens
P49792	-7.30396e+18	FALSE	High	IsMasterProtein	P49792	E3 SUMO-protein ligase RanBP2 OS=Homo sapiens OX=9606 GN=RANBP2 PE=1 SV=2	0	675.049	42	99	1349	77	3224	358	6.2	3727.88	99	0	4.45481e+08	9.49845e+08	1.21658e+09	9.61639e+08	9.63296e+08	5.31354e+08	5.75676e+08	1.08333e+09	1.05463e+09	1.27965e+09	1.46563e+09	1.01584e+09	1.25686e+09	1.17897e+09	1.58657e+09	1.50141e+09	1.79157e+09	1.26948e+09	1.50643e+09	1.59596e+09	1.19243e+09	1.24466e+09	1.48746e+09	1.21341e+09	1		RANBP2	Homo sapiens
O75940	-7.30202e+18	FALSE	High	IsMasterProtein	O75940	Survival of motor neuron-related-splicing factor 30 OS=Homo sapiens OX=9606 GN=SMNDC1 PE=1 SV=1	0	62.731	49	9	68	9	238	26.7	7.24	180.4	9	0	1.59565e+07	1.45957e+07	8.68239e+07	6.98685e+07	2.68082e+07	9.48457e+06	2.81789e+07	1.68961e+07	8.76141e+07	20389501	4.12772e+08	9.08065e+07	3.95068e+08	5.19737e+08	8.78842e+08	5.94039e+08	652255338	5.29847e+08	5.39608e+08	6.47295e+08	4.23793e+08	4.84709e+08	4.15067e+08	3.74067e+08	1		SMNDC1	Homo sapiens
Q5T4F4	-7.29675e+18	FALSE	Low	IsMasterProtein	Q5T4F4	Protrudin OS=Homo sapiens OX=9606 GN=ZFYVE27 PE=1 SV=1	0.063	1.578	3	1	1	1	411	45.8	5.15	2.04	1	0	NA	8601827	9071935	9.36405e+06	NA	NA	NA	NA	9603179	NA	NA	NA	NA	NA	NA	NA	1.97781e+06	951194	NA	NA	NA	NA	NA	NA	1		ZFYVE27	Homo sapiens
Q8IXM6	-7.29047e+18	FALSE	High	IsMasterProtein	Q8IXM6	Nurim OS=Homo sapiens OX=9606 GN=NRM PE=1 SV=1	0.002	5.248	8	1	4	1	262	29.4	8.63	12.73	1	0	NA	NA	1.13561e+06	1.81539e+06	595261	2229914	NA	NA	2.58458e+06	3.29787e+06	4.71761e+06	1.46131e+06	NA	NA	NA	NA	10263691	NA	NA	7910726	NA	NA	NA	NA	1		NRM	Homo sapiens
P82675	-7.28942e+18	FALSE	High	IsMasterProtein	P82675	28S ribosomal protein S5, mitochondrial OS=Homo sapiens OX=9606 GN=MRPS5 PE=1 SV=2	0	79.421	35	15	101	15	430	48	9.92	229.31	15	0	1.17516e+08	173293982	2.26035e+08	2.60175e+08	2.66486e+08	1.0279e+08	1.10649e+08	2.6772e+08	2.1007e+08	3.62495e+08	212710331	2.54175e+08	6.06185e+07	3.0814e+08	1.2205e+08	3.33049e+08	2.09698e+08	2.20344e+08	3.48598e+08	1.57886e+08	9.30572e+07	1.23104e+08	164949134	6.80216e+07	1		MRPS5	Homo sapiens
Q9NV31	-7.28386e+18	FALSE	High	IsMasterProtein	Q9NV31	U3 small nucleolar ribonucleoprotein protein IMP3 OS=Homo sapiens OX=9606 GN=IMP3 PE=1 SV=1	0	52.415	54	8	63	8	184	21.8	9.5	191.59	8	0	3.78253e+07	5.56217e+07	8.53185e+07	4.43062e+07	4.66681e+07	3.76416e+07	4.65019e+07	3.43836e+07	6.67603e+07	6.70767e+07	97339008	4.68258e+07	5.40872e+07	5.55397e+07	5.89037e+07	1.1483e+08	1.19218e+08	5.77853e+07	63484843	7.28433e+07	31182501	3.72165e+07	59046670	7.15248e+07	1		IMP3	Homo sapiens
Q96F44	-7.28308e+18	FALSE	High	IsMasterProtein	Q96F44	E3 ubiquitin-protein ligase TRIM11 OS=Homo sapiens OX=9606 GN=TRIM11 PE=1 SV=2	0	9.638	11	4	10	4	468	52.7	5.69	8.22	4	0	2.18295e+07	4.1973e+07	55972035	4.65953e+07	5.89882e+07	3.92116e+07	3.26374e+07	6.78022e+07	5.60491e+07	2.04413e+07	NA	50236164	1.51979e+08	2.0491e+08	1.82172e+08	1.96032e+08	2.00935e+08	145530112	142939264	142439248	119964312	142296048	137438640	147411798	1		TRIM11	Homo sapiens
Q6UW02	-7.26512e+18	FALSE	High	IsMasterProtein	Q6UW02	Cytochrome P450 20A1 OS=Homo sapiens OX=9606 GN=CYP20A1 PE=1 SV=1	0	17.566	12	5	17	5	462	52.4	6.21	24.87	5	0	2.91751e+06	1.21416e+07	2.01216e+07	1.81064e+07	1.91901e+07	9.46208e+06	2.28485e+07	1.72593e+07	2.05043e+07	9.89492e+07	6.55643e+07	1.80403e+07	2.46593e+08	4.02463e+08	2.71918e+08	2.73535e+08	1.87132e+07	2.2796e+08	244308586	2.46287e+08	2.35983e+08	1.87025e+08	2.10806e+08	2.62877e+08	1		CYP20A1	Homo sapiens
Q9H7H0	-7.26273e+18	FALSE	High	IsMasterProtein	Q9H7H0	Methyltransferase-like protein 17, mitochondrial OS=Homo sapiens OX=9606 GN=METTL17 PE=1 SV=1	0	10.318	5	2	6	2	456	50.7	9.33	15.7	2	0	2.09594e+06	3776328	3.25697e+06	2.02913e+06	650182	1.67699e+06	579946	4.58638e+06	3.48783e+06	3693201	5669527	2.70897e+06	2.08881e+06	NA	2.95544e+06	NA	1.44998e+06	915684	4094648	2.68452e+06	808978	3.24405e+06	2.7616e+06	2.11664e+06	1		METTL17	Homo sapiens
Q9BRX5	-7.26238e+18	FALSE	High	IsMasterProtein	Q9BRX5	DNA replication complex GINS protein PSF3 OS=Homo sapiens OX=9606 GN=GINS3 PE=1 SV=1	0	47.209	41	7	86	7	216	24.5	5.34	256.8	7	0	8.62948e+06	2.42016e+07	2.70842e+07	3.8436e+07	2.2907e+07	1.20508e+07	1.29599e+07	2.34364e+07	2.82754e+07	3.85127e+07	3.8612e+07	6.25028e+06	5.47374e+07	84378795	81097261	73551490	92769515	6.49495e+07	100831716	7.73782e+07	6.18979e+07	8.29189e+07	8.06889e+07	60926616	1		GINS3	Homo sapiens
O75165	-7.26191e+18	FALSE	High	IsMasterProtein	O75165	DnaJ homolog subfamily C member 13 OS=Homo sapiens OX=9606 GN=DNAJC13 PE=1 SV=5	0	165.447	19	32	241	32	2243	254.3	6.74	511.82	32	0	8.23942e+07	2.01776e+08	1.73934e+08	1.80237e+08	1.8046e+08	9.23874e+07	8.55431e+07	2.10999e+08	1.80359e+08	3.03579e+08	3.89247e+08	1.86525e+08	279362790	3.56565e+08	3.38468e+08	3.68468e+08	2.72004e+08	2.36146e+08	3.27011e+08	2.82889e+08	2.30671e+08	2.71902e+08	2.68583e+08	2.3589e+08	1		DNAJC13	Homo sapiens
Q9Y5N6	-7.25947e+18	FALSE	High	IsMasterProtein	Q9Y5N6	Origin recognition complex subunit 6 OS=Homo sapiens OX=9606 GN=ORC6 PE=1 SV=1	0	12.445	17	4	33	4	252	28.1	8.66	53.9	4	0	7.03537e+06	31298848	29806903	28136617	28302463	6.80265e+06	1.22299e+07	27267155	21747411	2.87604e+07	25071155	2.8311e+07	2.05551e+07	3.04345e+07	62191408	58380497	54012141	25155689	22689920	43609037	2.18449e+07	2.35794e+07	59926418	22230923	1		ORC6	Homo sapiens
Q15542	-7.25228e+18	FALSE	High	IsMasterProtein	Q15542	Transcription initiation factor TFIID subunit 5 OS=Homo sapiens OX=9606 GN=TAF5 PE=1 SV=3	0	18.702	7	5	14	5	800	86.8	5.64	28.52	5	0	2.86153e+06	2.21627e+06	9.41227e+06	2.95635e+06	4.8874e+06	1.21101e+06	2.16239e+06	2.32397e+06	2.42321e+06	2.7277e+06	2.78367e+07	9.8692e+06	4.74706e+06	1.5733e+07	20916171	2.52979e+07	5.86875e+06	9.89025e+06	8.7686e+06	1.28305e+07	7.48853e+06	6.54203e+06	1.03976e+07	1.75011e+07	1		TAF5	Homo sapiens
Q14974	-7.23831e+18	FALSE	High	IsMasterProtein	Q14974	Importin subunit beta-1 OS=Homo sapiens OX=9606 GN=KPNB1 PE=1 SV=2	0	550.567	63	40	2862	40	876	97.1	4.78	9696.99	40	0	2.2443e+09	5.52705e+09	5.07618e+09	5.45578e+09	5.00116e+09	2.50722e+09	2.20492e+09	5.42118e+09	5.16469e+09	7.78745e+09	9.0469e+09	5.32721e+09	5.13482e+09	5.83713e+09	6.75215e+09	5.92346e+09	7.9223e+09	6.04836e+09	6.56396e+09	6.31523e+09	5378390878	5.69741e+09	6.68947e+09	5.60177e+09	1		KPNB1	Homo sapiens
Q9Y224	-7.23719e+18	FALSE	High	IsMasterProtein	Q9Y224	RNA transcription, translation and transport factor protein OS=Homo sapiens OX=9606 GN=RTRAF PE=1 SV=1	0	154.45	71	16	468	16	244	28.1	6.65	1512.73	16	0	8.96217e+07	2.96148e+08	3.25667e+08	3.28539e+08	3.92418e+08	8.02625e+07	1.23794e+08	2.68829e+08	2.63443e+08	5.21076e+08	6.65715e+08	2.99579e+08	1.04665e+09	9.73341e+08	1.52524e+09	1.44487e+09	1901809549	1.1106e+09	1.21019e+09	1.5047e+09	1.06769e+09	1.04382e+09	1.48844e+09	1.14155e+09	1		RTRAF	Homo sapiens
P19367	-7.23341e+18	FALSE	High	IsMasterProtein	P19367	Hexokinase-1 OS=Homo sapiens OX=9606 GN=HK1 PE=1 SV=3	0	298.136	54	44	1054	40	917	102.4	6.8	2583.96	44	0	5.22556e+08	1.07414e+09	1.06787e+09	1.10639e+09	1.04669e+09	5.03119e+08	4.33929e+08	1.28248e+09	1.00399e+09	1.57361e+09	1.64915e+09	1.65454e+09	1.22486e+09	1.74311e+09	1.61052e+09	1.43045e+09	1.54101e+09	1.29903e+09	1.98699e+09	1.39847e+09	1.16872e+09	1.69735e+09	1.3651e+09	1.22226e+09	1		HK1	Homo sapiens
Q9H0A8	-7.22647e+18	FALSE	High	IsMasterProtein	Q9H0A8	COMM domain-containing protein 4 OS=Homo sapiens OX=9606 GN=COMMD4 PE=1 SV=1	0	17.895	22	3	16	3	199	21.8	7.31	42.46	3	0	2.37935e+06	3.77121e+06	5.48309e+06	2.9736e+06	2451946	1.25816e+06	1.42904e+06	2893924	3.33804e+06	9211699	1.46076e+07	3.20101e+06	4.00282e+06	8.30245e+06	1.37608e+07	1.15122e+07	9222646	8.71891e+06	3.64875e+06	7.20536e+06	6.35638e+06	2.58891e+06	1.24983e+07	9.83459e+06	1		COMMD4	Homo sapiens
P50991	-7.2246e+18	FALSE	High	IsMasterProtein	P50991	T-complex protein 1 subunit delta OS=Homo sapiens OX=9606 GN=CCT4 PE=1 SV=4	0	372.688	78	37	2440	36	539	57.9	7.83	7434.66	37	0	3.99464e+09	7.67559e+09	8.5599e+09	8.55936e+09	8.64738e+09	4.27945e+09	4.76612e+09	9.14035e+09	8.04263e+09	1.17838e+10	1.35638e+10	8.64529e+09	7.48198e+09	7.84279e+09	1.02773e+10	9.56848e+09	12467703671	8.06235e+09	9.06477e+09	1.0637e+10	7.82828e+09	7.55737e+09	1.06256e+10	8.10841e+09	1		CCT4	Homo sapiens
Q15648	-7.22323e+18	FALSE	High	IsMasterProtein	Q15648	Mediator of RNA polymerase II transcription subunit 1 OS=Homo sapiens OX=9606 GN=MED1 PE=1 SV=4	0	64.084	12	15	68	15	1581	168.4	8.73	143.86	15	0	2.56043e+07	5.94787e+07	46442057	5.6733e+07	33874510	2.95824e+07	2.21917e+07	5.86323e+07	5.6812e+07	3.72038e+07	4.96808e+07	5.07902e+07	3.78855e+07	5.48629e+07	7.43145e+07	5.97864e+07	8.65352e+07	55236137	4.52515e+07	55476735	4.25771e+07	3.94383e+07	5.63671e+07	4.86833e+07	1		MED1	Homo sapiens
F5H284	-7.22257e+18	FALSE	High	None	F5H284	Peptidyl-prolyl cis-trans isomerase A-like 4D OS=Homo sapiens OX=9606 GN=PPIAL4D PE=3 SV=1	0	9.213	12	3	172	2	164	18.2	9.35	352.09	3	0	30132382	8.98624e+07	6.5046e+07	89463507	2.70505e+07	3.17884e+07	4.60681e+07	2.53238e+07	81384374	56919340	8.3524e+07	6.19616e+07	8.93125e+09	2854554359	2454482556	2.10241e+09	3036906544	7946872188	3640328624	2476267104	10583270384	2.93458e+09	2.51932e+09	6078061960	1		PPIAL4D	Homo sapiens
P36954	-7.22217e+18	FALSE	High	IsMasterProtein	P36954	DNA-directed RNA polymerase II subunit RPB9 OS=Homo sapiens OX=9606 GN=POLR2I PE=1 SV=1	0	28.737	34	3	24	3	125	14.5	5.14	91.28	3	0	NA	NA	4402943	NA	2.33449e+06	922653	NA	4.0877e+06	1.33422e+07	NA	11344882	NA	1.92296e+07	3.02707e+07	33684929	3.11383e+07	70821476	18970157	9.78272e+06	2.33341e+07	1.74694e+07	3.6292e+07	2.70112e+07	6.47411e+07	1		POLR2I	Homo sapiens
A8K0Z3	-7.21946e+18	FALSE	High	None	A8K0Z3	WASH complex subunit 1 OS=Homo sapiens OX=9606 GN=WASHC1 PE=1 SV=2	0.008	3.554	2	1	1	1	465	50.3	5.68	2.13	1	0	NA	NA	NA	NA	NA	NA	NA	NA	NA	NA	NA	NA	NA	NA	NA	NA	NA	NA	NA	NA	NA	NA	NA	NA	1		WASHC1	Homo sapiens
Q9Y343	-7.21728e+18	FALSE	High	IsMasterProtein	Q9Y343	Sorting nexin-24 OS=Homo sapiens OX=9606 GN=SNX24 PE=1 SV=1	0.004	4.373	5	1	3	1	169	19.8	7.24	1.71	1	0	NA	NA	NA	NA	NA	NA	NA	NA	NA	NA	547985	NA	NA	1850188	NA	1.4086e+06	1.48456e+06	991380	1.73026e+06	1.48814e+06	859111	1.13187e+06	1.27262e+06	1009908	1		SNX24	Homo sapiens
Q9NYY8	-7.21284e+18	FALSE	High	IsMasterProtein	Q9NYY8	FAST kinase domain-containing protein 2, mitochondrial OS=Homo sapiens OX=9606 GN=FASTKD2 PE=1 SV=1	0	94.431	24	13	96	13	710	81.4	8.05	244.19	13	0	2.22973e+07	4.52712e+07	5.61951e+07	5.16339e+07	4.41912e+07	2.38675e+07	5.13522e+07	5.53995e+07	4.49537e+07	8.93213e+07	1.08559e+08	5.71774e+07	9.88789e+07	1.02684e+08	1.44634e+08	1.43686e+08	1.25212e+08	1.0315e+08	1.25793e+08	1.45991e+08	86523507	8.4514e+07	1.41091e+08	1.00472e+08	1		FASTKD2	Homo sapiens
P33240	-7.2105e+18	FALSE	High	IsMasterProtein	P33240	Cleavage stimulation factor subunit 2 OS=Homo sapiens OX=9606 GN=CSTF2 PE=1 SV=1	0	106.995	32	14	140	7	577	60.9	6.83	401.12	14	0	NA	NA	NA	NA	1.20285e+06	590110	3.20988e+06	551606	2.05889e+06	NA	NA	NA	192427326	217270214	271531420	232383958	269703624	246159130	250925982	276980264	222399416	242661486	306324868	236854586	1		CSTF2	Homo sapiens
Q5VIY5	-7.20789e+18	FALSE	High	IsMasterProteinCandidate	Q5VIY5	Zinc finger protein 468 OS=Homo sapiens OX=9606 GN=ZNF468 PE=2 SV=1	0.002	5.775	5	2	11	1	522	60.5	8.82	16.95	2	0	3337105	718289	4.94962e+06	NA	2.01793e+06	314776	127661	1.91216e+06	2.4936e+06	690402	1616641	5.28302e+06	26758290	1.1982e+07	14596300	50892280	16387245	3.51422e+06	49295317	52581796	2.79796e+07	29061628	45384725	1.52331e+07	1		ZNF468	Homo sapiens
Q6PL18	-7.20458e+18	FALSE	High	IsMasterProtein	Q6PL18	ATPase family AAA domain-containing protein 2 OS=Homo sapiens OX=9606 GN=ATAD2 PE=1 SV=1	0	50.665	11	12	22	10	1390	158.5	6.32	39.74	12	0	7.48041e+06	1.69677e+07	1.56657e+07	1.39361e+07	6.46322e+06	8.60993e+06	9.29699e+06	1.73373e+07	17393599	2.28484e+07	1.26219e+07	9.56141e+06	29218060	4.74342e+07	5.78728e+07	1.01688e+07	1.6334e+07	NA	9.44112e+06	1.05892e+07	NA	4.04341e+07	11230894	2.69168e+06	1		ATAD2	Homo sapiens
Q8IZP0	-7.20292e+18	FALSE	High	IsMasterProtein	Q8IZP0	Abl interactor 1 OS=Homo sapiens OX=9606 GN=ABI1 PE=1 SV=4	0	47.08	19	7	74	5	508	55	7.06	198.49	7	0	4.8177e+06	1.3959e+07	2.19929e+07	2.812e+06	9935302	536361	2.95784e+06	5.30228e+06	8.69378e+06	4.12279e+06	5.31319e+06	6713993	3.49424e+07	6.12383e+07	4.91495e+07	3.77555e+07	6.03092e+07	3.96978e+07	5.46083e+07	43204217	3.13223e+07	4.38773e+07	4.11626e+07	4.27497e+07	1		ABI1	Homo sapiens
P35998	-7.20012e+18	FALSE	High	IsMasterProtein	P35998	26S proteasome regulatory subunit 7 OS=Homo sapiens OX=9606 GN=PSMC2 PE=1 SV=3	0	230.644	72	28	912	28	433	48.6	5.95	2645.69	28	0	6.77676e+08	1.0997e+09	1.31503e+09	1.38558e+09	1.39127e+09	8.38283e+08	7.85996e+08	1.48517e+09	1.38145e+09	1.70123e+09	2.13488e+09	1.37393e+09	1.26748e+09	1.57844e+09	1.83759e+09	1.52088e+09	1.8847e+09	1.37163e+09	1.88147e+09	1.73511e+09	1.3048e+09	1.3931e+09	1.7508e+09	1.3797e+09	1		PSMC2	Homo sapiens
P12236	-7.20006e+18	FALSE	High	IsMasterProtein	P12236	ADP/ATP translocase 3 OS=Homo sapiens OX=9606 GN=SLC25A6 PE=1 SV=4	0	226.289	72	24	2036	6	298	32.8	9.74	4780.49	24	0	3.95956e+08	9.09562e+08	7.72696e+08	1.29922e+09	1.32514e+09	3.25e+08	2.87044e+08	863526313	7.86109e+08	1.34556e+09	1.35087e+09	1254029015	5.7199e+08	6.36548e+08	7.97954e+08	736485930	9.81627e+08	6.37408e+08	6.45917e+08	6.7113e+08	4.86931e+08	4.94162e+08	655126032	6.34597e+08	1	Acetyl [N-Term]	SLC25A6	Homo sapiens
Q07864	-7.19821e+18	FALSE	High	IsMasterProtein	Q07864	DNA polymerase epsilon catalytic subunit A OS=Homo sapiens OX=9606 GN=POLE PE=1 SV=5	0	126.496	17	32	140	32	2286	261.4	6.39	244.07	32	0	3.11763e+08	2.026e+08	2.4641e+08	2.10012e+08	7.64122e+08	3.44157e+08	3.93603e+08	7.79297e+08	2.1034e+08	1.10601e+09	2.14323e+08	1.79595e+08	1.93517e+08	2.23948e+08	1.46582e+08	2.50261e+08	3.43765e+08	1.78507e+08	3.91356e+08	2.64988e+08	2.5079e+08	2.79062e+08	3.07311e+08	1.99849e+08	1		POLE	Homo sapiens
P29373	-7.19559e+18	FALSE	High	IsMasterProtein	P29373	Cellular retinoic acid-binding protein 2 OS=Homo sapiens OX=9606 GN=CRABP2 PE=1 SV=2	0	27.54	36	5	52	5	138	15.7	5.4	126.07	5	0	1.03042e+07	3.08737e+07	3.59605e+07	36695591	3.66945e+07	2.01455e+07	1.05739e+07	5.12522e+07	30445019	1.22579e+07	2.56808e+07	3.65834e+07	55306342	2.57387e+08	9.16848e+07	7.46854e+07	1.12036e+08	7.11141e+07	2.91922e+08	109995260	9.36559e+07	245892386	8.97585e+07	7.50913e+07	1		CRABP2	Homo sapiens
Q9H0A0	-7.19022e+18	FALSE	High	IsMasterProtein	Q9H0A0	RNA cytidine acetyltransferase OS=Homo sapiens OX=9606 GN=NAT10 PE=1 SV=2	0	374.716	47	44	1236	44	1025	115.7	8.27	3295.66	44	0	8.08531e+08	1.79373e+09	1.71528e+09	1.86413e+09	1.70204e+09	7.77075e+08	8.63199e+08	1.81467e+09	1.65616e+09	2.69487e+09	3.09818e+09	1.94296e+09	1619968832	1.51794e+09	2.00238e+09	1.82956e+09	2434094133	1.85986e+09	1.52075e+09	1.95793e+09	1.39042e+09	1.22221e+09	1.8795e+09	2.00663e+09	1		NAT10	Homo sapiens
Q96Q05	-7.18736e+18	FALSE	Medium	IsMasterProtein	Q96Q05	Trafficking protein particle complex subunit 9 OS=Homo sapiens OX=9606 GN=TRAPPC9 PE=1 SV=2	0.034	2.057	1	1	1	1	1148	128.4	6.62	0	1	0	NA	NA	NA	NA	NA	NA	NA	NA	NA	NA	NA	NA	NA	NA	NA	NA	NA	NA	NA	NA	NA	NA	NA	NA	1		TRAPPC9	Homo sapiens
Q04837	-7.18643e+18	FALSE	High	IsMasterProtein	Q04837	Single-stranded DNA-binding protein, mitochondrial OS=Homo sapiens OX=9606 GN=SSBP1 PE=1 SV=1	0	85.237	53	7	373	7	148	17.2	9.6	1083.59	7	0	4.02436e+07	9.15522e+07	7.23423e+07	4.95848e+07	5.70083e+07	3.28569e+07	2.16131e+07	6.8035e+07	8.34771e+07	1.10744e+08	1.23186e+08	5.90165e+07	1.43778e+09	1915084596	2.17797e+09	1.75883e+09	2.34639e+09	1799681913	2.03864e+09	1.78455e+09	1200695058	1.82496e+09	1.79644e+09	1.65351e+09	1		SSBP1	Homo sapiens
Q8NAN2	-7.18347e+18	FALSE	High	IsMasterProtein	Q8NAN2	Mitoguardin 1 OS=Homo sapiens OX=9606 GN=MIGA1 PE=1 SV=1	0.001	7.306	2	1	2	1	632	71	5.63	6.2	1	0	NA	NA	NA	NA	250119	NA	376310	460316	NA	NA	NA	NA	NA	2.19771e+06	672671	331876	NA	NA	2.07019e+06	NA	NA	2.10849e+06	NA	NA	1		MIGA1	Homo sapiens
Q9NR50	-7.18179e+18	FALSE	High	IsMasterProtein	Q9NR50	Translation initiation factor eIF-2B subunit gamma OS=Homo sapiens OX=9606 GN=EIF2B3 PE=1 SV=1	0	116.809	41	15	209	15	452	50.2	6.47	610.57	15	0	7.49302e+07	176784656	1.87885e+08	1.70851e+08	2.04026e+08	95115997	9.10378e+07	2.07318e+08	1.66533e+08	184207048	2.6675e+08	1.62166e+08	143528689	192194652	2.63748e+08	2.29211e+08	3.69446e+08	2.0569e+08	2.47677e+08	258922041	2.12364e+08	2.12201e+08	272087736	2.04686e+08	1	Acetyl [N-Term]	EIF2B3	Homo sapiens
Q13630	-7.18146e+18	FALSE	High	IsMasterProtein	Q13630	GDP-L-fucose synthase OS=Homo sapiens OX=9606 GN=GFUS PE=1 SV=1	0	68.648	46	10	85	10	321	35.9	6.6	240.11	10	0	51604169	1.42898e+08	1.06162e+08	1.23218e+08	1.02573e+08	5.98396e+07	5.63383e+07	1.23422e+08	1.53e+08	1.37838e+08	2.01013e+08	1.29634e+08	1.11056e+08	149889474	1.44217e+08	1.42154e+08	1.63956e+08	1.19496e+08	1.61101e+08	8.77186e+07	5.72782e+07	1.29533e+08	9.23293e+07	1.15921e+08	1		GFUS	Homo sapiens
P18887	-7.18021e+18	FALSE	High	IsMasterProtein	P18887	DNA repair protein XRCC1 OS=Homo sapiens OX=9606 GN=XRCC1 PE=1 SV=2	0	59.028	21	10	101	10	633	69.4	6.39	240.9	10	0	9.68375e+06	1.79397e+07	2.33158e+07	2.00325e+07	2.36222e+07	1.06591e+07	1.59257e+07	2.42181e+07	1.76912e+07	3.1065e+07	2.92009e+07	1.99086e+07	7.80542e+07	1.85146e+08	1.66907e+08	1.15711e+08	1.33551e+08	9.34775e+07	1.91559e+08	1.16599e+08	8.44832e+07	169131291	1.39301e+08	8.22834e+07	1		XRCC1	Homo sapiens
Q9UBP9	-7.17847e+18	FALSE	Low	IsMasterProtein	Q9UBP9	PTB domain-containing engulfment adapter protein 1 OS=Homo sapiens OX=9606 GN=GULP1 PE=1 SV=1	0.064	1.577	4	1	76	1	304	34.5	7.9	0	1	0	4.60531e+07	1.29605e+08	123099366	133736621	1.11532e+08	6.2551e+07	7.0618e+07	1.137e+08	1.3322e+08	1.54206e+08	2.21453e+08	1.17843e+08	234765202	2.41891e+08	240503770	234571207	3.2713e+08	193459586	2.93749e+08	2.60151e+08	2.01067e+08	239457601	260735291	2.22647e+08	1		GULP1	Homo sapiens
O95747	-7.17524e+18	FALSE	High	IsMasterProtein	O95747	Serine/threonine-protein kinase OSR1 OS=Homo sapiens OX=9606 GN=OXSR1 PE=1 SV=1	0	81.492	28	13	336	10	527	58	6.43	875.2	13	0	116369481	240837382	2.46463e+08	244819795	2.45574e+08	1.30114e+08	1.30667e+08	245791227	2.31883e+08	309090068	411545726	2.32835e+08	2.2974e+08	363241617	328534744	311433989	3.65115e+08	2.43621e+08	3.87565e+08	317460174	211584919	316770265	308849326	255178820	1		OXSR1	Homo sapiens
Q9Y2K9	-7.17496e+18	FALSE	Low	IsMasterProtein	Q9Y2K9	Syntaxin-binding protein 5-like OS=Homo sapiens OX=9606 GN=STXBP5L PE=1 SV=2	0.059	1.616	1	1	2	1	1186	131.8	6.95	0	1	0	6.61714e+06	NA	NA	19441516	19872806	9264554	14114207	NA	14270073	26289322	NA	14307587	69642448	71898048	128559196	78742728	171488560	5.51136e+06	NA	90744408	2.05298e+07	NA	NA	96930440	1		STXBP5L	Homo sapiens
Q15651	-7.17359e+18	FALSE	High	IsMasterProtein	Q15651	High mobility group nucleosome-binding domain-containing protein 3 OS=Homo sapiens OX=9606 GN=HMGN3 PE=1 SV=2	0.003	4.832	12	1	7	1	99	10.7	9.66	14.12	1	0	214238	173754	NA	263850	NA	NA	NA	NA	235097	NA	NA	NA	4220628	1.03814e+06	2969439	6.07916e+06	NA	1700602	6.7213e+06	6.21414e+06	5141339	2.56674e+06	7028085	1808773	1		HMGN3	Homo sapiens
P11172	-7.17221e+18	FALSE	High	IsMasterProtein	P11172	Uridine 5'-monophosphate synthase OS=Homo sapiens OX=9606 GN=UMPS PE=1 SV=1	0	178.677	60	27	496	27	480	52.2	7.24	1402.84	27	0	3.37626e+08	7.6136e+08	6.93636e+08	7.46414e+08	5.90673e+08	3.79719e+08	3.46827e+08	6.43218e+08	6.9801e+08	849815679	9.60216e+08	6.65985e+08	1009646004	1404074592	1.61278e+09	1.43682e+09	1.56318e+09	9.27378e+08	1.3697e+09	1.20622e+09	8.87141e+08	1125143279	1.26006e+09	1.0517e+09	1		UMPS	Homo sapiens
Q96T51	-7.17141e+18	FALSE	High	IsMasterProtein	Q96T51	RUN and FYVE domain-containing protein 1 OS=Homo sapiens OX=9606 GN=RUFY1 PE=1 SV=2	0	98.015	29	17	167	16	708	79.8	5.74	452.26	17	0	1.04752e+08	4.11066e+08	314709505	3.4557e+08	3.00495e+08	1.23355e+08	1.75086e+08	3.00566e+08	271144339	4.19652e+08	4.9747e+08	2.93246e+08	2.40416e+08	3.40123e+08	5.38949e+08	3.78352e+08	5.57869e+08	2.01826e+08	281617500	2.48551e+08	1.55851e+08	2.46836e+08	211163456	3.14204e+08	1		RUFY1	Homo sapiens
P39687	-7.16984e+18	FALSE	High	IsMasterProtein	P39687	Acidic leucine-rich nuclear phosphoprotein 32 family member A OS=Homo sapiens OX=9606 GN=ANP32A PE=1 SV=1	0	125.873	43	15	430	8	249	28.6	4.09	1222.02	15	0	7.82117e+07	1.43629e+08	1.52251e+08	1.53582e+08	1.60286e+08	7.20975e+07	7.13793e+07	1.71438e+08	1.50537e+08	2.10453e+08	1.03864e+08	167758184	1.10047e+09	2.40339e+09	2.85129e+09	2310330150	3237769062	1.5653e+09	2.76645e+09	2.6125e+09	1.3534e+09	2.41335e+09	2.66204e+09	1.54934e+09	1		ANP32A	Homo sapiens
Q92481	-7.16691e+18	FALSE	High	None	Q92481	Transcription factor AP-2-beta OS=Homo sapiens OX=9606 GN=TFAP2B PE=1 SV=2	0	15.2	4	1	22	1	460	50.4	8.24	107.56	1	0	846745	4.37499e+06	1489889	1.41255e+06	1.06606e+06	1.25602e+06	829261	1.54776e+06	2.32116e+06	2.85058e+06	4.05562e+06	2.32813e+06	2686877	3.26982e+06	5244839	4552441	6.00521e+06	1.68857e+06	3.82681e+06	5.00969e+06	3.84294e+06	2.80678e+06	3.99624e+06	2.79425e+06	1		TFAP2B	Homo sapiens
P49069	-7.15881e+18	FALSE	High	IsMasterProtein	P49069	Calcium signal-modulating cyclophilin ligand OS=Homo sapiens OX=9606 GN=CAMLG PE=1 SV=1	0	27.58	27	5	25	5	296	32.9	8.05	60.61	5	0	7.87979e+06	8.59563e+06	2.81064e+07	3.22533e+07	2.17268e+07	1.76044e+07	1.15623e+07	28168260	1.4257e+07	3.94171e+07	2.27605e+07	1.61229e+07	1.30062e+07	1.34207e+07	629088	1.78916e+07	2.21819e+07	1.33453e+06	3.70369e+06	1.47137e+06	3.14589e+06	1.84958e+06	3.65434e+06	1.09225e+07	1		CAMLG	Homo sapiens
Q9P2P1	-7.15666e+18	FALSE	Medium	IsMasterProtein	Q9P2P1	Protein NYNRIN OS=Homo sapiens OX=9606 GN=NYNRIN PE=2 SV=3	0.016	2.586	1	1	24	1	1898	208.2	8.02	54.97	1	0	NA	NA	17526868	6.14252e+06	16860190	NA	NA	9868000	10769777	NA	NA	15377590	41776848	46966772	52887892	46511392	63753020	42239908	46519408	58832948	41766200	38290280	51860264	33033960	1		NYNRIN	Homo sapiens
P61601	-7.15511e+18	FALSE	High	None	P61601	Neurocalcin-delta OS=Homo sapiens OX=9606 GN=NCALD PE=1 SV=2	0.008	3.699	4	1	24	1	193	22.2	5.35	53.89	1	0	959113	NA	1.7389e+06	1.89486e+06	910993	493760	957571	2.13438e+06	1.90828e+06	1.93613e+06	2.75724e+06	2353969	3480582	2938684	6.33852e+06	5148297	9789253	5.35134e+06	2.13682e+06	5551466	2.93029e+06	846912	6298082	5951071	1		NCALD	Homo sapiens
Q9BRR3	-7.15237e+18	FALSE	Medium	IsMasterProtein	Q9BRR3	Post-GPI attachment to proteins factor 4 OS=Homo sapiens OX=9606 GN=PGAP4 PE=1 SV=1	0.023	2.25	2	1	2	1	403	46.6	7.59	1.63	1	0	NA	NA	NA	NA	NA	NA	NA	NA	NA	NA	NA	NA	NA	NA	NA	NA	NA	NA	NA	NA	NA	NA	NA	NA	1		PGAP4	Homo sapiens
Q9Y3E1	-7.14809e+18	FALSE	High	IsMasterProtein	Q9Y3E1	Hepatoma-derived growth factor-related protein 3 OS=Homo sapiens OX=9606 GN=HDGFL3 PE=1 SV=1	0	23.698	20	3	41	1	203	22.6	7.99	156.84	3	0	NA	NA	NA	NA	NA	NA	NA	NA	NA	NA	NA	NA	19150882	31100534	20254020	21990698	31595740	21596184	30327554	26518762	14388452	29172140	22272506	23389136	1		HDGFL3	Homo sapiens
Q9H6R4	-7.14453e+18	FALSE	High	IsMasterProtein	Q9H6R4	Nucleolar protein 6 OS=Homo sapiens OX=9606 GN=NOL6 PE=1 SV=2	0	119.193	26	21	184	21	1146	127.5	7.64	530.82	21	0	8.23256e+07	164266601	1.31409e+08	1.45919e+08	1.54153e+08	6.90515e+07	6.99197e+07	1.42352e+08	1.4308e+08	2.5552e+08	2.42331e+08	1.44246e+08	82605566	7.55878e+07	1.95873e+08	1.56891e+08	1.21948e+08	1.16939e+08	8.44841e+07	1.31927e+08	9.46899e+07	5.65839e+07	1.42023e+08	1.43507e+08	1		NOL6	Homo sapiens
Q8NDT2	-7.13456e+18	FALSE	High	IsMasterProtein	Q8NDT2	Putative RNA-binding protein 15B OS=Homo sapiens OX=9606 GN=RBM15B PE=1 SV=3	0.001	7.176	3	3	39	2	890	97.1	9.85	49.31	3	0	564612	6820484	NA	5145577	NA	478667	4.90407e+06	NA	NA	24252424	19890492	NA	25124757	21645233	17536608	29117785	23096980	18710476	16582761	18524570	9939657	12889394	37227750	13662592	1		RBM15B	Homo sapiens
Q96SN8	-7.12524e+18	FALSE	High	IsMasterProtein	Q96SN8	CDK5 regulatory subunit-associated protein 2 OS=Homo sapiens OX=9606 GN=CDK5RAP2 PE=1 SV=5	0	12.118	3	3	6	3	1893	214.9	5.58	12.8	3	0	2.04744e+06	1.85739e+06	NA	1.33063e+06	5.46173e+06	112565	NA	1.63062e+06	1.91211e+06	965021	729501	403074	NA	996208	4835683	1.88737e+06	2.14093e+07	NA	1.64035e+07	2.93444e+06	1.0541e+06	1.49362e+07	2.0382e+06	NA	1		CDK5RAP2	Homo sapiens
P08670	-7.11514e+18	FALSE	High	IsMasterProtein	P08670	Vimentin OS=Homo sapiens OX=9606 GN=VIM PE=1 SV=4	0	437.275	81	41	2704	37	466	53.6	5.12	8197.88	41	0	7.73918e+08	1.96945e+09	2.48572e+09	1.51298e+09	2.15511e+09	7.07989e+08	7.06062e+08	2.41157e+09	2.03216e+09	2.75597e+09	2.81473e+09	1.7074e+09	1.76266e+10	2.0819e+10	2.44106e+10	2.16175e+10	2.75967e+10	1.94936e+10	2.47541e+10	2.32963e+10	1.88003e+10	2.10967e+10	2.33142e+10	1.90772e+10	1		VIM	Homo sapiens
Q8WXF0	-7.11395e+18	FALSE	High	None	Q8WXF0	Serine/arginine-rich splicing factor 12 OS=Homo sapiens OX=9606 GN=SRSF12 PE=2 SV=1	0	12.786	8	2	50	2	261	30.5	11.69	157.87	2	0	582730	1.10884e+07	1.24117e+06	3919462	1.71409e+06	NA	443392	6553445	4.38913e+06	1.4376e+07	1.93379e+07	NA	250127799	296953566	306740264	285962035	385510714	242018327	158689698	1.43686e+08	1.03566e+08	265210613	2.98004e+08	117305453	1		SRSF12	Homo sapiens
Q5T440	-7.11226e+18	FALSE	High	IsMasterProtein	Q5T440	Putative transferase CAF17, mitochondrial OS=Homo sapiens OX=9606 GN=IBA57 PE=1 SV=1	0	35.973	31	7	39	7	356	38.1	9.83	96.65	7	0	35236593	7.02834e+07	9.45611e+07	103020840	9.18774e+07	5.79873e+07	5.47773e+07	5.29914e+07	1.04555e+08	1.40328e+08	1.07624e+08	9.79411e+07	1.26568e+08	1.50114e+08	118991389	1.78605e+08	1.06541e+08	8.15073e+07	124234501	1.10985e+08	4.82085e+07	1.05087e+08	1.10061e+08	6.73937e+07	1		IBA57	Homo sapiens
Q9UL26	-7.10411e+18	FALSE	High	None	Q9UL26	Ras-related protein Rab-22A OS=Homo sapiens OX=9606 GN=RAB22A PE=1 SV=2	0.001	7.443	11	2	16	2	194	21.8	8.15	31.9	2	0	3.95292e+06	21041762	7149759	2.18503e+07	6.78835e+06	2606895	3.62223e+06	22787434	1.95548e+07	20321498	10261664	2.10834e+07	5356511	1.39337e+07	1.01606e+07	6488670	6.97862e+06	7.71168e+06	11814128	8662815	1303183	8889055	8007553	7.73965e+06	1		RAB22A	Homo sapiens
Q8IX90	-7.10328e+18	FALSE	High	IsMasterProtein	Q8IX90	Spindle and kinetochore-associated protein 3 OS=Homo sapiens OX=9606 GN=SKA3 PE=1 SV=2	0	8.492	3	1	8	1	412	46.3	5.11	22.67	1	0	NA	499813	927289	409822	608011	NA	NA	357173	591006	NA	NA	NA	3.05364e+06	3.15505e+06	4473978	3.60648e+06	4.95616e+06	2913914	2.99524e+06	3.5676e+06	2599660	1.8526e+06	3.38409e+06	2.27766e+06	1		SKA3	Homo sapiens
O00443	-7.1002e+18	FALSE	High	IsMasterProtein	O00443	Phosphatidylinositol 4-phosphate 3-kinase C2 domain-containing subunit alpha OS=Homo sapiens OX=9606 GN=PIK3C2A PE=1 SV=2	0	61.405	12	15	82	15	1686	190.6	8.02	167.81	15	0	1.22772e+08	2.62751e+08	216940012	2.38478e+08	1.75353e+08	1.13418e+08	1.1628e+08	2.47483e+08	2.14852e+08	2.80683e+08	3.42273e+08	2.18708e+08	2.15298e+08	3.18268e+08	2.35621e+08	2.26009e+08	237511323	1.76283e+08	2.46389e+08	1.6746e+08	1.33597e+08	1.83198e+08	2.28963e+08	2.01824e+08	1		PIK3C2A	Homo sapiens
Q9UJW0	-7.10014e+18	FALSE	High	IsMasterProtein	Q9UJW0	Dynactin subunit 4 OS=Homo sapiens OX=9606 GN=DCTN4 PE=1 SV=1	0	76.02	39	12	152	12	460	52.3	7.34	487.24	12	0	6.28884e+07	158412314	138126725	1.53098e+08	110186706	5.71425e+07	8.23676e+07	1.16911e+08	1.39696e+08	188285285	202993675	1.25216e+08	1.09165e+08	157609076	188592360	164280246	1.91186e+08	102555545	1.66691e+08	171978926	87013409	1.21982e+08	1.5334e+08	1.28619e+08	1		DCTN4	Homo sapiens
Q03701	-7.09772e+18	FALSE	High	IsMasterProtein	Q03701	CCAAT/enhancer-binding protein zeta OS=Homo sapiens OX=9606 GN=CEBPZ PE=1 SV=3	0	323.357	40	35	622	35	1054	120.9	5.94	1813.16	35	0	2.49272e+08	7.34321e+08	6.538e+08	7.43698e+08	6.53061e+08	2.54972e+08	3.39515e+08	6.84851e+08	6.79677e+08	1.02081e+09	1.05514e+09	6.92894e+08	6.21622e+08	6.05786e+08	8.27836e+08	6.84155e+08	9.33196e+08	7.39854e+08	8.29428e+08	8.06519e+08	8.88986e+08	7.29922e+08	8.68344e+08	6.32723e+08	1		CEBPZ	Homo sapiens
P09012	-7.0976e+18	FALSE	High	IsMasterProtein	P09012	U1 small nuclear ribonucleoprotein A OS=Homo sapiens OX=9606 GN=SNRPA PE=1 SV=3	0	85.512	39	10	349	8	282	31.3	9.83	967.29	10	0	2.33425e+07	8.02881e+07	8.04729e+07	5.57868e+07	68913784	1.6093e+07	4.30646e+07	7.7398e+07	7.5215e+07	1.01828e+08	2.59098e+08	6.98821e+07	8.5213e+08	8.31009e+08	1031205523	9.11783e+08	1.01344e+09	1.00432e+09	1.06413e+09	9.87228e+08	9.48082e+08	913531608	9.83404e+08	918878065	1		SNRPA	Homo sapiens
O43683	-7.09709e+18	FALSE	High	IsMasterProtein	O43683	Mitotic checkpoint serine/threonine-protein kinase BUB1 OS=Homo sapiens OX=9606 GN=BUB1 PE=1 SV=1	0	56.973	13	11	37	11	1085	122.3	6.47	73.38	11	0	1.21666e+07	2.61639e+07	3.86495e+07	1.74904e+07	2.26014e+07	9424968	1.5789e+07	3.60003e+07	2.47912e+07	5.44746e+07	5.70761e+07	2.58443e+07	3.82092e+07	4.4051e+07	1.49388e+07	4.58043e+07	3.76708e+07	1.33966e+07	1.34915e+07	3.43154e+07	8.56465e+06	8.41005e+06	2.23285e+07	4.12916e+07	1		BUB1	Homo sapiens
O95793	-7.08803e+18	FALSE	High	IsMasterProtein	O95793	Double-stranded RNA-binding protein Staufen homolog 1 OS=Homo sapiens OX=9606 GN=STAU1 PE=1 SV=2	0	270.898	60	29	697	26	577	63.1	9.44	2009.24	29	0	1.74208e+08	1.30596e+09	9.514e+08	8.19101e+08	1.03508e+09	2.32305e+08	3.31022e+08	8.09874e+08	8.99869e+08	1.37281e+09	1.65301e+09	8.83794e+08	7.27646e+08	8.47358e+08	1.15519e+09	1.17918e+09	1.51399e+09	8.69608e+08	7.98598e+08	1.15063e+09	6.51437e+08	7.82759e+08	1.13018e+09	8.25293e+08	1		STAU1	Homo sapiens
Q16658	-7.08146e+18	FALSE	High	IsMasterProtein	Q16658	Fascin OS=Homo sapiens OX=9606 GN=FSCN1 PE=1 SV=3	0	163.595	58	25	597	25	493	54.5	7.24	1609.53	25	0	6.23354e+08	9.21282e+08	1.04537e+09	1.03562e+09	1173766050	6.29893e+08	8.06783e+08	1.0492e+09	9.94942e+08	1.44937e+09	1.48975e+09	1.07054e+09	1.33227e+09	2.09885e+09	2.48913e+09	1.9407e+09	2.68826e+09	1.80546e+09	2.45275e+09	1.98426e+09	1.67819e+09	2.226e+09	2.08946e+09	1673350789	1		FSCN1	Homo sapiens
Q9BPY3	-7.07985e+18	FALSE	High	IsMasterProtein	Q9BPY3	Protein FAM118B OS=Homo sapiens OX=9606 GN=FAM118B PE=1 SV=1	0	21.903	12	5	28	5	351	39.5	5.99	62.87	5	0	1.05663e+07	19245612	17235306	15085522	49852061	1.35768e+07	9.09527e+06	34342176	16177834	61383087	4.22645e+07	27384641	27594882	18399544	56618485	1.41421e+07	5.53763e+07	1.88128e+07	6.05989e+07	4.92568e+07	3.33362e+07	55616702	4.84663e+07	1.5813e+07	1		FAM118B	Homo sapiens
Q96RR1	-7.07621e+18	FALSE	High	IsMasterProtein	Q96RR1	Twinkle protein, mitochondrial OS=Homo sapiens OX=9606 GN=TWNK PE=1 SV=1	0	19.88	8	6	22	6	684	77.1	8.98	26.35	6	0	47633799	101638014	1.30117e+08	1.04669e+08	143037496	63204500	6.61668e+07	123489036	113138754	179598084	4.73395e+06	129551351	4648813	6.37069e+06	1.32728e+07	4.43335e+07	77117088	7.40962e+07	7.51512e+07	92068395	52817919	68856504	64679308	3.09637e+06	1		TWNK	Homo sapiens
Q9NR45	-7.07383e+18	FALSE	High	IsMasterProtein	Q9NR45	Sialic acid synthase OS=Homo sapiens OX=9606 GN=NANS PE=1 SV=2	0	187.125	55	14	515	14	359	40.3	6.74	1914.29	14	0	1.98088e+08	2.96452e+08	3.52245e+08	3.27247e+08	256717727	1.8369e+08	2.42854e+08	3.72311e+08	3.32783e+08	3.36902e+08	4.28497e+08	3.11727e+08	4.4098e+08	5.71695e+08	5.51852e+08	5.53194e+08	748656688	4.50853e+08	7.50043e+08	6.4051e+08	5.22969e+08	5.684e+08	6.47716e+08	5.04011e+08	1		NANS	Homo sapiens
P50914	-7.07333e+18	FALSE	High	IsMasterProtein	P50914	60S ribosomal protein L14 OS=Homo sapiens OX=9606 GN=RPL14 PE=1 SV=4	0	69.735	42	11	790	11	215	23.4	10.93	1997.52	11	0	1.37747e+09	3.22118e+09	3.2297e+09	3.03011e+09	3.03537e+09	1.43e+09	1.49699e+09	2.96085e+09	3.17938e+09	4.47055e+09	5.728e+09	3.33362e+09	2.31049e+09	2.27012e+09	3530734605	3332996064	4.28513e+09	2.70735e+09	2.68646e+09	3.68086e+09	2.4137e+09	2.26948e+09	3.54895e+09	2.62107e+09	1		RPL14	Homo sapiens
Q9H3Q1	-7.07151e+18	FALSE	High	IsMasterProtein	Q9H3Q1	Cdc42 effector protein 4 OS=Homo sapiens OX=9606 GN=CDC42EP4 PE=1 SV=1	0.003	4.836	4	1	3	1	356	38	5.19	6.73	1	0	NA	3.59546e+06	NA	NA	NA	NA	NA	NA	2.64806e+06	NA	1358311	14656967	NA	NA	1.77059e+06	829409	14904214	NA	NA	NA	NA	NA	NA	NA	1		CDC42EP4	Homo sapiens
Q9BW27	-7.07101e+18	FALSE	High	IsMasterProtein	Q9BW27	Nuclear pore complex protein Nup85 OS=Homo sapiens OX=9606 GN=NUP85 PE=1 SV=1	0	159.063	44	21	250	21	656	75	5.55	742.63	21	0	3.23907e+08	4.28547e+08	3.43232e+08	4.16797e+08	290859276	2.72475e+08	2.10726e+08	3.47064e+08	3.26846e+08	4.3732e+08	4.86012e+08	3.72272e+08	3.45951e+08	4.82092e+08	551756032	449851839	5.42815e+08	4.31819e+08	4.61401e+08	4.55162e+08	3.67423e+08	3.86342e+08	4.93156e+08	3.86936e+08	1		NUP85	Homo sapiens
Q9Y4P8	-7.06933e+18	FALSE	High	IsMasterProtein	Q9Y4P8	WD repeat domain phosphoinositide-interacting protein 2 OS=Homo sapiens OX=9606 GN=WIPI2 PE=1 SV=1	0.001	7.695	7	3	4	3	454	49.4	6.46	1.63	3	0	553196	12139043	1.14185e+07	1.63723e+07	1.62693e+07	NA	1.0636e+06	2.02492e+07	8441613	19824474	24700336	1.37129e+07	9136250	4.18307e+07	11024617	9776023	20303868	29949977	13214108	1.97106e+07	1.16308e+07	3.67331e+06	3.86721e+07	9.90668e+06	1		WIPI2	Homo sapiens
Q9H0M5	-7.06921e+18	FALSE	High	None	Q9H0M5	Zinc finger protein 700 OS=Homo sapiens OX=9606 GN=ZNF700 PE=2 SV=1	0.003	5.1	10	1	4	1	742	86.2	8.9	4.37	1	0	NA	243072	NA	NA	NA	NA	NA	269990	NA	818594	275366	NA	NA	NA	NA	NA	1.4996e+06	NA	NA	NA	NA	NA	NA	NA	1		ZNF700	Homo sapiens
P07900	-7.06501e+18	FALSE	High	IsMasterProtein	P07900	Heat shock protein HSP 90-alpha OS=Homo sapiens OX=9606 GN=HSP90AA1 PE=1 SV=5	0	720.612	69	62	8496	36	732	84.6	5.02	27506.3	62	0	6.70827e+09	1.49504e+10	1.5433e+10	1.4609e+10	1.45718e+10	8.33994e+09	8.20708e+09	1.44534e+10	1.44349e+10	1.86655e+10	2.24381e+10	1.37556e+10	1.37427e+10	1.71617e+10	1.78702e+10	1.51047e+10	2.11842e+10	1.43982e+10	1.89578e+10	1.68887e+10	1.46184e+10	1.64044e+10	1.62053e+10	1.45441e+10	1		HSP90AA1	Homo sapiens
P42685	-7.05916e+18	FALSE	Medium	None	P42685	Tyrosine-protein kinase FRK OS=Homo sapiens OX=9606 GN=FRK PE=1 SV=1	0.017	2.519	2	1	13	1	505	58.2	6.67	23.34	1	0	22091162	44438876	42622984	41580456	42708280	22370824	17807516	55226636	41449872	55711196	49146312	39271064	35747668	46057732	55020140	49131808	59738176	42017232	56171476	46905740	38138612	40826992	51297500	44046396	1		FRK	Homo sapiens
P02768	-7.05764e+18	FALSE	High	IsMasterProtein	P02768	Albumin OS=Homo sapiens OX=9606 GN=ALB PE=1 SV=2	0	55.146	9	7	964	7	609	69.3	6.28	2616.91	7	0	1.67526e+09	2.33237e+09	2.99746e+09	3.82132e+09	3.59101e+09	1.58801e+09	1.80533e+09	2.98941e+09	3578798058	4.82541e+09	3.44053e+09	3.69011e+09	4.93873e+09	8.53334e+09	6644974901	6683730631	1.04102e+10	5.2575e+09	6.16773e+09	6823984841	6.01021e+09	5185144110	5.04852e+09	5.85424e+09	1		ALB	Homo sapiens
Q9NUI1	-7.0528e+18	FALSE	Medium	IsMasterProtein	Q9NUI1	Peroxisomal 2,4-dienoyl-CoA reductase OS=Homo sapiens OX=9606 GN=DECR2 PE=1 SV=1	0.016	2.616	3	1	1	1	292	30.8	9.22	1.95	1	0	NA	NA	2.7532e+06	3.01835e+06	2.8856e+06	NA	354614	NA	3.25758e+06	4743658	12158304	3.08327e+06	NA	NA	2515561	NA	5.58681e+06	1.65023e+06	NA	1.17712e+06	NA	957093	1.37878e+06	NA	1		DECR2	Homo sapiens
Q13885	-7.04859e+18	FALSE	High	IsMasterProtein	Q13885	Tubulin beta-2A chain OS=Homo sapiens OX=9606 GN=TUBB2A PE=1 SV=1	0	468.374	73	28	5396	1	445	49.9	4.89	17321.1	28	0	33811576	67064148	66233612	69676400	67981400	38428100	36533372	72213400	70801320	103702824	120020016	67671080	63476508	98678176	86888288	76520600	115363920	75530624	79374264	87200632	59291352	72030888	70529872	77798496	1		TUBB2A	Homo sapiens
Q92575	-7.04364e+18	FALSE	High	IsMasterProtein	Q92575	UBX domain-containing protein 4 OS=Homo sapiens OX=9606 GN=UBXN4 PE=1 SV=2	0	32.136	18	5	57	5	508	56.7	6.38	129.01	5	0	11816542	45586351	2.46278e+07	2.27868e+07	1.84448e+07	4.26188e+06	2.13657e+06	19032794	2.24887e+07	2.53373e+07	1.11487e+08	6.15136e+07	9.40758e+07	1.30674e+08	1.70425e+08	151245532	1.67626e+08	1.14285e+08	1.69903e+08	1.4393e+08	1.16911e+08	1.39784e+08	1.58739e+08	1.27615e+08	1		UBXN4	Homo sapiens
Q12923	-7.04322e+18	FALSE	Low	IsMasterProtein	Q12923	Tyrosine-protein phosphatase non-receptor type 13 OS=Homo sapiens OX=9606 GN=PTPN13 PE=1 SV=2	0.059	1.627	0	1	1	1	2485	276.7	6.42	0	1	0	NA	NA	NA	NA	NA	NA	NA	NA	NA	NA	NA	NA	NA	NA	NA	NA	NA	NA	NA	NA	NA	NA	NA	NA	1		PTPN13	Homo sapiens
P63220	-7.04309e+18	FALSE	High	IsMasterProtein	P63220	40S ribosomal protein S21 OS=Homo sapiens OX=9606 GN=RPS21 PE=1 SV=1	0	92.653	80	8	331	8	83	9.1	8.5	1210.92	8	0	6583738	8.51044e+06	8.96068e+06	1.00838e+07	22833759	7.43888e+06	6.23352e+06	1.06622e+07	9.28003e+06	1.4619e+07	2.26135e+07	7.97212e+06	3.73695e+09	2.13558e+09	2.77892e+09	2.77096e+09	2.19244e+09	2.89044e+09	2.74922e+09	2.92932e+09	4.33119e+09	2231223750	2.92982e+09	2.92759e+09	1	Acetyl [N-Term]	RPS21	Homo sapiens
Q96EY1	-7.04077e+18	FALSE	High	IsMasterProtein	Q96EY1	DnaJ homolog subfamily A member 3, mitochondrial OS=Homo sapiens OX=9606 GN=DNAJA3 PE=1 SV=2	0	79.614	28	11	179	11	480	52.5	9.26	483.94	11	0	2.55889e+07	7.30024e+07	1.05305e+08	8.78964e+07	6.05558e+07	2.79204e+07	2.67566e+07	8.0697e+07	8.40023e+07	6.58383e+07	1.26229e+08	6.74899e+07	1.25887e+08	1.7285e+08	1.83182e+08	178548709	3.33317e+08	1.67745e+08	128081697	1.68236e+08	6.92987e+07	8.31956e+07	1.60734e+08	1.29731e+08	1		DNAJA3	Homo sapiens
Q96L73	-7.04013e+18	FALSE	Medium	IsMasterProtein	Q96L73	Histone-lysine N-methyltransferase, H3 lysine-36 specific OS=Homo sapiens OX=9606 GN=NSD1 PE=1 SV=1	0.03	2.122	1	1	3	1	2696	296.5	8.03	0	1	0	638125	NA	7.87206e+06	NA	5563400	NA	4.895e+06	2.67422e+06	NA	4902733	4.86795e+06	NA	3.85742e+06	NA	40763760	44019564	NA	NA	NA	NA	NA	NA	NA	NA	1		NSD1	Homo sapiens
P51687	-7.03712e+18	FALSE	High	IsMasterProtein	P51687	Sulfite oxidase, mitochondrial OS=Homo sapiens OX=9606 GN=SUOX PE=1 SV=2	0.002	5.874	4	1	1	1	545	60.2	6.11	2.92	1	0	NA	NA	NA	NA	NA	NA	NA	NA	NA	NA	NA	NA	NA	NA	NA	NA	NA	NA	NA	NA	NA	NA	NA	NA	1		SUOX	Homo sapiens
P27144	-7.03273e+18	FALSE	High	IsMasterProtein	P27144	Adenylate kinase 4, mitochondrial OS=Homo sapiens OX=9606 GN=AK4 PE=1 SV=1	0	93.139	63	11	170	11	223	25.3	8.4	545.28	11	0	9.65466e+07	4.48488e+08	2.85154e+08	5.38047e+08	2.15519e+08	3.3241e+08	418166171	4.04034e+08	4.58863e+08	2.26684e+08	6.62729e+08	3.14537e+08	500708708	857767502	8.34148e+08	6.32553e+08	6.17595e+08	3.56475e+08	6.08489e+08	7.21852e+08	4.11905e+08	4.80697e+08	6.0771e+08	5.46272e+08	1		AK4	Homo sapiens
Q1ED39	-7.0225e+18	FALSE	High	IsMasterProtein	Q1ED39	Lysine-rich nucleolar protein 1 OS=Homo sapiens OX=9606 GN=KNOP1 PE=1 SV=1	0	55.311	27	11	71	11	458	51.6	9.86	210.14	11	0	4.78719e+06	6.5662e+07	5.94728e+07	7.01472e+07	5.73364e+07	6.70902e+06	16303428	6.32543e+07	5.43111e+07	81212078	1.49498e+08	5.50402e+07	58025703	179242160	1.37587e+08	110104703	1.40537e+08	8.00318e+07	7.47542e+07	1.20284e+08	5.95967e+07	129011330	1.2353e+08	7.39206e+07	1		KNOP1	Homo sapiens
Q9NUJ3	-7.02023e+18	FALSE	High	IsMasterProtein	Q9NUJ3	T-complex protein 11-like protein 1 OS=Homo sapiens OX=9606 GN=TCP11L1 PE=1 SV=1	0	11.632	6	3	14	3	509	57	5.59	15.97	3	0	NA	3.98784e+06	NA	2.73587e+06	191843	NA	NA	1.96925e+06	3.73251e+06	2.45604e+06	1.5177e+06	2.97903e+06	NA	4.23762e+06	1.4902e+06	4.37198e+06	5.22663e+06	2.42379e+06	4815341	1.71512e+06	1.18342e+06	3.41258e+06	4.52349e+06	2.60049e+06	1		TCP11L1	Homo sapiens
P18206	-7.01787e+18	FALSE	High	IsMasterProtein	P18206	Vinculin OS=Homo sapiens OX=9606 GN=VCL PE=1 SV=4	0	482.259	63	67	1587	67	1134	123.7	5.66	4469.28	67	0	1.51492e+09	2.89666e+09	3.0346e+09	3.26611e+09	3.19202e+09	1.65658e+09	2.00299e+09	2.82516e+09	2.98756e+09	3.82455e+09	4.08979e+09	3.47606e+09	5.69216e+09	6.96119e+09	7.90035e+09	7.49613e+09	1.07726e+10	6.17844e+09	8.32751e+09	8.46529e+09	5.8163e+09	6.95954e+09	8.15194e+09	6.20659e+09	1		VCL	Homo sapiens
Q9NW64	-7.01625e+18	FALSE	High	IsMasterProtein	Q9NW64	Pre-mRNA-splicing factor RBM22 OS=Homo sapiens OX=9606 GN=RBM22 PE=1 SV=1	0	58.389	27	11	103	11	420	46.9	8.54	236.34	11	0	1.66005e+06	5.5377e+06	10694165	8.64865e+06	1.33539e+07	1.66186e+06	1.39127e+06	1.71605e+07	5.55775e+06	17775576	6.22332e+06	9.69254e+06	1.7627e+08	2.28379e+08	2.57545e+08	2.28165e+08	2.99898e+08	2.05885e+08	2.52604e+08	2.60552e+08	1.95024e+08	2.05621e+08	2.6273e+08	1.91331e+08	1		RBM22	Homo sapiens
Q9Y324	-7.01449e+18	FALSE	High	IsMasterProtein	Q9Y324	rRNA-processing protein FCF1 homolog OS=Homo sapiens OX=9606 GN=FCF1 PE=1 SV=1	0	16.987	17	3	47	3	198	23.4	9.7	122.55	3	0	8.45688e+06	3.47588e+07	2.1735e+07	3.12695e+07	2.27214e+07	8.58399e+06	9.59748e+06	2.38425e+07	1.63381e+07	3.76859e+07	5.86319e+07	2.32874e+07	1.13383e+07	9419801	4.03771e+07	39161666	4.80315e+07	13668194	7.88389e+06	35885613	6.8888e+06	6.48392e+06	4.22933e+07	2.30878e+07	1		FCF1	Homo sapiens
O76039	-7.01129e+18	FALSE	High	IsMasterProteinRejected	O76039	Cyclin-dependent kinase-like 5 OS=Homo sapiens OX=9606 GN=CDKL5 PE=1 SV=2	0.001	6.097	2	2	13	0	960	107.5	9.54	27.62	2	0	NA	NA	NA	NA	NA	NA	NA	NA	NA	NA	NA	NA	NA	NA	NA	NA	NA	NA	NA	NA	NA	NA	NA	NA	0		CDKL5	Homo sapiens
Q8N4T8	-7.00844e+18	FALSE	Low	IsMasterProtein	Q8N4T8	Carbonyl reductase family member 4 OS=Homo sapiens OX=9606 GN=CBR4 PE=1 SV=3	0.064	1.564	8	1	1	1	237	25.3	9.33	0	1	0	NA	NA	NA	NA	NA	NA	NA	NA	NA	NA	NA	NA	NA	NA	NA	NA	NA	NA	NA	NA	NA	NA	NA	NA	1		CBR4	Homo sapiens
P98196	-7.00485e+18	FALSE	Low	None	P98196	Probable phospholipid-transporting ATPase IH OS=Homo sapiens OX=9606 GN=ATP11A PE=1 SV=3	0.076	1.424	1	1	15	1	1134	129.7	6.6	25.35	1	0	4.9674e+06	12043645	24326414	12537236	23919322	7.94236e+06	7341144	19441072	15223606	15441142	71915628	17444390	NA	7.52699e+06	26535349	10000356	27073153	NA	7.23197e+06	9886549	NA	8.25911e+06	8.25723e+06	NA	1		ATP11A	Homo sapiens
Q9NYR9	-7.00183e+18	FALSE	High	IsMasterProtein	Q9NYR9	NF-kappa-B inhibitor-interacting Ras-like protein 2 OS=Homo sapiens OX=9606 GN=NKIRAS2 PE=1 SV=1	0.003	5.056	6	1	5	1	191	21.5	8.05	11.21	1	0	NA	NA	NA	NA	NA	NA	NA	NA	NA	NA	NA	NA	NA	NA	NA	NA	NA	NA	NA	NA	NA	NA	NA	NA	1		NKIRAS2	Homo sapiens
Q14156	-7.00135e+18	FALSE	Medium	IsMasterProtein	Q14156	Protein EFR3 homolog A OS=Homo sapiens OX=9606 GN=EFR3A PE=1 SV=2	0.028	2.154	3	1	1	1	821	92.9	6.7	2.68	1	0	213133	3.52123e+06	128845	834729	NA	NA	NA	1.2418e+06	NA	NA	NA	889835	NA	NA	NA	NA	2.15665e+06	NA	NA	NA	NA	NA	NA	NA	1		EFR3A	Homo sapiens
Q16531	-6.99694e+18	FALSE	High	IsMasterProtein	Q16531	DNA damage-binding protein 1 OS=Homo sapiens OX=9606 GN=DDB1 PE=1 SV=1	0	463.958	51	51	1772	51	1140	126.9	5.26	5276.64	51	0	1.18555e+09	2.71382e+09	2.46081e+09	2.5974e+09	2.32308e+09	1.08045e+09	1.19582e+09	2.84519e+09	2.65462e+09	3.7399e+09	4.14002e+09	2.64768e+09	2.16757e+09	3.37791e+09	3.95202e+09	3.29461e+09	4.12456e+09	2.33121e+09	3.71934e+09	3.60758e+09	7.49189e+09	2.97578e+09	3.45093e+09	2.4272e+09	1		DDB1	Homo sapiens
P31947	-6.99393e+18	FALSE	High	None	P31947	14-3-3 protein sigma OS=Homo sapiens OX=9606 GN=SFN PE=1 SV=1	0	31.642	16	5	764	0	248	27.8	4.74	1881.71	5	0	NA	NA	NA	NA	NA	NA	NA	NA	NA	NA	NA	NA	NA	NA	NA	NA	NA	NA	NA	NA	NA	NA	NA	NA	2		SFN	Homo sapiens
Q9UJV9	-6.99357e+18	FALSE	High	IsMasterProtein	Q9UJV9	Probable ATP-dependent RNA helicase DDX41 OS=Homo sapiens OX=9606 GN=DDX41 PE=1 SV=2	0	76.553	30	15	85	15	622	69.8	6.84	191.05	15	0	1.61318e+08	1.52788e+08	1.91487e+08	1.67766e+08	1.81992e+08	2.14272e+08	8.22093e+07	3.45348e+08	1.75676e+08	2.51465e+08	2.97059e+08	1.7203e+08	1.33913e+08	2.21455e+08	2.88655e+08	2.6065e+08	3.38471e+08	1.09986e+08	2.25601e+08	305423790	1.17082e+08	1.85074e+08	3.11935e+08	2.56499e+08	1	Acetyl [N-Term]	DDX41	Homo sapiens
Q5JSH3	-6.99055e+18	FALSE	High	IsMasterProtein	Q5JSH3	WD repeat-containing protein 44 OS=Homo sapiens OX=9606 GN=WDR44 PE=1 SV=1	0	104.524	26	18	127	18	913	101.3	5.45	327.21	18	0	8.15354e+07	1.42962e+08	1.67888e+08	1.44815e+08	1.80728e+08	1.00906e+08	1.12427e+08	1.4033e+08	1.96126e+08	2.12324e+08	1.90158e+08	1.72987e+08	6.98019e+07	8.80012e+07	1.47554e+08	121122470	2.2822e+08	139671483	135695716	160108612	5.75356e+07	1.24042e+08	1.34384e+08	75772464	1		WDR44	Homo sapiens
O00483	-6.98969e+18	FALSE	High	IsMasterProtein	O00483	Cytochrome c oxidase subunit NDUFA4 OS=Homo sapiens OX=9606 GN=NDUFA4 PE=1 SV=1	0	23.619	56	5	196	5	81	9.4	9.38	391.76	5	0	1.77241e+08	3.19466e+08	386561370	4.02552e+08	3.75828e+08	177148047	1.61311e+08	3.41277e+08	3.58584e+08	4.60262e+08	495606014	3.64179e+08	282242310	415504352	314413854	3.70307e+08	3.78849e+08	264609572	426381457	2.85811e+08	237790070	3.74666e+08	304631892	2.56467e+08	1		NDUFA4	Homo sapiens
P17948	-6.98775e+18	FALSE	Medium	None	P17948	Vascular endothelial growth factor receptor 1 OS=Homo sapiens OX=9606 GN=FLT1 PE=1 SV=2	0.012	3.058	1	1	24	0	1338	150.7	8.38	28.85	1	0	NA	NA	NA	NA	NA	NA	NA	NA	NA	NA	NA	NA	NA	NA	NA	NA	NA	NA	NA	NA	NA	NA	NA	NA	2		FLT1	Homo sapiens
P62714	-6.98596e+18	FALSE	High	None	P62714	Serine/threonine-protein phosphatase 2A catalytic subunit beta isoform OS=Homo sapiens OX=9606 GN=PPP2CB PE=1 SV=1	0	197.479	60	14	486	13	309	35.6	5.43	1896.48	14	0	2.65029e+08	6.12212e+08	6.12264e+08	5.53426e+08	5.22175e+08	2.26192e+08	2.28354e+08	5.47417e+08	4.65455e+08	749366685	796751560	4.71576e+08	1.6405e+09	5.34496e+08	5.68723e+08	7.3082e+08	844232984	1.13864e+09	8.49846e+08	7.88317e+08	1.55396e+09	6.76237e+08	7.51187e+08	1.0931e+09	1		PPP2CB	Homo sapiens
Q8WXI9	-6.98095e+18	FALSE	High	IsMasterProtein	Q8WXI9	Transcriptional repressor p66-beta OS=Homo sapiens OX=9606 GN=GATAD2B PE=1 SV=1	0	108.884	33	14	125	12	593	65.2	9.7	440.12	14	0	558597	4.45933e+07	6538202	NA	6.99273e+06	2.90044e+07	4.18369e+06	NA	48774110	1.38204e+07	14999198	2.87313e+07	1.19993e+08	1.732e+08	2.01949e+08	182167060	2.25576e+08	1.35351e+08	205388344	203874990	1.12443e+08	188223107	2.05719e+08	1.18615e+08	1		GATAD2B	Homo sapiens
P24941	-6.98073e+18	FALSE	High	IsMasterProtein	P24941	Cyclin-dependent kinase 2 OS=Homo sapiens OX=9606 GN=CDK2 PE=1 SV=2	0	187.857	77	19	484	17	298	33.9	8.68	1420.92	19	0	2.25064e+08	5.61806e+08	5.42299e+08	5.27531e+08	5.07848e+08	2.65102e+08	2.67429e+08	5.21262e+08	5.354e+08	6.39527e+08	8.15696e+08	5.0491e+08	598947174	7.82004e+08	7.83261e+08	7.04776e+08	6.85695e+08	5.41042e+08	8.4936e+08	6.20271e+08	5.12275e+08	7.47772e+08	5.77899e+08	5.58056e+08	1		CDK2	Homo sapiens
P31946	-6.97963e+18	FALSE	High	IsMasterProtein	P31946	14-3-3 protein beta/alpha OS=Homo sapiens OX=9606 GN=YWHAB PE=1 SV=3	0	127.887	54	13	1589	5	246	28.1	4.83	4296.58	13	0	4.06496e+08	9.08834e+08	931082664	984369652	1145669904	4.52174e+08	5.00916e+08	1.01567e+09	700222736	1329934388	1.57324e+09	942519328	921530920	1162289400	1590026352	1403683980	1887121392	1361122572	1.3029e+09	1416226128	1081852792	1101177752	1509983120	1236835780	1		YWHAB	Homo sapiens
O15234	-6.97805e+18	FALSE	High	IsMasterProtein	O15234	Protein CASC3 OS=Homo sapiens OX=9606 GN=CASC3 PE=1 SV=2	0	125.029	25	16	90	16	703	76.2	6.48	258.29	16	0	4.15121e+07	2.6222e+08	1.56605e+08	1.94662e+08	2.07199e+08	7.95573e+06	4.82481e+06	40714013	1.42317e+08	4.42708e+08	4.23226e+08	1.56903e+08	2.07432e+08	2.63013e+08	3.01676e+08	3.08946e+08	542129274	2.42382e+08	3.16998e+08	2.9552e+08	212842644	2.51201e+08	2.91092e+08	2.71361e+08	1		CASC3	Homo sapiens
Q969T9	-6.97414e+18	FALSE	High	IsMasterProtein	Q969T9	WW domain-binding protein 2 OS=Homo sapiens OX=9606 GN=WBP2 PE=1 SV=1	0	34.228	23	5	89	5	261	28.1	5.91	220.45	5	0	750962	115143938	9.16117e+07	66854178	155052410	1.07736e+07	3.27957e+06	7.11089e+07	4.72636e+07	1.75366e+08	157482834	8.42318e+07	8.60702e+07	65250777	162688282	130575445	178883398	1.25871e+08	8.33826e+07	136446644	6.5785e+07	5.4238e+07	1.20136e+08	74508459	1		WBP2	Homo sapiens
P56192	-6.97394e+18	FALSE	High	IsMasterProtein	P56192	Methionine--tRNA ligase, cytoplasmic OS=Homo sapiens OX=9606 GN=MARS1 PE=1 SV=2	0	406.047	50	38	1303	38	900	101.1	6.16	4363.01	38	0	6.44013e+08	1.52165e+09	1.641e+09	1.83052e+09	1.72225e+09	6.62358e+08	7.15287e+08	1.59745e+09	1.68869e+09	2.55074e+09	2.85124e+09	1.76508e+09	1.60297e+09	1.89122e+09	2.31784e+09	1.9452e+09	2.40095e+09	1.75526e+09	2.14274e+09	2.23785e+09	1.82388e+09	1.88451e+09	2.23431e+09	1.83025e+09	1		MARS1	Homo sapiens
Q8NI51	-6.97344e+18	FALSE	High	None	Q8NI51	Transcriptional repressor CTCFL OS=Homo sapiens OX=9606 GN=CTCFL PE=1 SV=2	0.001	6.567	2	2	23	2	663	75.7	8.24	38.5	2	0	7426.15	358491	8320065	344269	NA	502004	3232096	NA	381829	6.28114e+06	8219534	NA	4.56318e+06	1.5442e+07	2.15598e+07	2.20232e+07	3.98214e+07	1.23474e+07	2.25595e+07	28373575	1.68661e+07	1.40038e+07	1.88001e+07	1.61492e+07	1		CTCFL	Homo sapiens
Q8WU79	-6.97063e+18	FALSE	High	IsMasterProtein	Q8WU79	Stromal membrane-associated protein 2 OS=Homo sapiens OX=9606 GN=SMAP2 PE=1 SV=1	0	29.302	20	8	54	7	429	46.8	8.87	112.87	8	0	1.64875e+07	7.67005e+07	7.91374e+07	1.08063e+08	9.45091e+07	2.37726e+07	2.90424e+07	6.18506e+07	6.6427e+07	105866033	1.13012e+08	8.32773e+07	7.74794e+07	2.27629e+08	3.09354e+08	7.37653e+07	4.96137e+07	1.30878e+08	1.82258e+08	2.08181e+08	8.57463e+07	1.11169e+07	3.63077e+07	2.78231e+07	1		SMAP2	Homo sapiens
Q8N612	-6.96543e+18	FALSE	High	IsMasterProtein	Q8N612	FTS and Hook-interacting protein OS=Homo sapiens OX=9606 GN=FAM160A2 PE=1 SV=3	0.007	3.804	1	1	1	1	972	105.5	6.77	2.36	1	0	NA	NA	NA	NA	NA	NA	NA	NA	NA	NA	NA	NA	NA	NA	NA	NA	NA	NA	NA	NA	NA	NA	NA	NA	1		FAM160A2	Homo sapiens
P0DPD7	-6.95909e+18	FALSE	High	IsMasterProtein	P0DPD7	EEF1A lysine methyltransferase 4 OS=Homo sapiens OX=9606 GN=EEF1AKMT4 PE=1 SV=1	0.001	6.518	18	3	3	3	255	28.3	6.05	5.54	3	0	NA	NA	NA	NA	NA	NA	NA	NA	NA	NA	NA	NA	6.31107e+06	NA	NA	NA	NA	NA	3.80512e+06	NA	12878255	NA	NA	2.75667e+06	1		EEF1AKMT4	Homo sapiens
Q96MU6	-6.95182e+18	FALSE	High	None	Q96MU6	Zinc finger protein 778 OS=Homo sapiens OX=9606 GN=ZNF778 PE=1 SV=3	0.003	5.1	5	1	4	1	729	81.9	8.4	4.37	1	0	NA	243072	NA	NA	NA	NA	NA	269990	NA	818594	275366	NA	NA	NA	NA	NA	1.4996e+06	NA	NA	NA	NA	NA	NA	NA	1		ZNF778	Homo sapiens
Q9UPY6	-6.95171e+18	FALSE	High	IsMasterProteinRejected	Q9UPY6	Wiskott-Aldrich syndrome protein family member 3 OS=Homo sapiens OX=9606 GN=WASF3 PE=1 SV=2	0	9.381	4	2	13	0	502	55.3	6.43	12.61	2	0	NA	NA	NA	NA	NA	NA	NA	NA	NA	NA	NA	NA	NA	NA	NA	NA	NA	NA	NA	NA	NA	NA	NA	NA	0		WASF3	Homo sapiens
Q9BYD3	-6.9511e+18	FALSE	High	IsMasterProtein	Q9BYD3	39S ribosomal protein L4, mitochondrial OS=Homo sapiens OX=9606 GN=MRPL4 PE=1 SV=1	0	104.269	48	9	146	9	311	34.9	9.72	466.99	9	0	2.36906e+07	4.12532e+07	3.69324e+07	5.14001e+07	2.6592e+07	1.52766e+07	4.63906e+07	4.63125e+07	4.96262e+07	1.12032e+08	1.39622e+08	4.10633e+07	7.72816e+07	1.06443e+08	8.63952e+07	1.121e+08	6.06688e+07	6.68769e+07	1.01009e+08	1.09843e+08	5.34506e+07	8.07538e+07	1.08e+08	7.66113e+07	1		MRPL4	Homo sapiens
Q9Y256	-6.95084e+18	FALSE	High	IsMasterProtein	Q9Y256	CAAX prenyl protease 2 OS=Homo sapiens OX=9606 GN=RCE1 PE=1 SV=1	0.001	7.321	4	1	4	1	329	35.8	7.97	10.17	1	0	810679	3949256	1.97942e+06	1426120	2.11508e+06	1.14885e+06	NA	4.26406e+06	4.51176e+06	NA	720288	5.79445e+06	1.77969e+06	1.60823e+06	3.67527e+06	2433270	3.48189e+06	1.26695e+06	1.78178e+06	2.50264e+06	1.08662e+06	1.41401e+06	1.57091e+06	2.8019e+06	1		RCE1	Homo sapiens
Q9H3N1	-6.95025e+18	FALSE	High	IsMasterProtein	Q9H3N1	Thioredoxin-related transmembrane protein 1 OS=Homo sapiens OX=9606 GN=TMX1 PE=1 SV=1	0	50.439	29	9	321	9	280	31.8	4.98	831.61	9	0	7.35231e+08	1.56009e+09	1.70935e+09	1854663350	1787768899	7.77733e+08	7.89287e+08	1.5864e+09	1349695831	2.20599e+09	2309538294	1645939013	1.05437e+09	1.15055e+09	1.70755e+09	1.42998e+09	2.0563e+09	1.32367e+09	1.30422e+09	1406332774	9.72789e+08	1.22954e+09	1.54895e+09	1.21782e+09	1		TMX1	Homo sapiens
Q9BS16	-6.94991e+18	FALSE	High	IsMasterProtein	Q9BS16	Centromere protein K OS=Homo sapiens OX=9606 GN=CENPK PE=1 SV=1	0	24.48	18	3	15	3	269	31.6	4.89	41	3	0	NA	196819	1.97703e+06	1.46883e+06	992178	153088	NA	3033507	1.221e+06	2.44281e+06	5.02305e+06	NA	7.44366e+06	9.49116e+06	6884769	11238180	6.68782e+06	5946983	3.77744e+06	8.47886e+06	1.11453e+06	4757872	7.58988e+06	4.6723e+06	1		CENPK	Homo sapiens
P31327	-6.9481e+18	FALSE	High	IsMasterProtein	P31327	Carbamoyl-phosphate synthase [ammonia], mitochondrial OS=Homo sapiens OX=9606 GN=CPS1 PE=1 SV=2	0	14.892	3	5	111	2	1500	164.8	6.74	93.46	5	0	4.22639e+06	731775	5.34573e+06	773979	1.23328e+07	223399	2.91382e+06	6.1095e+06	858879	9.02631e+06	1.08808e+06	7.5937e+06	2.01625e+07	6679866	2.27168e+06	7.05391e+06	6288903	2236602	6.48285e+06	2371041	3.65327e+06	3.24672e+06	2.62062e+06	1.73045e+06	1		CPS1	Homo sapiens
A6PVI3	-6.94771e+18	FALSE	Medium	None	A6PVI3	Nuclear cap-binding protein subunit 2-like OS=Homo sapiens OX=9606 GN=NCBP2L PE=3 SV=1	0.018	2.489	5	1	4	1	153	17.7	7.28	7.24	1	0	NA	NA	639417	537956	NA	NA	205391	NA	354562	8.50048e+06	NA	2.98462e+06	46860404	42776652	55235716	63853792	77644024	37969028	71199312	65002580	56109888	56997732	63023132	46585884	1		NCBP2L	Homo sapiens
Q96ST3	-6.94597e+18	FALSE	High	IsMasterProtein	Q96ST3	Paired amphipathic helix protein Sin3a OS=Homo sapiens OX=9606 GN=SIN3A PE=1 SV=2	0	170.821	24	25	297	25	1273	145.1	7.25	838.06	25	0	1.02842e+08	2.67702e+08	2.86085e+08	2.80727e+08	3.51009e+08	9.65148e+07	1.63248e+08	2.86756e+08	2.89587e+08	3.07199e+08	4.14324e+08	3.23562e+08	1.54542e+08	2.07424e+08	2.99778e+08	2.55337e+08	3.38561e+08	1.93456e+08	2.19947e+08	2.85016e+08	1.33445e+08	1.96477e+08	247194110	1.9982e+08	1		SIN3A	Homo sapiens
P52565	-6.9419e+18	FALSE	High	IsMasterProtein	P52565	Rho GDP-dissociation inhibitor 1 OS=Homo sapiens OX=9606 GN=ARHGDIA PE=1 SV=3	0	122.379	62	11	400	11	204	23.2	5.11	1381.51	11	0	9.05813e+07	2.53509e+08	2.69927e+08	3.11457e+08	2.76191e+08	9.66904e+07	1.21781e+08	2.52091e+08	2.37202e+08	3.21297e+08	3.22656e+08	275656730	7.74542e+08	9.24028e+08	1.15418e+09	1.02567e+09	1.40621e+09	8.9996e+08	1.02185e+09	1.07083e+09	8.04687e+08	8.8889e+08	1.07881e+09	8.60682e+08	1		ARHGDIA	Homo sapiens
O00762	-6.93507e+18	FALSE	High	IsMasterProtein	O00762	Ubiquitin-conjugating enzyme E2 C OS=Homo sapiens OX=9606 GN=UBE2C PE=1 SV=1	0	47.445	49	8	104	8	179	19.6	7.37	328.11	8	0	4.52494e+07	2.0245e+08	1.68754e+08	2.01466e+08	2.03067e+08	4.11454e+07	67457348	1.25446e+08	1.44921e+08	343678734	3.49285e+08	1.86946e+08	2.1877e+08	210526246	4.01106e+08	3.65337e+08	390582244	2.70085e+08	2.06875e+08	304373543	2.04806e+08	1.99271e+08	3.57469e+08	2.36476e+08	1		UBE2C	Homo sapiens
P11908	-6.93452e+18	FALSE	High	IsMasterProtein	P11908	Ribose-phosphate pyrophosphokinase 2 OS=Homo sapiens OX=9606 GN=PRPS2 PE=1 SV=2	0	174.577	56	16	601	6	318	34.7	6.61	1967.39	16	0	4.40475e+07	1.04394e+08	110193028	9.91957e+07	132052346	5.11713e+07	54362416	8.01135e+07	115754032	165747420	177184290	1.13995e+08	144021119	1.33754e+08	257535764	170568165	3.03351e+08	176881770	159100299	2.48328e+08	1.6485e+08	145583724	176532499	1.7575e+08	1		PRPS2	Homo sapiens
Q7Z7K0	-6.93444e+18	FALSE	High	IsMasterProtein	Q7Z7K0	COX assembly mitochondrial protein homolog OS=Homo sapiens OX=9606 GN=CMC1 PE=1 SV=1	0	8.845	18	2	14	2	106	12.5	8.63	33.19	2	0	NA	NA	NA	NA	NA	NA	NA	NA	NA	NA	NA	NA	20155877	1.96521e+07	33415478	27675431	36824293	14906806	11122366	27110599	1.35999e+07	8906371	24817624	25746592	1		CMC1	Homo sapiens
P23511	-6.9339e+18	FALSE	High	IsMasterProtein	P23511	Nuclear transcription factor Y subunit alpha OS=Homo sapiens OX=9606 GN=NFYA PE=1 SV=2	0.002	5.937	7	1	6	1	347	36.9	8.94	21.66	1	0	NA	NA	NA	NA	NA	NA	NA	NA	NA	NA	NA	NA	NA	1.97298e+06	3560851	6318228	6969960	1.82499e+06	NA	7488396	NA	NA	5320624	3058841	1		NFYA	Homo sapiens
Q9H1B7	-6.93186e+18	FALSE	High	None	Q9H1B7	Probable E3 ubiquitin-protein ligase IRF2BPL OS=Homo sapiens OX=9606 GN=IRF2BPL PE=1 SV=1	0	17.891	5	3	24	3	796	82.6	8.24	58.58	3	0	NA	NA	NA	NA	NA	NA	NA	NA	NA	NA	NA	NA	4.56674e+07	5.29464e+07	83988261	79825145	45189878	4.88515e+07	9457427	58654892	2.69687e+07	2.99216e+07	57968277	4.63582e+07	1		IRF2BPL	Homo sapiens
Q86VM9	-6.92865e+18	FALSE	High	IsMasterProtein	Q86VM9	Zinc finger CCCH domain-containing protein 18 OS=Homo sapiens OX=9606 GN=ZC3H18 PE=1 SV=2	0	75.337	16	12	100	12	953	106.3	8.32	255.59	12	0	1.60998e+07	2.93224e+07	4.02539e+07	3.75276e+07	3.09623e+07	1.5481e+07	2.49792e+07	3.7685e+07	2.94823e+07	5.44994e+07	4.44283e+07	41201532	1.93206e+08	2.06071e+08	332108301	2.51411e+08	302283597	2.05228e+08	3.71187e+08	2.92737e+08	258712513	2.70125e+08	2.91594e+08	2.26661e+08	1		ZC3H18	Homo sapiens
Q8N339	-6.92387e+18	FALSE	High	None	Q8N339	Metallothionein-1M OS=Homo sapiens OX=9606 GN=MT1M PE=1 SV=2	0.001	6.064	20	1	3	1	61	6.1	7.69	8.31	1	0	NA	NA	NA	NA	NA	NA	NA	NA	NA	NA	NA	NA	29527134	22359158	NA	21198220	NA	NA	NA	21353070	NA	NA	NA	41062344	1		MT1M	Homo sapiens
P60033	-6.92301e+18	FALSE	High	IsMasterProtein	P60033	CD81 antigen OS=Homo sapiens OX=9606 GN=CD81 PE=1 SV=1	0	37.089	28	4	95	4	236	25.8	5.29	482.44	4	0	29676171	4.47435e+07	3.38645e+07	4.65097e+07	2.68119e+07	33201345	36351461	5.29064e+07	5.9937e+07	7.44775e+07	63323938	43463328	52541442	95123254	109625308	109018975	1.25717e+08	78034132	109762668	100803888	46514801	93931624	89274675	88779890	1		CD81	Homo sapiens
Q9H4L7	-6.92273e+18	FALSE	High	IsMasterProtein	Q9H4L7	SWI/SNF-related matrix-associated actin-dependent regulator of chromatin subfamily A containing DEAD/H box 1 OS=Homo sapiens OX=9606 GN=SMARCAD1 PE=1 SV=2	0	112.769	22	18	193	18	1026	117.3	5.55	513.48	18	0	40116142	1.52833e+08	1.42241e+08	1.54556e+08	1.00241e+08	3.03107e+07	4.26079e+07	1.25436e+08	1.09466e+08	2.0628e+08	187271555	1.21539e+08	2.06777e+08	2.0992e+08	2.33286e+08	2.3798e+08	2.15285e+08	2.11083e+08	220116070	2.68243e+08	2.78841e+08	1.76977e+08	2.20064e+08	3.04517e+08	1	Acetyl [N-Term]	SMARCAD1	Homo sapiens
Q02880	-6.92055e+18	FALSE	High	IsMasterProtein	Q02880	DNA topoisomerase 2-beta OS=Homo sapiens OX=9606 GN=TOP2B PE=1 SV=3	0	483.26	44	67	1667	50	1626	183.2	8	4488.18	67	0	3.5261e+08	8.05963e+08	9.22865e+08	7.62287e+08	7.17446e+08	3.35122e+08	4.013e+08	7.61994e+08	8.95985e+08	1.01156e+09	1.46158e+09	9.33689e+08	1004788119	1.45597e+09	1.42655e+09	1.39781e+09	1.77041e+09	1.02423e+09	1.49767e+09	1.26331e+09	9.52924e+08	1.30458e+09	1.27859e+09	1.28618e+09	1		TOP2B	Homo sapiens
Q9UJU6	-6.9195e+18	FALSE	High	IsMasterProtein	Q9UJU6	Drebrin-like protein OS=Homo sapiens OX=9606 GN=DBNL PE=1 SV=1	0	69.398	36	13	128	13	430	48.2	5.05	368.31	13	0	7.85265e+07	4.75051e+07	7.22144e+07	4.28752e+07	5.12992e+07	8.91964e+06	9.23726e+06	1.24966e+08	5.68352e+07	5.24293e+07	8.61748e+07	1.62848e+08	3.01631e+09	9.07422e+08	2.8705e+08	207777275	325212494	1.88741e+09	9.75151e+08	2.35982e+08	2.64093e+09	9.33263e+08	2.55146e+08	1.91548e+09	1		DBNL	Homo sapiens
P0CG32	-6.90926e+18	FALSE	Medium	None	P0CG32	Zinc finger CCHC domain-containing protein 18 OS=Homo sapiens OX=9606 GN=ZCCHC18 PE=3 SV=1	0.037	2.001	2	1	1	1	403	45.1	7.39	1.96	1	0	NA	NA	NA	NA	NA	NA	640596	NA	NA	NA	NA	NA	NA	NA	NA	NA	NA	NA	NA	3.96828e+06	NA	2.48198e+06	NA	5477437	1		ZCCHC18	Homo sapiens
Q92772	-6.90865e+18	FALSE	Medium	None	Q92772	Cyclin-dependent kinase-like 2 OS=Homo sapiens OX=9606 GN=CDKL2 PE=1 SV=1	0.03	2.117	2	1	5	0	493	56	8.21	5.61	1	0	NA	NA	NA	NA	NA	NA	NA	NA	NA	NA	NA	NA	NA	NA	NA	NA	NA	NA	NA	NA	NA	NA	NA	NA	3		CDKL2	Homo sapiens
Q9NQ34	-6.90738e+18	FALSE	Medium	None	Q9NQ34	Transmembrane protein 9B OS=Homo sapiens OX=9606 GN=TMEM9B PE=1 SV=1	0.016	2.625	4	1	21	1	198	22.5	8.06	33.49	1	0	1.31217e+07	3.36688e+07	65946349	33100772	2.55123e+07	9.93669e+06	1.13127e+07	42569267	25700647	51752315	72628970	49724923	121046145	57344943	64240110	73099574	66504677	129475715	67398559	73457892	1.39821e+08	59267264	71584490	1.25267e+08	1		TMEM9B	Homo sapiens
P04004	-6.90287e+18	FALSE	High	IsMasterProtein	P04004	Vitronectin OS=Homo sapiens OX=9606 GN=VTN PE=1 SV=1	0	10.106	3	1	31	1	478	54.3	5.8	109.86	1	0	2852779	17060026	1.65778e+07	22748516	1.54562e+07	2.24047e+06	1.55651e+06	11059952	1.17746e+07	1.36368e+07	23538758	9395468	15019883	2.77801e+07	3.76691e+07	36644384	70172591	13118578	2.27387e+07	3.5714e+07	16839822	17276064	2.72851e+07	2.28605e+07	1		VTN	Homo sapiens
Q01105	-6.89836e+18	FALSE	High	IsMasterProtein	Q01105	Protein SET OS=Homo sapiens OX=9606 GN=SET PE=1 SV=3	0	167.946	56	12	633	12	290	33.5	4.32	2578.4	12	0	9.0288e+07	2.12667e+08	3.78442e+08	3.9376e+08	4.05438e+08	1.14606e+08	1.83232e+08	2.15523e+08	2.43514e+08	3.07714e+08	3.25228e+08	4.43415e+08	3.68419e+09	4.63873e+09	4.84605e+09	4.10608e+09	6003292324	4.14569e+09	5.22163e+09	4.61858e+09	3.54059e+09	4.68898e+09	4.43283e+09	4.30602e+09	1		SET	Homo sapiens
P55072	-6.89695e+18	FALSE	High	IsMasterProtein	P55072	Transitional endoplasmic reticulum ATPase OS=Homo sapiens OX=9606 GN=VCP PE=1 SV=4	0	547.78	72	53	2244	52	806	89.3	5.26	7337.88	53	0	6.80215e+08	1.35083e+09	1.68257e+09	1.3295e+09	1.40559e+09	6.76295e+08	7.11046e+08	1.62927e+09	1.39308e+09	2.06e+09	1.87133e+09	1.45332e+09	4.53494e+09	4.71809e+09	6.18933e+09	5.65462e+09	7.3828e+09	4.74144e+09	5.11288e+09	5.91535e+09	4.57767e+09	4.59002e+09	5.88401e+09	4.93835e+09	1		VCP	Homo sapiens
Q9BV73	-6.89083e+18	FALSE	High	IsMasterProtein	Q9BV73	Centrosome-associated protein CEP250 OS=Homo sapiens OX=9606 GN=CEP250 PE=1 SV=2	0.003	5.038	0	1	3	1	2442	281	5.02	4.05	1	0	NA	NA	NA	NA	NA	NA	NA	NA	3.82901e+06	2.38325e+06	1.05815e+06	4832867	NA	NA	3.73364e+06	NA	NA	NA	1.08639e+06	NA	1.92253e+06	1572055	NA	NA	1		CEP250	Homo sapiens
Q14165	-6.89035e+18	FALSE	High	IsMasterProtein	Q14165	Malectin OS=Homo sapiens OX=9606 GN=MLEC PE=1 SV=1	0	77.513	48	12	182	12	292	32.2	5.41	442.34	12	0	3.19467e+07	8.57331e+07	9.66679e+07	1.01672e+08	8.90724e+07	4.80407e+07	4.19441e+07	1.44325e+08	1.01556e+08	1.24337e+08	1.32068e+08	1.15411e+08	1.1196e+08	160422043	1.29876e+08	1.36437e+08	1.701e+08	112996500	1.64937e+08	1.28178e+08	1.25046e+08	144021368	139669983	1.36352e+08	1		MLEC	Homo sapiens
Q9H832	-6.88886e+18	FALSE	High	IsMasterProtein	Q9H832	Ubiquitin-conjugating enzyme E2 Z OS=Homo sapiens OX=9606 GN=UBE2Z PE=1 SV=2	0	48.175	28	10	114	10	354	38.2	5.62	254.2	10	0	1.10973e+08	2.14299e+08	2.29617e+08	2.65665e+08	2.40107e+08	1.16612e+08	1.2455e+08	2.35454e+08	2.06289e+08	2.96261e+08	2.8839e+08	236298091	2.44338e+08	2.84465e+08	3.49093e+08	3.15605e+08	3.46794e+08	2.06469e+08	2.51572e+08	3.007e+08	1.62769e+08	2.22391e+08	3.21379e+08	2.48977e+08	1		UBE2Z	Homo sapiens
Q14CZ7	-6.88638e+18	FALSE	Low	IsMasterProtein	Q14CZ7	FAST kinase domain-containing protein 3, mitochondrial OS=Homo sapiens OX=9606 GN=FASTKD3 PE=1 SV=2	0.064	1.565	2	1	1	1	662	75.6	8.29	0	1	0	NA	NA	NA	NA	NA	NA	NA	NA	NA	NA	NA	NA	NA	NA	NA	NA	NA	NA	NA	NA	NA	NA	NA	NA	1		FASTKD3	Homo sapiens
Q5VTL8	-6.88387e+18	FALSE	High	IsMasterProtein	Q5VTL8	Pre-mRNA-splicing factor 38B OS=Homo sapiens OX=9606 GN=PRPF38B PE=1 SV=1	0	90.854	29	14	190	14	546	64.4	10.54	385.71	14	0	1.37272e+08	4.15868e+08	3.87342e+08	4.26191e+08	3.91133e+08	1.77433e+08	2.58699e+08	4.31443e+08	3.79481e+08	5.84357e+08	6.68708e+08	4.05651e+08	3.78729e+08	3.53863e+08	5.32315e+08	4.09071e+08	5.35572e+08	431719552	4.97713e+08	4.98942e+08	4.17329e+08	4.41256e+08	515585654	3.94165e+08	1		PRPF38B	Homo sapiens
P26358	-6.88036e+18	FALSE	High	IsMasterProtein	P26358	DNA (cytosine-5)-methyltransferase 1 OS=Homo sapiens OX=9606 GN=DNMT1 PE=1 SV=2	0	395.845	37	56	911	56	1616	183.1	7.75	2515.42	56	0	6.50797e+08	1.42807e+09	1.49294e+09	1.5354e+09	1.44637e+09	6.56977e+08	7.42979e+08	1.60049e+09	1.39116e+09	2.16815e+09	2.66948e+09	1.50496e+09	1.04968e+09	1.15953e+09	1.924e+09	1.57515e+09	2.181e+09	1.55241e+09	1.2928e+09	1.78826e+09	1.12976e+09	1.14979e+09	1.765e+09	1.61046e+09	1		DNMT1	Homo sapiens
Q6A1A2	-6.87859e+18	FALSE	High	IsMasterProteinCandidate	Q6A1A2	Putative 3-phosphoinositide-dependent protein kinase 2 OS=Homo sapiens OX=9606 GN=PDPK2P PE=5 SV=1	0	15.985	16	4	11	4	396	44.7	8.37	25.75	4	0	166590	1.698e+06	1.11169e+06	873710	669091	57000.2	1.82521e+06	383978	372874	3.30886e+06	3.68294e+06	NA	7.37591e+06	5799479	3261212	3.93904e+06	NA	3.48308e+06	9587560	4768992	8532000	6.53689e+06	651939	4726932	1		PDPK2P	Homo sapiens
Q86Y46	-6.87829e+18	FALSE	High	IsMasterProtein	Q86Y46	Keratin, type II cytoskeletal 73 OS=Homo sapiens OX=9606 GN=KRT73 PE=1 SV=1	0	12.952	6	3	51	1	540	58.9	7.23	109.19	3	0	NA	NA	NA	NA	NA	NA	NA	1.27336e+06	2.67018e+06	NA	NA	2.60323e+06	NA	NA	NA	6279133	NA	NA	NA	NA	NA	NA	NA	NA	1		KRT73	Homo sapiens
Q8NFC6	-6.86649e+18	FALSE	High	IsMasterProtein	Q8NFC6	Biorientation of chromosomes in cell division protein 1-like 1 OS=Homo sapiens OX=9606 GN=BOD1L1 PE=1 SV=2	0	42.659	4	9	29	6	3051	330.3	5.08	55.41	9	0	NA	1.69293e+06	3.1785e+06	578291	2.22071e+06	207168	NA	1.04512e+06	3.93968e+06	NA	178424	1.83288e+06	3.55939e+07	51627400	5.07857e+07	4.11236e+07	8.93033e+07	28453970	6.55454e+07	3.88045e+07	3.11865e+07	5.8028e+07	5.24987e+07	32007761	1		BOD1L1	Homo sapiens
Q8IYK4	-6.86415e+18	FALSE	Medium	IsMasterProtein	Q8IYK4	Procollagen galactosyltransferase 2 OS=Homo sapiens OX=9606 GN=COLGALT2 PE=1 SV=1	0.023	2.235	1	1	2	1	626	72.9	6.2	1.65	1	0	11759657	NA	NA	NA	12994234	10701349	10597680	44159312	NA	NA	129979016	NA	40549600	NA	70917912	NA	NA	NA	58774696	52543557	NA	NA	63266192	NA	1		COLGALT2	Homo sapiens
P17081	-6.85709e+18	FALSE	High	None	P17081	Rho-related GTP-binding protein RhoQ OS=Homo sapiens OX=9606 GN=RHOQ PE=1 SV=2	0.001	6.133	5	1	23	0	205	22.6	6.32	63.4	1	0	NA	NA	NA	NA	NA	NA	NA	NA	NA	NA	NA	NA	NA	NA	NA	NA	NA	NA	NA	NA	NA	NA	NA	NA	4		RHOQ	Homo sapiens
Q13438	-6.83933e+18	FALSE	Medium	IsMasterProtein	Q13438	Protein OS-9 OS=Homo sapiens OX=9606 GN=OS9 PE=1 SV=1	0.02	2.406	2	1	1	1	667	75.5	4.87	1.79	1	0	NA	NA	NA	NA	NA	NA	NA	NA	NA	NA	34870540	NA	10574178	NA	NA	NA	NA	7077887	10583013	NA	NA	NA	38725992	10362046	1		OS9	Homo sapiens
O43657	-6.837e+18	FALSE	High	IsMasterProtein	O43657	Tetraspanin-6 OS=Homo sapiens OX=9606 GN=TSPAN6 PE=1 SV=1	0	23.983	20	4	47	4	245	27.5	8.1	116.37	4	0	68933811	146134488	1.59596e+08	149251125	1.57697e+08	6.29595e+07	8.01634e+07	1.3696e+08	1.26262e+08	191189910	258394257	1.38691e+08	1.74209e+08	2.66275e+08	3.35176e+08	2.40287e+08	358028551	2.58751e+08	3.25583e+08	2.87745e+08	2.01972e+08	278154549	2.62743e+08	2.17714e+08	1		TSPAN6	Homo sapiens
Q15043	-6.83178e+18	FALSE	High	IsMasterProtein	Q15043	Metal cation symporter ZIP14 OS=Homo sapiens OX=9606 GN=SLC39A14 PE=1 SV=3	0	31.369	11	5	45	5	492	54.2	5.33	108.68	5	0	6.52681e+07	1.405e+08	164880286	182185145	1.63729e+08	7.5831e+07	9.22395e+07	1.51806e+08	1.4991e+08	1.57314e+08	1.91353e+08	1.32185e+08	1.6085e+08	1.4106e+08	2.91259e+08	2.57348e+08	3.18711e+08	2.10747e+08	1.44839e+08	2.71434e+08	1.74262e+08	1.21458e+08	259150995	2.10902e+08	1		SLC39A14	Homo sapiens
P23381	-6.82654e+18	FALSE	High	IsMasterProtein	P23381	Tryptophan--tRNA ligase, cytoplasmic OS=Homo sapiens OX=9606 GN=WARS1 PE=1 SV=2	0	213.125	55	22	589	22	471	53.1	6.23	1882.72	22	0	3.33802e+08	7.17977e+08	7.37698e+08	7.28403e+08	6.28516e+08	3.52596e+08	3.68523e+08	7.34099e+08	7.32506e+08	9.69034e+08	1.09359e+09	6.8901e+08	6.79753e+08	7.84888e+08	8.56574e+08	8.42886e+08	1.12491e+09	6.75373e+08	7.57328e+08	8.29448e+08	6.30956e+08	6.18712e+08	8.92281e+08	8.23057e+08	1		WARS1	Homo sapiens
Q9UMX0	-6.82182e+18	FALSE	High	IsMasterProtein	Q9UMX0	Ubiquilin-1 OS=Homo sapiens OX=9606 GN=UBQLN1 PE=1 SV=2	0	149.082	35	12	207	6	589	62.5	5.11	812.35	12	0	NA	3223975	NA	8.15994e+06	NA	NA	NA	4406448	1.54633e+06	NA	5.04314e+06	1.0563e+06	1.28847e+08	1.66293e+08	1.77471e+08	1.63406e+08	1.89162e+08	1.04843e+08	1.5852e+08	1.56228e+08	110256475	1.2803e+08	1.60292e+08	1.05529e+08	1		UBQLN1	Homo sapiens
P22413	-6.81715e+18	FALSE	Medium	IsMasterProtein	P22413	Ectonucleotide pyrophosphatase/phosphodiesterase family member 1 OS=Homo sapiens OX=9606 GN=ENPP1 PE=1 SV=2	0.041	1.938	2	1	1	1	925	104.9	7.14	0	1	0	395917	NA	272097	NA	NA	327911	400533	NA	NA	652955	602765	NA	1.41645e+06	NA	1.36846e+06	2.01505e+06	NA	1.85709e+06	1.10303e+06	1406551	545199	1.35782e+06	902610	NA	1		ENPP1	Homo sapiens
P10155	-6.81682e+18	FALSE	High	IsMasterProtein	P10155	60 kDa SS-A/Ro ribonucleoprotein OS=Homo sapiens OX=9606 GN=RO60 PE=1 SV=2	0	250.014	54	25	784	25	538	60.6	8.03	2227.07	25	0	4.37499e+08	9.2851e+08	9.51513e+08	7.10111e+08	7.33651e+08	4.16864e+08	4.77119e+08	1.00934e+09	9.05553e+08	1.39899e+09	1.43232e+09	7.72578e+08	9.25009e+08	1.25373e+09	1.48547e+09	1.28272e+09	1.34243e+09	1.10725e+09	1.57645e+09	1.36463e+09	9.92562e+08	1.33495e+09	1.36071e+09	1.09056e+09	1	Acetyl [N-Term]	RO60	Homo sapiens
P46100	-6.81303e+18	FALSE	High	IsMasterProtein	P46100	Transcriptional regulator ATRX OS=Homo sapiens OX=9606 GN=ATRX PE=1 SV=5	0	92.788	10	19	85	19	2492	282.4	6.58	188.64	19	0	5.12632e+07	5.13726e+07	6.82264e+07	5.92239e+07	4.82134e+07	6.68395e+07	4.3444e+06	5.2289e+07	6.15923e+07	33093545	7.73856e+07	6.2779e+07	3.03885e+08	4.56018e+08	4.61456e+08	3.69631e+08	4.59038e+08	7.00327e+07	1.3009e+08	4.25068e+08	7.10222e+07	1.3483e+08	4.06347e+08	3.30401e+08	1		ATRX	Homo sapiens
Q9Y2X3	-6.81115e+18	FALSE	High	IsMasterProtein	Q9Y2X3	Nucleolar protein 58 OS=Homo sapiens OX=9606 GN=NOP58 PE=1 SV=1	0	440.378	55	27	1508	27	529	59.5	8.92	5285.17	27	0	8.98464e+08	2.07347e+09	2.04188e+09	2.1597e+09	2.14743e+09	9.79997e+08	1.09214e+09	2.13889e+09	1.93424e+09	2.81707e+09	3.21812e+09	2.36399e+09	1531667727	1.58638e+09	1.78924e+09	1.73746e+09	2276005476	1.54967e+09	1.61467e+09	1.6991e+09	1.30037e+09	1.42387e+09	1.65394e+09	1.48278e+09	1		NOP58	Homo sapiens
Q15758	-6.81029e+18	FALSE	High	IsMasterProtein	Q15758	Neutral amino acid transporter B(0) OS=Homo sapiens OX=9606 GN=SLC1A5 PE=1 SV=2	0	95.923	32	13	434	13	541	56.6	5.48	1231.6	13	0	2.01067e+08	3.34189e+08	3.41281e+08	3.94875e+08	3.61038e+08	1.79438e+08	1.91896e+08	4.17155e+08	3.5245e+08	5.32569e+08	4.81281e+08	4.18046e+08	5.82789e+08	5.22182e+08	8.38312e+08	7.182e+08	8.04479e+08	7.12396e+08	5.5034e+08	7.37509e+08	5.6622e+08	4.88372e+08	7.94635e+08	7.21093e+08	1		SLC1A5	Homo sapiens
Q15973	-6.80685e+18	FALSE	High	None	Q15973	Zinc finger protein 124 OS=Homo sapiens OX=9606 GN=ZNF124 PE=1 SV=2	0.001	7.845	6	2	6	1	351	40.2	8.82	6.05	2	0	NA	243072	NA	NA	NA	NA	NA	269990	NA	818594	275366	NA	NA	NA	NA	NA	1.4996e+06	NA	NA	NA	NA	NA	NA	NA	1		ZNF124	Homo sapiens
Q96G03	-6.80411e+18	FALSE	High	IsMasterProtein	Q96G03	Phosphoglucomutase-2 OS=Homo sapiens OX=9606 GN=PGM2 PE=1 SV=4	0	179.134	46	24	474	24	612	68.2	6.73	1309.33	24	0	8.24799e+08	1.75954e+09	2.16836e+09	2.12135e+09	1.9602e+09	1.03313e+09	1.10927e+09	1.85082e+09	1.74889e+09	2.12854e+09	2.12279e+09	1.89517e+09	1.47897e+09	1.53669e+09	1.56618e+09	1.51255e+09	2.02237e+09	1485986153	1.64486e+09	1.55011e+09	1.34124e+09	1.36608e+09	1605590851	1.49629e+09	1		PGM2	Homo sapiens
O15381	-6.80394e+18	FALSE	High	IsMasterProtein	O15381	Nuclear valosin-containing protein-like OS=Homo sapiens OX=9606 GN=NVL PE=1 SV=1	0	164.473	40	25	241	25	856	95	6.48	645.41	25	0	1.92864e+08	4.21292e+08	5.09529e+08	5.5854e+08	5.0729e+08	2.64389e+08	3.0314e+08	5.05765e+08	3.97664e+08	5.75004e+08	5.64449e+08	4.11632e+08	4.90854e+08	6.08293e+08	9.84942e+08	729881507	9.44579e+08	7.03123e+08	7.38867e+08	7.80403e+08	5.62023e+08	6.61961e+08	8.18468e+08	6.25026e+08	1		NVL	Homo sapiens
Q99848	-6.80311e+18	FALSE	High	IsMasterProtein	Q99848	Probable rRNA-processing protein EBP2 OS=Homo sapiens OX=9606 GN=EBNA1BP2 PE=1 SV=2	0	86.617	51	17	337	17	306	34.8	10.1	829.11	17	0	2.42396e+08	6.02328e+08	6.24481e+08	6.33281e+08	6.39106e+08	2.584e+08	2.62722e+08	5.97957e+08	5.01131e+08	9.16653e+08	1.33481e+09	6.99852e+08	4.73928e+08	6.54937e+08	8.77848e+08	9.18562e+08	7.81884e+08	7.07006e+08	7.78849e+08	9.31278e+08	6.06732e+08	4.06428e+08	847446819	7.55009e+08	1		EBNA1BP2	Homo sapiens
Q8NDX6	-6.80306e+18	FALSE	High	IsMasterProtein	Q8NDX6	Zinc finger protein 740 OS=Homo sapiens OX=9606 GN=ZNF740 PE=1 SV=1	0.002	5.157	6	1	1	1	193	21.8	9.19	2.68	1	0	NA	NA	NA	NA	NA	NA	NA	NA	NA	NA	NA	NA	NA	3.20439e+06	2439680	1.80419e+06	NA	1.57163e+06	2.15723e+06	2.14608e+06	678552	2.6205e+06	2.48775e+06	NA	1		ZNF740	Homo sapiens
Q9H7X7	-6.7949e+18	FALSE	Medium	IsMasterProtein	Q9H7X7	Intraflagellar transport protein 22 homolog OS=Homo sapiens OX=9606 GN=IFT22 PE=1 SV=1	0.012	3.095	8	1	2	1	185	20.8	5.15	4.89	1	0	NA	NA	1.04342e+06	NA	NA	NA	NA	NA	NA	NA	NA	NA	3.55614e+06	3.4559e+06	6.29078e+06	4.39719e+06	7003346	3809141	4.34698e+06	6.19985e+06	3.46894e+06	4.36897e+06	6.22494e+06	4.95029e+06	1		IFT22	Homo sapiens
Q99741	-6.79378e+18	FALSE	High	IsMasterProtein	Q99741	Cell division control protein 6 homolog OS=Homo sapiens OX=9606 GN=CDC6 PE=1 SV=1	0	12.564	7	3	22	3	560	62.7	9.58	52.01	3	0	1.17743e+08	1.83985e+08	2.46152e+08	2.06223e+08	2.15845e+08	1.60612e+08	1.53641e+08	1.95834e+08	2.27702e+08	3.19231e+08	2.83364e+08	2.17642e+08	2.24718e+08	2.08285e+08	3.269e+08	263896995	407947185	197263188	2.21744e+08	2.85153e+08	213962992	192619616	2.96594e+08	2.11246e+08	1		CDC6	Homo sapiens
Q8IU85	-6.79058e+18	FALSE	High	IsMasterProtein	Q8IU85	Calcium/calmodulin-dependent protein kinase type 1D OS=Homo sapiens OX=9606 GN=CAMK1D PE=1 SV=1	0	21.198	12	5	84	2	385	42.9	7.21	163.83	5	0	NA	2.45998e+06	1.388e+06	2264313	NA	NA	1.21423e+06	6.05054e+06	6.50879e+06	1.25705e+07	1.4541e+06	1.05415e+06	3.54982e+06	1.71358e+06	1.40327e+07	4444815	9293545	6.21984e+06	9.29227e+06	9111728	6.57804e+06	3616646	8956225	3.15193e+06	1		CAMK1D	Homo sapiens
Q6ZUJ8	-6.78923e+18	FALSE	Medium	IsMasterProtein	Q6ZUJ8	Phosphoinositide 3-kinase adapter protein 1 OS=Homo sapiens OX=9606 GN=PIK3AP1 PE=1 SV=2	0.028	2.153	1	1	4	1	805	90.3	5.4	5.07	1	0	153896208	281133248	320013696	285502752	350164704	170797728	154092448	346411872	253414032	393745824	383320064	314237248	706308745	6.84473e+08	971064320	774290112	941929024	755880448	741456704	7.50795e+08	668092800	667895552	8.25321e+08	769016640	1		PIK3AP1	Homo sapiens
P11487	-6.78397e+18	FALSE	Low	None	P11487	Fibroblast growth factor 3 OS=Homo sapiens OX=9606 GN=FGF3 PE=1 SV=1	0.069	1.516	3	1	17	0	239	26.9	10.87	29.98	1	0	NA	NA	NA	NA	NA	NA	NA	NA	NA	NA	NA	NA	NA	NA	NA	NA	NA	NA	NA	NA	NA	NA	NA	NA	2		FGF3	Homo sapiens
Q9UNF0	-6.78245e+18	FALSE	High	IsMasterProtein	Q9UNF0	Protein kinase C and casein kinase substrate in neurons protein 2 OS=Homo sapiens OX=9606 GN=PACSIN2 PE=1 SV=2	0	69.022	23	11	198	11	486	55.7	5.2	467.91	11	0	50930583	1.2766e+08	2.40763e+08	1.20201e+08	1.67046e+08	5.26576e+07	54450897	159493124	1.37157e+08	241421365	162790650	1.61589e+08	1.87786e+08	1.40194e+08	285766424	164009771	3.48115e+08	300313058	344158191	267554612	289413588	268342758	2.8292e+08	241003041	1		PACSIN2	Homo sapiens
Q96N66	-6.78115e+18	FALSE	High	IsMasterProtein	Q96N66	Lysophospholipid acyltransferase 7 OS=Homo sapiens OX=9606 GN=MBOAT7 PE=1 SV=2	0	23.392	13	4	32	4	472	52.7	8.97	87.36	4	0	7.53488e+06	1.11673e+07	1.879e+07	1.67456e+07	15340495	8.69083e+06	5972541	21030604	16064828	3.53211e+07	2.17329e+07	1.87614e+07	13150988	25851930	6.81166e+06	1.86806e+07	18706701	3.75331e+06	9975500	6.39872e+06	NA	2.17336e+07	1.4761e+07	1.65278e+07	1		MBOAT7	Homo sapiens
P0DN79	-6.78072e+18	FALSE	High	IsMasterProtein	P0DN79	Cystathionine beta-synthase-like protein OS=Homo sapiens OX=9606 GN=CBSL PE=1 SV=1	0	225.812	61	24	787	24	551	60.5	6.65	2589.67	24	0	7.7664e+08	2020413411	1.99587e+09	2.0103e+09	1.98839e+09	8.90692e+08	1.00736e+09	2.02842e+09	1969892773	2.83687e+09	2.97677e+09	1.88788e+09	1.71574e+09	1763849162	2.14995e+09	1.95951e+09	2.5791e+09	1.82923e+09	2.03084e+09	2.1185e+09	1.63517e+09	1.80033e+09	2.08088e+09	1.9396e+09	1		CBSL	Homo sapiens
Q16773	-6.77991e+18	FALSE	Medium	IsMasterProtein	Q16773	Kynurenine--oxoglutarate transaminase 1 OS=Homo sapiens OX=9606 GN=KYAT1 PE=1 SV=1	0.021	2.352	2	1	2	1	422	47.8	6.47	4.11	1	0	NA	NA	10104354	NA	NA	NA	NA	NA	NA	NA	NA	2.00692e+06	9623302	NA	NA	1.23872e+06	14560029	NA	NA	11491068	NA	NA	NA	NA	1		KYAT1	Homo sapiens
Q9NVP1	-6.76908e+18	FALSE	High	IsMasterProtein	Q9NVP1	ATP-dependent RNA helicase DDX18 OS=Homo sapiens OX=9606 GN=DDX18 PE=1 SV=2	0	333.252	68	37	1074	37	670	75.4	9.5	3207.34	37	0	6.09325e+08	1.53468e+09	1.36169e+09	1576619809	1.37416e+09	5.74171e+08	6.52256e+08	1.42839e+09	1.2527e+09	2.16379e+09	2.44957e+09	1.55104e+09	8.91351e+08	8.57199e+08	1.45557e+09	1.27276e+09	1.75539e+09	1.08295e+09	8.74766e+08	1.35315e+09	9.03904e+08	7.15744e+08	1.34807e+09	1.04484e+09	1		DDX18	Homo sapiens
P49720	-6.76787e+18	FALSE	High	IsMasterProtein	P49720	Proteasome subunit beta type-3 OS=Homo sapiens OX=9606 GN=PSMB3 PE=1 SV=2	0	112.633	51	9	488	9	205	22.9	6.55	1529.02	9	0	2.48929e+08	6.25105e+08	5.89701e+08	631706108	6.40102e+08	2.67125e+08	2.84843e+08	6.63463e+08	6.19305e+08	9.34906e+08	1.04651e+09	6.49329e+08	636688523	6.1785e+08	1123359072	6.78042e+08	1.27279e+09	9.28723e+08	1.00045e+09	1.03994e+09	7.92989e+08	8.81164e+08	1.06599e+09	6.30052e+08	1		PSMB3	Homo sapiens
Q99676	-6.76733e+18	FALSE	Medium	None	Q99676	Zinc finger protein 184 OS=Homo sapiens OX=9606 GN=ZNF184 PE=1 SV=4	0.015	2.745	1	1	2	0	751	86.1	8.07	1.68	1	0	NA	NA	NA	NA	NA	NA	NA	NA	NA	NA	NA	NA	NA	NA	NA	NA	NA	NA	NA	NA	NA	NA	NA	NA	4		ZNF184	Homo sapiens
Q96K17	-6.76428e+18	FALSE	High	IsMasterProtein	Q96K17	Transcription factor BTF3 homolog 4 OS=Homo sapiens OX=9606 GN=BTF3L4 PE=1 SV=1	0	51.582	39	5	62	5	158	17.3	6.35	232.1	5	0	3.3592e+06	2.44738e+06	1.84448e+06	5359152	6.4374e+06	2607423	1.9141e+07	NA	8474649	44638816	39926408	5.99264e+06	2.18015e+08	3.82942e+08	1.36403e+08	112609228	315721961	2.54709e+08	388079328	122478546	1.91842e+08	3.42309e+08	1.06456e+08	140636192	1		BTF3L4	Homo sapiens
Q96SB3	-6.7553e+18	FALSE	High	IsMasterProtein	Q96SB3	Neurabin-2 OS=Homo sapiens OX=9606 GN=PPP1R9B PE=1 SV=3	0	18.131	6	4	17	4	817	89.3	4.97	42.28	4	0	NA	22320849	5.77167e+06	8789321	3.85777e+06	2.20351e+07	1.58746e+06	3.43171e+06	2.26392e+07	NA	8705455	9.7491e+06	1.25594e+08	19592913	1.90109e+07	7.23443e+06	21595810	6.52945e+06	7.95591e+07	5.09248e+06	57337826	9.5015e+06	5.82831e+07	1.66986e+07	1		PPP1R9B	Homo sapiens
P53367	-6.75521e+18	FALSE	High	IsMasterProtein	P53367	Arfaptin-1 OS=Homo sapiens OX=9606 GN=ARFIP1 PE=1 SV=2	0	75.386	40	11	76	10	373	41.7	6.7	265.96	11	0	3.03082e+07	2.69841e+08	1.26447e+08	1.82917e+08	220636780	3.4619e+07	5.636e+07	104622969	1.1534e+08	3.17717e+08	3.87343e+08	3.0569e+08	2.30409e+08	3.09347e+08	2.22876e+08	2.74432e+08	240374016	2.25629e+08	2.62359e+08	2.38918e+08	191190997	2.22321e+08	253584795	224353556	1		ARFIP1	Homo sapiens
Q9C0I1	-6.7552e+18	FALSE	High	IsMasterProtein	Q9C0I1	Myotubularin-related protein 12 OS=Homo sapiens OX=9606 GN=MTMR12 PE=1 SV=2	0.004	4.271	4	2	4	2	747	86.1	6.62	1.82	2	0	2975997	1152534	6139550	NA	4.11614e+06	2.8008e+06	999257	4.16671e+06	601241	5.10487e+06	5.49821e+06	2.34173e+06	NA	2.73724e+06	8976774	5.96142e+06	8795586	3373379	6622660	5.41831e+06	NA	4917190	7.16127e+06	NA	1		MTMR12	Homo sapiens
Q9Y4U1	-6.75186e+18	FALSE	High	IsMasterProtein	Q9Y4U1	Cyanocobalamin reductase / alkylcobalamin dealkylase OS=Homo sapiens OX=9606 GN=MMACHC PE=1 SV=3	0	26.924	26	6	12	6	282	31.7	7.81	25.54	6	0	5.07955e+06	9.21252e+06	1.52875e+07	2.96369e+06	13774778	2555998	7.71666e+06	1.17463e+07	1.01397e+07	3.70211e+07	1.46722e+07	1.75952e+07	1.11441e+07	2.93201e+07	3.15276e+07	1.0061e+07	2.25885e+07	2.36682e+07	2.01061e+07	31047964	1.74579e+07	1.77261e+07	3.62828e+07	2.34436e+07	1		MMACHC	Homo sapiens
O43719	-6.75021e+18	FALSE	High	IsMasterProtein	O43719	HIV Tat-specific factor 1 OS=Homo sapiens OX=9606 GN=HTATSF1 PE=1 SV=1	0	115.372	29	20	225	20	755	85.8	4.4	615.16	20	0	1.3656e+07	4.24873e+07	2.15232e+07	2.93032e+07	4.28861e+07	1.0509e+07	2.81385e+06	1.8388e+07	2.45708e+07	1.06384e+07	1.25966e+07	1.66234e+07	3.96946e+08	5.50725e+08	6.34854e+08	5.79025e+08	6.54497e+08	4.27008e+08	6.40829e+08	6.1135e+08	4.20794e+08	523838386	6.07292e+08	4.72962e+08	1		HTATSF1	Homo sapiens
P27482	-6.74537e+18	FALSE	High	None	P27482	Calmodulin-like protein 3 OS=Homo sapiens OX=9606 GN=CALML3 PE=1 SV=2	0	11.997	10	2	140	2	149	16.9	4.42	222.3	2	0	38111715	88404714	137995313	87593251	131653632	5.43181e+07	49163637	1.45552e+08	1.10896e+08	116034912	133393348	1.32435e+08	809839096	994137370	1033235808	942281144	1607527948	878480165	1137601062	894711112	874690016	942790613	1042149270	8.67945e+08	1		CALML3	Homo sapiens
A6NMY6	-6.74123e+18	FALSE	High	None	A6NMY6	Putative annexin A2-like protein OS=Homo sapiens OX=9606 GN=ANXA2P2 PE=5 SV=2	0	132.685	47	16	501	16	339	38.6	6.95	1641.32	16	0	2.06501e+08	565620105	5.71487e+08	510098213	5.82457e+08	2.89213e+08	2.61007e+08	5.76978e+08	5.33257e+08	6.54367e+08	8.34668e+08	5.22628e+08	1.09439e+09	1440549754	1.82289e+09	1.20092e+09	1438119402	1.04039e+09	1.42805e+09	1.12866e+09	9.89939e+08	1.22316e+09	1.08912e+09	1.39406e+09	1		ANXA2P2	Homo sapiens
Q9P265	-6.73954e+18	FALSE	High	IsMasterProtein	Q9P265	Disco-interacting protein 2 homolog B OS=Homo sapiens OX=9606 GN=DIP2B PE=1 SV=3	0	22.193	5	6	26	6	1576	171.4	8.09	50.43	6	0	5.34999e+06	1.38268e+07	1.19607e+07	9781912	1.21505e+07	4326136	7.48493e+06	1.73566e+07	1.48169e+07	2.11507e+07	2.37078e+07	1.68008e+07	21424857	2.6991e+07	3.44334e+07	3.21999e+07	46174792	9.27995e+06	23814254	22683585	1.69227e+07	27885244	25113966	2.29186e+07	1		DIP2B	Homo sapiens
P21399	-6.73638e+18	FALSE	High	IsMasterProtein	P21399	Cytoplasmic aconitate hydratase OS=Homo sapiens OX=9606 GN=ACO1 PE=1 SV=3	0	132.56	35	25	313	25	889	98.3	6.68	771.86	25	0	2.8428e+08	9.64788e+08	8.50824e+08	9.34775e+08	8.38076e+08	2.98402e+08	4.07955e+08	1.02419e+09	9.35792e+08	1.2646e+09	1.4381e+09	9.76478e+08	6.65134e+08	9.54999e+08	7.98676e+08	8.19313e+08	1046290387	7.47109e+08	1.09e+09	886060214	7.17171e+08	892034340	8.81561e+08	7.34205e+08	1		ACO1	Homo sapiens
Q9Y2L1	-6.73591e+18	FALSE	High	IsMasterProtein	Q9Y2L1	Exosome complex exonuclease RRP44 OS=Homo sapiens OX=9606 GN=DIS3 PE=1 SV=2	0	541.025	67	54	1742	53	958	108.9	7.14	5538.13	54	0	8.7483e+08	2.26268e+09	1.85136e+09	1.95795e+09	1.71678e+09	1.0285e+09	1.12437e+09	1.82658e+09	1.73783e+09	3.26688e+09	2.84057e+09	1.70421e+09	1.55129e+09	1.77069e+09	2.10939e+09	1.78984e+09	2.899e+09	1.83317e+09	2.32882e+09	2.14623e+09	1.71191e+09	2.00205e+09	2.16142e+09	1651209732	1		DIS3	Homo sapiens
Q9Y6F9	-6.72484e+18	FALSE	Low	IsMasterProtein	Q9Y6F9	Protein Wnt-6 OS=Homo sapiens OX=9606 GN=WNT6 PE=1 SV=2	0.064	1.566	2	1	1	1	365	39.7	8.79	0	1	0	194878	NA	NA	NA	NA	4971571	NA	17256662	6196469	NA	20916784	11128829	11231330	NA	20148068	NA	35378720	25766350	21532622	15302693	19385714	23611952	28452270	13139228	1		WNT6	Homo sapiens
Q9Y2U5	-6.72273e+18	FALSE	High	IsMasterProtein	Q9Y2U5	Mitogen-activated protein kinase kinase kinase 2 OS=Homo sapiens OX=9606 GN=MAP3K2 PE=1 SV=2	0.004	4.251	3	1	1	1	619	69.7	8	2.2	1	0	NA	NA	NA	248914	NA	NA	NA	8677.42	NA	NA	NA	NA	1.41272e+06	1.36396e+06	870907	802441	NA	604393	2.34632e+06	1.04641e+06	1.48467e+06	3.07118e+06	1827781	2.34139e+06	1	Acetyl [N-Term]	MAP3K2	Homo sapiens
O60313	-6.72025e+18	FALSE	High	IsMasterProtein	O60313	Dynamin-like 120 kDa protein, mitochondrial OS=Homo sapiens OX=9606 GN=OPA1 PE=1 SV=3	0	137.018	30	25	226	25	960	111.6	7.87	570.53	25	0	1.01583e+08	2.62991e+08	2.34318e+08	2.29546e+08	1.71599e+08	9.77909e+07	8.53235e+07	2.17276e+08	2.1366e+08	3.36044e+08	3.43682e+08	2.24643e+08	1.90606e+08	2.67487e+08	3.29777e+08	2.86472e+08	3.65931e+08	2.37011e+08	2.7678e+08	3.36307e+08	1.87656e+08	2.41327e+08	3.24736e+08	2.33245e+08	1		OPA1	Homo sapiens
O96007	-6.72018e+18	FALSE	High	IsMasterProtein	O96007	Molybdopterin synthase catalytic subunit OS=Homo sapiens OX=9606 GN=MOCS2 PE=1 SV=1	0	16.812	19	2	22	2	188	20.9	5.44	87.19	2	0	191191	766631	NA	NA	790448	NA	NA	380938	430794	962016	643354	485391	5094159	4.37573e+06	5.92551e+06	4220607	7.8155e+06	3.45472e+07	3.89674e+06	4939018	4728181	2.94364e+06	5.22442e+06	5.43198e+06	1		MOCS2	Homo sapiens
P16989	-6.71973e+18	FALSE	High	IsMasterProtein	P16989	Y-box-binding protein 3 OS=Homo sapiens OX=9606 GN=YBX3 PE=1 SV=4	0	171.178	47	16	912	12	372	40.1	9.77	2984.68	16	0	3.6079e+07	1.39639e+09	3.89613e+08	4.0421e+08	5.74974e+08	3.55652e+07	8.33446e+07	2.76338e+08	2.74339e+08	1884171989	2137807577	3.59435e+08	6.91828e+08	3.46926e+08	1116856797	9.41546e+08	9.32431e+08	9.41052e+08	5.64426e+08	1.05978e+09	772475135	3.13232e+08	978026745	8.56194e+08	1		YBX3	Homo sapiens
Q8WZA9	-6.71786e+18	FALSE	High	IsMasterProtein	Q8WZA9	Immunity-related GTPase family Q protein OS=Homo sapiens OX=9606 GN=IRGQ PE=1 SV=1	0	76.596	30	13	106	13	623	62.7	4.88	306.88	13	0	3.50355e+07	1.00151e+08	8.49378e+07	9.75722e+07	8.85186e+07	4.57221e+07	5.80047e+07	9.81576e+07	9.08512e+07	9.9279e+07	6.87521e+07	9.18893e+07	1.27707e+08	115739418	2.03427e+08	2.01639e+08	1.9626e+08	1.52299e+08	1.18487e+08	1.82118e+08	9.10383e+07	1.01381e+08	1.70383e+08	1.63354e+08	1		IRGQ	Homo sapiens
Q9NX58	-6.71678e+18	FALSE	High	IsMasterProtein	Q9NX58	Cell growth-regulating nucleolar protein OS=Homo sapiens OX=9606 GN=LYAR PE=1 SV=2	0	150.167	43	13	310	13	379	43.6	9.54	1145.66	13	0	5.88785e+07	1.19466e+08	9.28453e+07	1.28014e+08	2.04504e+08	3.96273e+07	6.58516e+07	1.28154e+08	9.12755e+07	1.87789e+08	1.78314e+08	1.30595e+08	4.92277e+08	5.26312e+08	8.2632e+08	6.24818e+08	7.49758e+08	6.2165e+08	6.05999e+08	7.10467e+08	5.15956e+08	5.88699e+08	714588452	5.02004e+08	1		LYAR	Homo sapiens
P82650	-6.71613e+18	FALSE	High	IsMasterProtein	P82650	28S ribosomal protein S22, mitochondrial OS=Homo sapiens OX=9606 GN=MRPS22 PE=1 SV=1	0	116.548	49	14	255	14	360	41.3	7.9	777.81	14	0	7.0608e+07	163032741	1.78631e+08	2.14405e+08	1.70076e+08	9.38954e+07	8.50484e+07	1.73484e+08	1.51575e+08	1.95354e+08	2.38355e+08	214710554	2.59565e+08	3.51342e+08	3.87787e+08	4.08569e+08	4.62235e+08	2.65502e+08	3.19227e+08	4.13505e+08	1.96841e+08	2.96549e+08	3.47769e+08	2.6604e+08	1		MRPS22	Homo sapiens
Q13617	-6.71609e+18	FALSE	High	IsMasterProtein	Q13617	Cullin-2 OS=Homo sapiens OX=9606 GN=CUL2 PE=1 SV=2	0	220.735	46	28	450	27	745	86.9	6.92	1132.42	28	0	2.93333e+08	5.01021e+08	5.65248e+08	5.40165e+08	4.38762e+08	2.14175e+08	2.54028e+08	4.95365e+08	4.62796e+08	7.53977e+08	814613511	5.31311e+08	4.03125e+08	4.77284e+08	6.32371e+08	5.59128e+08	8.03357e+08	4.43734e+08	5.79631e+08	5.60395e+08	3.90802e+08	4.6293e+08	5.2698e+08	4.50203e+08	1		CUL2	Homo sapiens
O94953	-6.71444e+18	FALSE	Medium	IsMasterProtein	O94953	Lysine-specific demethylase 4B OS=Homo sapiens OX=9606 GN=KDM4B PE=1 SV=4	0.016	2.633	1	1	1	1	1096	121.8	7.09	0	1	0	NA	NA	NA	NA	NA	NA	NA	NA	NA	NA	NA	NA	NA	NA	NA	NA	NA	NA	NA	NA	NA	NA	NA	NA	1		KDM4B	Homo sapiens
O95391	-6.71442e+18	FALSE	High	IsMasterProtein	O95391	Pre-mRNA-splicing factor SLU7 OS=Homo sapiens OX=9606 GN=SLU7 PE=1 SV=2	0	21.699	13	7	15	7	586	68.3	7.14	23.59	7	0	NA	1.1152e+07	15304107	14058564	7.68875e+06	NA	NA	5.33074e+06	1.0054e+07	15191828	7664773	1.42213e+07	6.00219e+06	1.27249e+07	24789399	1.62137e+07	23574236	1.02958e+07	10669260	1.19923e+07	6.52419e+06	1.17204e+07	1.46707e+07	7726593	1		SLU7	Homo sapiens
Q4G0N4	-6.71299e+18	FALSE	High	IsMasterProtein	Q4G0N4	NAD kinase 2, mitochondrial OS=Homo sapiens OX=9606 GN=NADK2 PE=1 SV=2	0	47.136	23	7	43	7	442	49.4	8.18	131.82	7	0	1.80227e+07	68421815	7.00878e+07	4.7937e+07	5.94355e+07	2.7657e+07	2.91752e+07	55674767	6.72037e+07	58328467	84968829	7.40211e+07	5.1162e+07	7.0404e+07	6.36328e+07	71587471	7.72735e+07	55304968	58089455	3.98059e+07	3.25688e+07	6.34998e+07	71285113	48150289	1		NADK2	Homo sapiens
Q9UHN1	-6.70978e+18	FALSE	High	IsMasterProtein	Q9UHN1	DNA polymerase subunit gamma-2, mitochondrial OS=Homo sapiens OX=9606 GN=POLG2 PE=1 SV=1	0	14.576	7	2	3	2	485	54.9	8.35	9.5	2	0	227848	425693	982147	NA	214258	NA	287098	783524	15117.6	27889.3	1.67854e+06	NA	1.61531e+06	4.02631e+06	2.07199e+06	1.77522e+06	NA	1.20739e+06	4.93703e+06	1.83722e+06	878228	1.61186e+06	1.51692e+06	1.60527e+06	1		POLG2	Homo sapiens
P0DJJ0	-6.70836e+18	FALSE	High	None	P0DJJ0	SLIT-ROBO Rho GTPase-activating protein 2C OS=Homo sapiens OX=9606 GN=SRGAP2C PE=1 SV=1	0	9.533	5	2	11	2	459	53.5	6.34	28.87	2	0	1.6407e+06	NA	864902	NA	161948	141972	NA	8927.48	2.21494e+06	NA	146540	NA	4.79975e+06	1.08405e+07	8.58124e+06	657343	8980397	6.34328e+06	NA	7.46243e+06	4344211	NA	1.83191e+06	4.75144e+06	1		SRGAP2C	Homo sapiens
P21281	-6.70803e+18	FALSE	High	IsMasterProtein	P21281	V-type proton ATPase subunit B, brain isoform OS=Homo sapiens OX=9606 GN=ATP6V1B2 PE=1 SV=3	0	145.548	48	18	410	18	511	56.5	5.81	1349.54	18	0	2.79253e+08	4.11276e+08	4.5382e+08	4.18049e+08	4.22187e+08	2.62694e+08	3.40166e+08	5.34286e+08	3.56412e+08	5.93788e+08	7.12209e+08	3.84112e+08	2.12094e+09	6.6648e+08	1.03879e+09	5.7872e+08	1172173633	2098558379	9.97681e+08	8.78835e+08	2516117262	8.68437e+08	8.98371e+08	1497780790	1		ATP6V1B2	Homo sapiens
Q9NY93	-6.70724e+18	FALSE	High	IsMasterProtein	Q9NY93	Probable ATP-dependent RNA helicase DDX56 OS=Homo sapiens OX=9606 GN=DDX56 PE=1 SV=1	0	153.956	44	21	300	21	547	61.6	9.26	796.87	21	0	4.39656e+08	6.53753e+08	6.5477e+08	6.49331e+08	6.33579e+08	5.19369e+08	3.49445e+08	6.54134e+08	6.23897e+08	8.89939e+08	9.90363e+08	6.30749e+08	3.4596e+08	4.64644e+08	7.93561e+08	658909106	8.50901e+08	5.2424e+08	4.83496e+08	696796922	3.64769e+08	429067640	7.38281e+08	4.93868e+08	1		DDX56	Homo sapiens
Q9H9Q2	-6.70645e+18	FALSE	High	IsMasterProtein	Q9H9Q2	COP9 signalosome complex subunit 7b OS=Homo sapiens OX=9606 GN=COPS7B PE=1 SV=1	0	49.201	32	6	111	6	264	29.6	6.15	316.25	6	0	2.59447e+08	4.84147e+08	4.93168e+08	530207316	5.79009e+08	2.80236e+08	274817497	5.43311e+08	5.03735e+08	5.92354e+08	5.20021e+08	5.14044e+08	3.70406e+08	4.16294e+08	4.56983e+08	4.69425e+08	639813847	4.44553e+08	487692972	4.58216e+08	3.77745e+08	3.92317e+08	486650718	425727466	1		COPS7B	Homo sapiens
O43865	-6.70183e+18	FALSE	High	IsMasterProtein	O43865	S-adenosylhomocysteine hydrolase-like protein 1 OS=Homo sapiens OX=9606 GN=AHCYL1 PE=1 SV=2	0	164.707	45	21	378	11	530	58.9	6.89	1027.02	21	0	1.26189e+10	6.19719e+09	1.4138e+10	7.90716e+09	1.55278e+10	1.38965e+10	1.24223e+10	1.11013e+10	9.25147e+09	8.41343e+09	7.34717e+09	9.78759e+09	7.01309e+09	8.3466e+09	7.33918e+09	6.31197e+09	9.53178e+09	7.92466e+09	7417242664	6.61141e+09	7.16722e+09	6.84208e+09	6.82719e+09	8.2958e+09	1		AHCYL1	Homo sapiens
A6NMX2	-6.6994e+18	FALSE	High	None	A6NMX2	Eukaryotic translation initiation factor 4E type 1B OS=Homo sapiens OX=9606 GN=EIF4E1B PE=1 SV=3	0.008	3.693	3	1	37	1	242	27.6	7.17	65.71	1	0	258614	5855359	1.41361e+06	5.57302e+06	3.70128e+06	768410	152646	2.90014e+06	5.81311e+06	8.27709e+06	8974750	665080	6.64334e+06	9360370	4.65861e+06	5535281	7.41889e+06	4.83068e+06	9975905	5380613	7.41772e+06	5.41333e+06	4.02798e+06	4.58321e+06	1		EIF4E1B	Homo sapiens
Q6P3W7	-6.69856e+18	FALSE	High	IsMasterProtein	Q6P3W7	SCY1-like protein 2 OS=Homo sapiens OX=9606 GN=SCYL2 PE=1 SV=1	0	87.709	20	13	143	13	929	103.6	8.22	425.73	13	0	1.03313e+08	1.98158e+08	2.20748e+08	2.3352e+08	1.97161e+08	1.15556e+08	1.19667e+08	2.25027e+08	2.41586e+08	2.47824e+08	3.91584e+08	2.05114e+08	1.75709e+08	2.24788e+08	2.97571e+08	2.55775e+08	3.20664e+08	1.97199e+08	2.1332e+08	2.41414e+08	1.87767e+08	1.91108e+08	2.19227e+08	2.09239e+08	1		SCYL2	Homo sapiens
P41440	-6.6932e+18	FALSE	High	IsMasterProtein	P41440	Reduced folate transporter OS=Homo sapiens OX=9606 GN=SLC19A1 PE=1 SV=3	0.001	6.685	3	2	2	2	591	64.8	8.95	4.34	2	0	NA	917537	4.64384e+06	2.58152e+06	NA	NA	NA	NA	5.24842e+06	NA	NA	NA	10556276	NA	NA	NA	NA	14877066	4.98254e+06	NA	12136597	NA	NA	7706211	1		SLC19A1	Homo sapiens
[truncated: 6,079 more rows]

## Sheet: APEXdata_Filtered_AllData
	Proteins.Unique.Sequence.ID	Checked	Protein.FDR.Confidence..Combined	Master	Accession	Description	Exp..q.value..Combined	Sum.PEP.Score	Coverage....	X..Peptides	X..PSMs	X..Unique.Peptides	X..AAs	MW..kDa.	calc..pI	Score.Sequest.HT..Sequest.HT	X..Peptides..by.Search.Engine...Sequest.HT	X..Protein.Pathway.Groups	Abundances_UNT_rep1_Apex	Abundances_SA_rep2_Apex	Abundances_MOCK_rep2_Apex	Abundances_pIC_rep3_Apex	Abundances_pIC_rep2_Apex	Abundances_UNT_rep2_Apex	Abundances_UNT_rep3_Apex	Abundances_MOCK_rep1_Apex	Abundances_MOCK_rep3_Apex	Abundances_SA_rep1_Apex	Abundances_SA_rep3_Apex	Abundances_pIC_rep1_Apex	Abundances_SA_rep3_Input	Abundances_pIC_rep3_Input	Abundances_MOCK_rep3_Input	Abundances_MOCK_rep1_Input	Abundances_MOCK_rep2_Input	Abundances_pIC_rep2_Input	Abundances_SA_rep1_Input	Abundances_UNT_rep1_Input	Abundances_SA_rep2_Input	Abundances_UNT_rep3_Input	Abundances_pIC_rep1_Input	Abundances_UNT_rep2_Input	X..Protein.Groups	Modifications	GeneId	Organism	Abundances_MOCK_rep1_Apex_Log2	Abundances_MOCK_rep2_Apex_Log2	Abundances_MOCK_rep3_Apex_Log2
[truncated: 5,108 more rows]
[truncated: 160 more columns]

[truncated: 4 more sheets: SA_APEX_predictedSGproteins, pIC_APEX_predictedRLBproteins, SA-pIC_APEX_Volcano_plot_data, SA-pIC_Venn_diagram]
